# Supplementary material for: Catabolism and interactions of uncultured organisms shaped by eco-thermodynamics in methanogenic bioprocesses
Source: Microbiome. 2020 Jul 24;8:111. doi: 10.1186/s40168-020-00885-y (PMC7382037; doi:10.1186/s40168-020-00885-y)
Supplement: Supplementary file 7 — Additional file 6: Supplementary Tables. [file 40168_2020_885_MOESM6_ESM.xlsx]

## Sheet: TableS1
Table S1. The Gibbs free energy change (∆G; kJ / mol), predicted ATP yield per pathway (mol ATP / mol substrate), and H2 concentration at which the metabolism reaches 0 kJ / mol. Calculations are described in Fig. 1. For the degradation of each substrate, the most thermodynamically limited metabolic pathway (i.e., highest ∆G) is shown. All pathways were expressed by at least one species analyzed …
Reaction	H2 (Pa)	∆G	ATP	Notes
Glucose + 2H2O = 2Acetate + 2CO2 + 2H+ + 4H2	1020	-135.962	4.67	glucokinase; phosphofructokinase
Fructose + 2H2O = 2Acetate + 2CO2 + 2H+ + 4H2	8300000	-232.48	4.67	fructokinase; phosphofructokinase
Cysteine + 2H2O = 1Acetate + 1H2S + 1NH4+ + 1CO2 + 1H2	580000	-60.623	1.33	ambiguous
Tyrosine + 2H2O = 1Acetate + 1Phenol + 1NH4+ + 1CO2 + 1H2	190000	-14.463	1.33	catabolic
Asparagine + 3H2O + 1H+ = 1Acetate + 2NH4+ + 2CO2 + 2H2	5570	-80.43	1.33	catabolic
Histidine + 8H2O + 1H+ = 1Acetate + 1Formate + 3NH4+ + 3CO2 + 5H2	1900	-41.693	2	catabolic
Threonine + 2H2O = 1.5Acetate + 1NH4+ + 1CO2 + 0.5H+ + 2H2	435	18.815	1.66	catabolic
Glutamine + 5H2O + 1H+ = 1Acetate + 2NH4+ + 3CO2 + 5H2	165	2.863	1.33	glutamate synthase [Miller RE and Stadtman ER. J Biol Chem 1972; Navarro F et al. Arch Biochem Biophys 2000]; glutaminase [Hartman SC J Biol Chem 1968]
Proline + 6H2O = 1Acetate + 1NH4+ + 3CO2 + 7H2	119	98.911	0.67	proline dehydrogenase [Brandriss MC and Magasanik B. J Bacteriol 1979]
Isoleucine + 2H2O = 12-methylbutyrate + 1NH4+ + 1CO2 + 2H2	16	-2.133	1	catabolic
Lysine + 4H2O = 3Acetate + 2NH4+ + 2H+ + 2H2	10	70.242	1.99	catabolic
Isovalerate + 2H2O + CO2 = 3Acetate + 2H+ + 1H2	9.4	106.3	0.5	3-hydroxy-3methylglutaryl-CoA lyase [Aguilar JA et al. Appl Environ Microbiol 2006]; electron transfer flavoprotein dehydrogenase [Goodman SI et al. Eur J Biochem 1994]
Glutamate + 4H2O + 1H+ = 1Acetate + 1NH4+ + 3CO2 + 5H2	8.2	16.395	1.33	ambiguous
Aspartate + 2H2O + 1H+ = 1Acetate + 1NH4+ + 2CO2 + 2H2	7.3	-63.78	1.33	multiple routes: some ambiguous; oxaloacetate decarboxylase [Dimroth P. Eur J Biochem 1981]
Valine + 2H2O = 1Isobutyrate + 1NH4+ + 1CO2 + 2H2	5.7	3.397	1	catabolic
Arginine + 2H2O + 9H+ = 1Butyrate + 1Acetate + 4NH4+ + 1H2	4.4	-327.024	1	catabolic
4H2 + CO2 = CH4 + 2H2O	3.6*	-130.717	0.33	catabolic
Serine + 3H2O = 2Formate + 1NH4+ + 1CO2 + 1H+ + 3H2	3.1	54.455	2	catabolic (assuming no carbon fixation)
Glycine + 2H2O = 1Formate + 1NH4+ + 1CO2 + 2H2	3	30.207	0.67	catabolic (assuming no carbon fixation)
Butyrate + 2H2O = 2Acetate + H+ + 2H2	2.8	89.716	0.33	electron transfer flavoprotein dehydrogenase [Goodman SI et al. Eur J Biochem 1994]; acetyl-CoA condensation (reverse direction) is endergonic and requires a DUF35 partner protein [Vögeli et al. PNAS 2018]
Isobutyrate + 2H2O = 2Acetate + H+ + 2H2	2.8	89.716	0.33	electron transfer flavoprotein dehydrogenase [Goodman SI et al. Eur J Biochem 1994]
Leucine + 2H2O = 1Isovalerate + 1NH4+ + 1CO2 + 2H2	2.7	7.117	1	catabolic
Propionate + 2H2O = Acetate + CO2 + 3H2	2	73.677	0.17	CoA transferase; methylmalonyl-CoA:pyruvate transcarboxylase [Houwen FP et al. Arch Microbiol 1990]
Acetate + 2H2O + H+ = 2CO2 + 4H2	1.3	55.05	0.2	ambiguous (prediction restricted to Thermotogae, thought to perform WL-independent syntrophic acetate catabolism [Nobu MK et al. ISME J 2015])
Alanine + 2H2O = 1Acetate + 1NH4+ + 1CO2 + 2H2	1.1	2.727	1	ambiguous
H2 + CH3SH = H2S + CH4	0.1*	-69.26	0.33	catabolic

## Sheet: TableS2
Table S2. Anaerobic digesters analyzed in this study. *Reactors for which metagenomic data was sequenced but not used for construction of metagenomic bins. †Reactor groups defined in Mei et al [35] based on microbial community composition.
Plant	Abbreviation	Reactor group	Cluster description	Feed sludge type	Sludge retention time (d)	pH	Sample ID	MG Project ID	MT Project ID
Carson, California, USA	USCA	H	Operation temp. ~35°C	Primary+Secondary+Food waste	20	7.1	AD_UKC095	1104460
							AD_UKC096	1104461
							AD_UKC097	1104462
Decatur, Illinois, USA	USDE	H	Operation temp. ~35°C	Primary+Secondary	86	7.2	AD_UKC033	1104463
							AD_UKC034	1104464
							AD_UKC035	1104465
HG, Kansai, Japan	JPHG	G	Operation temp. ~40°C	Primary+Secondary+Agriculture waste	30	7.2	AD_JPNHG1	1104466
							AD_JPNHG2	1104467
							AD_JPNHG3	1104468
Moline, Illinois, USA	USMO	H	Operation temp. ~35°C	Primary+Secondary	72	7.3	AD_UKC055	1104469	1132225
							AD_UKC057	1104470	1132226
							AD_UKC059	1104471	1132227
Rantoul, Illinois, USA	USRA	E	Operation temp. <30°C	Primary	20	7.5	AD_UKC028	1104474	1132228
							AD_UKC030	1104475	1132229
							AD_UKC032	1104476	1132230
Danvile, Illinois, USA	USDV	H	Operation temp. ~35°C	Primary+Secondary	-	7.3	AD_UKC045	1104477	1132231
							AD_UKC048	1104478	1132232
							AD_UKC052	1104479	1132233
AS, Hokkaido, Japan	JPAS	H	Operation temp. ~35°C	Primary+Secondary	31.5	7	AD_JPNAS1	1104480
							AD_JPNAS2	1104481
							AD_JPNAS3	1104482
Shatin, Hong Kong, China	HKST	A	High salinity	Primary+Secondary	8.5	6.5	AD_UKC105	1104483
							AD_UKC107	1104484
							AD_UKC109	1104485
MR, Kanto, Japan	JPMR	D	Operation temp. >50°C	Primary+Secondary	20	7.6	AD_JPNMR1	1104486	1132243
							AD_JPNMR2	1104487	1132244
							AD_JPNMR3	1104488	1132245
HW, Kyushu, Japan *	JPHW	E	Operation temp. <30°C	Primary+Secondary	23.1	7.5	AD_JPNHW1	1104491	1132240
							AD_JPNHW2	1104492	1132241
							AD_JPNHW3		1132242
Philadelphia (northeast), Pennsylvania, USA	USPA	H	Operation temp. ~35°C	Primary+Secondary	19.9	7.1	AD_UKC083	1104493
							AD_UKC085	1104494
							AD_UKC087	1104495
Stickney, Illinois, USA	USST	H	Operation temp. ~35°C	Primary+Secondary	23	7.1	AD_STIC08	1104497	1132234
							AD_STIC10	1104498	1132235
							AD_STIC12	1104499	1132236
Oakland, California, USA	USOA	D	Operation temp. >50°C	Primary+Secondary	15.5	-	AD_UKC071	1104500
							AD_UKC073	1104501
							AD_UKC075	1104502
NA, Chubu, Japan *	JPNA	H	Operation temp. ~35°C	Primary+Secondary	39.6	-	AD_JPNNA5	1104505	1132238
							AD_JPNNA7	1104506
							AD_JPNNA4	1104507	1132237
							AD_JPNNA6	1104508	1132239
TR, Kansai, Japan	JPTR	G	Operation temp. ~40°C	Primary+Secondary	27.8	7.3	AD_JPNTR2	1104509	1132246
							AD_JPNTR3	1104510	1132247
							AD_JPNTR4	1104511	1132248
Yuen Long, Hong Kong, China	HKYL	C	Industrial influent	Primary+Secondary	12	7.1	AD_UKC111	1104512
							AD_UKC113	1104513
							AD_UKC115	1104514
Urbana, Illinois, USA	ADurb	H	Operation temp. ~35°C	Primary+Secondary	26	7.1	ADurb10	-	1075812
							ADurb11	-	1075815
							ADurb12	-	1075818

## Sheet: TableS3
Table S3. Metagenome-assembled genomes (MAGs) acquired in this study. For all MAGs, the completeness and contamination predicted by CheckM (see methods), genome properties, species cluster defined by MASH (see methods; representive shown in Table S4), and phylogeny and its RED value annotated by GTDB-tk (see methods).
Bin	Completeness (%)	Contamination (%)	Size (bp)	Contigs	Genes	Species Cluster	GTDBTk.v3	Red Value	Locus prefix	BioSample
HKST007	97.85	2.15	3395561	225	2864	174	d__Bacteria;p__Bacteroidota;c__Bacteroidia;o__Bacteroidales;f__ML635J-15;g__;s__	0.822729	HGT94	SAMN14540561
HKST008	83.37	4.84	3508409	473	3630	175	d__Bacteria;p__Firmicutes_A;c__Clostridia;o__Christensenellales;f__CAG-138;g__UBA7703;s__	0.930725	HGT95	SAMN14540562
HKST015	97.42	4.5	1774499	318	1661	176	d__Bacteria;p__Bacteroidota;c__Bacteroidia;o__Bacteroidales;f__UBA12077;g__UBA12077;s__	0.893543	HGT96	SAMN14540563
HKST017	91.53	1.69	2532574	507	2661	177	d__Bacteria;p__Desulfobacterota;c__Desulfomonilia;o__UBA1062;f__UBA1062;g__;s__	0.794025	HGT97	SAMN14540564
HKST019	88.55	4.39	2990686	382	2696	178	d__Bacteria;p__Bacteroidota;c__Bacteroidia;o__Bacteroidales;f__4484-276;g__;s__	0.865828	HGT98	SAMN14540565
HKST025	95.7	2.33	5523374	1019	5756	179	d__Bacteria;p__Spirochaetota;c__UBA4802;o__UBA4802;f__UBA5550;g__;s__	0.856789	HGT99	SAMN14540566
HKST033	87.34	2.99	4273689	524	3742	181	d__Bacteria;p__Nitrospirota_A;c__;o__;f__;g__;s__	0.356323	HGU00	SAMN14540567
HKST043	91.38	2.24	1920963	330	2160	182	d__Bacteria;p__Thermotogota;c__Thermotogae;o__Petrotogales;f__Petrotogaceae;g__;s__	0.786748	HGU01	SAMN14540568
HKST048	86.65	4.27	3812485	542	3542	183	d__Bacteria;p__Bacteroidota;c__Bacteroidia;o__Bacteroidales;f__Prolixibacteraceae;g__;s__	0.807347	HGU02	SAMN14540569
HKST051	90.98	3.59	4175875	258	3561	184	d__Bacteria;p__Bacteroidota;c__Bacteroidia;o__Bacteroidales;f__GCA-2748055;g__GCA-2748055;s__	0.86854	HGU03	SAMN14540570
HKST054	96.01	2.1	3035216	269	2919	185	d__Bacteria;p__Firmicutes_A;c__Clostridia;o__Acetivibrionales;f__;g__;s__	0.664056	HGU04	SAMN14540571
HKST057	87.27	3.36	2364005	161	2134	186	d__Bacteria;p__Chloroflexota;c__Anaerolineae;o__Anaerolineales;f__Anaerolineaceae;g__T78;s__	0.979903	HGU05	SAMN14540572
HKST058	96.81	3.56	1971256	494	2193	187	d__Bacteria;p__Chloroflexota;c__Anaerolineae;o__Anaerolineales;f__Anaerolineaceae;g__T78;s__	0.949257	HGU06	SAMN14540573
HKST065	90.1	1.19	3102780	326	3263	188	d__Bacteria;p__Actinobacteriota;c__Actinobacteria;o__Nanopelagicales;f__GCA-2699445;g__;s__	0.770436	HGU07	SAMN14540574
HKST070	98.58	0	4224587	555	4067	190	d__Bacteria;p__Bacteroidota;c__Bacteroidia;o__Bacteroidales;f__UBA12077;g__UBA12077;s__	0.885346	HGU08	SAMN14540575
HKST076	90.19	1.92	2087570	281	1928	192	d__Bacteria;p__Bacteroidota;c__Bacteroidia;o__Bacteroidales;f__Bacteroidaceae;g__;s__	0.832422	HGU09	SAMN14540576
HKST077	94.68	1.69	1970602	347	2203	193	d__Bacteria;p__Synergistota;c__Synergistia;o__Synergistales;f__;g__;s__	0.721791	HGU10	SAMN14540577
HKST078	83.97	1.25	4087087	592	3676	194	d__Bacteria;p__Bacteroidota;c__Bacteroidia;o__Bacteroidales;f__Prolixibacteraceae;g__;s__	0.787255	HGU11	SAMN14540578
HKST083	92.56	2.42	3742560	384	3292	197	d__Bacteria;p__Bacteroidota;c__Bacteroidia;o__Bacteroidales;f__Lentimicrobiaceae;g__Lentimicrobium;s__Lentimicrobium sp002425985	N/A	HGU12	SAMN14540579
HKST085	96.9	3.33	4254419	371	4177	198	d__Bacteria;p__Desulfobacterota;c__Desulfobacteria;o__Desulfatiglandales;f__NaphS2;g__;s__	0.80367	HGU13	SAMN14540580
HKST088	93.68	4.7	2931640	271	2828	200	d__Bacteria;p__Firmicutes_A;c__Clostridia;o__Christensenellales;f__CAG-74;g__;s__	0.904758	HGU14	SAMN14540581
HKST093	84.02	2.41	2700673	129	2506	201	d__Bacteria;p__Proteobacteria;c__Gammaproteobacteria;o__Xanthomonadales;f__Marinicellaceae;g__;s__	0.836398	HGU15	SAMN14540582
HKST094	96.76	0.87	2764162	176	2712	202	d__Bacteria;p__Proteobacteria;c__Alphaproteobacteria;o__Rhizobiales;f__Lutibaculaceae;g__;s__	0.791683	HGU16	SAMN14540583
HKST096	96.27	0	4605078	433	4500	203	d__Bacteria;p__Desulfobacterota;c__Desulfomonilia;o__UBA1062;f__UBA1062;g__;s__	0.84395	HGU17	SAMN14540584
HKST098	81.98	3.64	1322833	288	1452	204	d__Bacteria;p__UBA10199;c__UBA10199;o__2-02-FULL-44-16;f__;g__;s__	0.648601	HGU18	SAMN14540585
HKST100	83.74	2.8	2439148	217	2404	205	d__Bacteria;p__Firmicutes_A;c__Clostridia;o__;f__;g__;s__	0.559495	HGU19	SAMN14540586
HKST103	100	1.45	4087076	296	4167	206	d__Bacteria;p__Proteobacteria;c__Gammaproteobacteria;o__Chromatiales;f__Sedimenticolaceae;g__41T-STBD-0c-01a;s__	0.933806	HGU20	SAMN14540587
HKST107	94.65	1.49	3045847	245	3084	207	d__Bacteria;p__Actinobacteriota;c__Actinobacteria;o__Actinomycetales;f__Dermatophilaceae;g__Phycicoccus;s__	0.99758	HGU21	SAMN14540588
HKST108	91.83	0.88	2073831	149	2321	208	d__Bacteria;p__Firmicutes;c__Bacilli;o__Lactobacillales;f__Enterococcaceae;g__Enterococcus_F;s__	0.97573	HGU22	SAMN14540589
HKST115	92.74	0.72	3508470	259	2982	209	d__Bacteria;p__Bacteroidota;c__Bacteroidia;o__Bacteroidales;f__Prolixibacteraceae;g__UBA1413;s__	0.940789	HGU23	SAMN14540590
HKST119	82.71	2.38	2607571	152	2266	211	d__Bacteria;p__Bacteroidota;c__Bacteroidia;o__Bacteroidales;f__vadinHA17;g__SR-FBR-E99;s__	0.974351	HU258	SAMN15245674
HKST126	98.23	1.8	2519452	292	2664	213	d__Bacteria;p__Firmicutes_A;c__Clostridia;o__Saccharofermentanales;f__Saccharofermentanaceae;g__;s__	0.836347	HGU24	SAMN14540591
HKST127	92.69	0.67	2813108	125	2801	28	d__Bacteria;p__Desulfobacterota;c__Desulfomonilia;o__UBA1062;f__UBA1062;g__;s__	0.810962	HU259	SAMN15245675
HKST134	93.8	4.73	2628182	427	2673	216	d__Bacteria;p__Spirochaetota;c__Spirochaetia;o__Treponematales;f__UBA12059;g__SZUA-370;s__	0.997177	HGU25	SAMN14540592
HKST142	97.69	4.49	3661356	291	3106	219	d__Bacteria;p__UBP15;c__UBA6099;o__UBA6099;f__UBA6099;g__;s__	0.747302	HGU26	SAMN14540593
HKST145	89.01	4.29	2708347	230	2754	220	d__Bacteria;p__Fermentibacterota;c__Fermentibacteria;o__Fermentibacterales;f__Fermentibacteraceae;g__Sabulitectum;s__	0.925318	HGU27	SAMN14540594
HKST146	91.94	3.87	2410052	176	2409	12	d__Bacteria;p__Desulfobacterota;c__Syntrophia;o__Syntrophales;f__Smithellaceae;g__Smithella;s__	0.970135	HU260	SAMN15245676
HKST148	98.32	1.73	5654357	65	4699	222	d__Bacteria;p__FEN-1099;c__FEN-1099;o__FEN-1099;f__FEN-1099;g__;s__	0.814251	HGU28	SAMN14540595
HKST152	95.73	1.76	3738787	56	3134	223	d__Bacteria;p__Acidobacteriota;c__Thermoanaerobaculia;o__UBA2201;f__;g__;s__	0.685429	HGU29	SAMN14540596
HKST155	89.27	0.71	1609452	127	1629	224	d__Bacteria;p__Firmicutes_A;c__Clostridia;o__Peptostreptococcales;f__Anaerovoracaceae;g__UBA1422;s__	0.978039	HGU30	SAMN14540597
HKST160	93.26	2.25	4136180	303	4088	225	d__Bacteria;p__Spirochaetota;c__UBA4802;o__UBA4802;f__UBA5550;g__UBA5550;s__	0.971869	HGU31	SAMN14540598
HKST161	60.4	0	1020862	67	1189	226	d__Bacteria;p__Patescibacteria;c__Saccharimonadia;o__Saccharimonadales;f__UBA4665;g__GCA-2746885;s__	0.889685	HGU32	SAMN14540599
HKST162	95.73	3.47	2272913	233	2158	227	d__Bacteria;p__Bacteroidota;c__Bacteroidia;o__Bacteroidales;f__UBA932;g__DMER64;s__	0.942991	HGU33	SAMN14540600
HKST167	98.06	1.29	3652982	60	3425	228	d__Bacteria;p__Desulfobacterota;c__Syntrophia;o__Syntrophales;f__UBA2210;g__UBA2210;s__	0.856625	HGU34	SAMN14540601
HKST168	98.52	0.99	3662733	12	2922	229	d__Bacteria;p__Zixibacteria;c__MSB-5A5;o__GN15;f__FEB-12;g__;s__	0.797555	HGU35	SAMN14540602
HKST169	99.56	4.17	4752235	107	4489	230	d__Bacteria;p__Spirochaetota;c__UBA4802;o__UBA4802;f__UBA5550;g__;s__	0.731003	HGU36	SAMN14540603
HKST170	95.48	0	3441648	64	3244	231	d__Bacteria;p__Desulfobacterota;c__Desulfomonilia;o__UBA1062;f__UBA1062;g__;s__	0.815604	HGU37	SAMN14540604
HKST171	98.39	3.29	5144288	374	5218	232	d__Bacteria;p__Firmicutes_A;c__Clostridia;o__Christensenellales;f__CAG-74;g__Firm-11;s__	0.906142	HGU38	SAMN14540605
HKST172	97.42	4.54	2496376	295	2692	233	d__Bacteria;p__UBP7;c__;o__;f__;g__;s__	0.290229	HGU39	SAMN14540606
HKST173	92.48	3.08	1681004	37	1823	234	d__Archaea;p__Euryarchaeota;c__Thermococci;o__Methanofastidiosales;f__;g__;s__	0.459322	HGU40	SAMN14540607
HKST174	98.92	4.57	3685364	170	3093	235	d__Bacteria;p__Bacteroidota;c__Bacteroidia;o__Bacteroidales;f__BBW3;g__;s__	0.891325	HGU41	SAMN14540608
HKST175	90.38	2.8	2354698	445	2519	236	d__Bacteria;p__Cyanobacteria;c__Vampirovibrionia;o__Obscuribacterales;f__;g__;s__	0.71637	HGU42	SAMN14540609
HKST176	98.31	2.54	3034240	64	2849	237	d__Bacteria;p__Firmicutes_A;c__Clostridia;o__Oscillospirales;f__;g__;s__	0.66682	HGU43	SAMN14540610
HKST177	91.82	2.73	2687025	26	2343	116	d__Bacteria;p__Chloroflexota;c__Anaerolineae;o__Anaerolineales;f__Anaerolineaceae;g__Flexilinea;s__	0.996468	HGU44	SAMN14540611
HKST179	99.45	0.55	2662047	37	2289	240	d__Bacteria;p__Bacteroidota;c__Bacteroidia;o__Bacteroidales;f__Dysgonomonadaceae;g__Proteiniphilum;s__	0.982273	HGU45	SAMN14540612
HKST180	99.34	0.79	2659265	28	2587	241	d__Archaea;p__Halobacterota;c__Methanosarcinia;o__Methanotrichales;f__Methanotrichaceae;g__Methanothrix_A;s__	0.923532	HGU46	SAMN14540613
HKST182	97.8	1.1	1446285	91	1446	242	d__Bacteria;p__Firmicutes;c__Bacilli;o__Izemoplasmatales;f__UBA5603;g__;s__	0.776145	HGU47	SAMN14540614
HKST186	96.27	0	2160992	13	1784	243	d__Bacteria;p__Caldisericota;c__Caldisericia;o__;f__;g__;s__	0.52015	HGU48	SAMN14540615
HKST187	97.71	0.65	2059652	78	2127	244	d__Archaea;p__Halobacterota;c__Methanomicrobia;o__Methanomicrobiales;f__Methanoregulaceae;g__SD8;s__	0.990631	HGU49	SAMN14540616
HKST193	58.41	1.71	787245	111	941	248	d__Bacteria;p__Patescibacteria;c__Saccharimonadia;o__Saccharimonadales;f__SZUA-47;g__;s__	0.822455	HGU50	SAMN14540617
HKYL008	87.61	1.48	4629386	568	4588	295	d__Bacteria;p__Bacteroidota;c__Bacteroidia;o__Chitinophagales;f__Chitinophagaceae;g__UTBCD1;s__	0.900888	HGU61	SAMN14540628
HKYL009	81.23	2.12	2894644	291	2938	296	d__Bacteria;p__Firmicutes_A;c__Clostridia;o__Acetivibrionales;f__Ruminiclostridiaceae_A;g__DTU059;s__	0.999099	HGU62	SAMN14540629
HKYL022	98.9	0	5164827	40	4036	299	d__Bacteria;p__Hydrogenedentota;c__Hydrogenedentia;o__Hydrogenedentiales;f__;g__;s__	0.709445	HGU63	SAMN14540630
HKYL023	82.35	1.83	5056195	896	5020	300	d__Bacteria;p__Acidobacteriota;c__Acidobacteriae;o__Bryobacterales;f__Bryobacteraceae;g__;s__	0.825395	HGU64	SAMN14540631
HKYL024	91.95	3.2	4472888	427	4434	301	d__Bacteria;p__Proteobacteria;c__Gammaproteobacteria;o__Burkholderiales;f__Palsa-1005;g__;s__	0.769855	HGU65	SAMN14540632
HKYL028	98.49	3.44	4338439	255	3910	303	d__Bacteria;p__Desulfobacterota;c__Syntrophobacteria;o__Syntrophobacterales;f__Syntrophobacteraceae;g__;s__	0.754683	HGU66	SAMN14540633
HKYL040	85.31	3.47	3385697	331	3425	311	d__Bacteria;p__Proteobacteria;c__Gammaproteobacteria;o__Burkholderiales;f__Burkholderiaceae;g__Ottowia;s__	0.970859	HGU67	SAMN14540634
HKYL046	81.93	1.19	1706153	109	1564	313	d__Bacteria;p__Bacteroidota;c__Bacteroidia;o__Bacteroidales;f__UBA932;g__Bact-08;s__	0.991137	HGU68	SAMN14540635
HKYL050	93.07	0.62	3360265	174	3073	314	d__Bacteria;p__Proteobacteria;c__Gammaproteobacteria;o__Xanthomonadales;f__Rhodanobacteraceae;g__SNC69-320;s__	0.90208	HGU69	SAMN14540636
HKYL052	81.29	2.16	2889712	284	2746	316	d__Bacteria;p__Bacteroidota;c__Bacteroidia;o__Chitinophagales;f__LD1;g__;s__	0.835102	HGU70	SAMN14540637
HKYL055	85.5	1.85	2666404	237	2755	317	d__Bacteria;p__Actinobacteriota;c__Actinobacteria;o__Actinomycetales;f__Dermatophilaceae;g__Phycicoccus;s__	0.948495	HGU71	SAMN14540638
HKYL056	98.25	0	3295103	51	2598	318	d__Bacteria;p__Hydrogenedentota;c__Hydrogenedentia;o__Hydrogenedentiales;f__Hydrogenedentaceae;g__Hydrogenedens;s__	0.911216	HGU72	SAMN14540639
HKYL057	89	2.45	3434908	354	3484	319	d__Archaea;p__Halobacterota;c__Methanosarcinia;o__Methanosarcinales;f__Methanosarcinaceae;g__Methanosarcina;s__	0.969832	HGU73	SAMN14540640
HKYL059	98.41	4.68	3674624	164	3361	320	d__Bacteria;p__Chloroflexota;c__Anaerolineae;o__Anaerolineales;f__Anaerolineaceae;g__Longilinea;s__	0.857541	HGU74	SAMN14540641
HKYL060	88.12	4.55	3107266	173	2770	321	d__Bacteria;p__Chloroflexota;c__Anaerolineae;o__Anaerolineales;f__Anaerolineaceae;g__Flexilinea;s__	0.999995	HGU75	SAMN14540642
HKYL061	97.27	2.19	3501653	69	3157	322	d__Bacteria;p__Chloroflexota;c__Anaerolineae;o__Anaerolineales;f__Anaerolineaceae;g__UBA4782;s__	0.930879	HGU76	SAMN14540643
HKYL067	95.21	3.59	3074579	255	3260	103	d__Archaea;p__Halobacterota;c__Methanomicrobia;o__Methanomicrobiales;f__Methanospirillaceae;g__Methanospirillum;s__	0.996854	HGU77	SAMN14540644
HKYL069	98.36	0.56	3074605	118	2606	324	d__Bacteria;p__Bacteroidota;c__Bacteroidia;o__Bacteroidales;f__Dysgonomonadaceae;g__Petrimonas;s__Petrimonas mucosa	N/A	HGU78	SAMN14540645
HKYL073	96.63	2.25	3035688	88	2896	81	d__Bacteria;p__Spirochaetota;c__UBA4802;o__UBA4802;f__UBA5550;g__UBA5550;s__	0.922199	HGU79	SAMN14540646
HKYL074	93.84	4.03	2816323	316	2860	329	d__Bacteria;p__Spirochaetota;c__Spirochaetia;o__Spirochaetales;f__;g__;s__	0.645348	HGU80	SAMN14540647
HKYL077	86.85	3.91	2924736	451	3011	331	d__Bacteria;p__Chloroflexota;c__Anaerolineae;o__UBA1429;f__UBA1429;g__;s__	0.806276	HGU81	SAMN14540648
HKYL078	88.27	3.44	2879948	303	2776	332	d__Bacteria;p__Proteobacteria;c__Gammaproteobacteria;o__Xanthomonadales;f__Rhodanobacteraceae;g__SNC69-320;s__	0.899493	HGU82	SAMN14540649
HKYL079	97.04	1.61	2761045	27	2278	333	d__Bacteria;p__Bacteroidota;c__Bacteroidia;o__Bacteroidales;f__TTA-H9;g__TTA-H9;s__TTA-H9 sp002418865	N/A	HGU83	SAMN14540650
HKYL080	97.47	0.63	2210708	97	1913	334	d__Bacteria;p__Bacteroidota;c__Bacteroidia;o__Bacteroidales;f__Paludibacteraceae;g__;s__	0.865041	HGU84	SAMN14540651
HKYL083	97.1	0.64	2790009	32	2653	336	d__Bacteria;p__Proteobacteria;c__Gammaproteobacteria;o__Burkholderiales;f__Burkholderiaceae;g__AAP99;s__	0.914498	HGU85	SAMN14540652
HKYL084	94.27	3.56	3061906	218	2884	144	d__Bacteria;p__Acidobacteriota;c__Aminicenantia;o__;f__;g__;s__	0.491118	HGU86	SAMN14540653
HKYL086	89.41	1.64	2753338	209	2603	338	d__Bacteria;p__Bacteroidota;c__Bacteroidia;o__Chitinophagales;f__Chitinophagaceae;g__Ferruginibacter;s__	0.920869	HGU87	SAMN14540654
HKYL088	95.63	0	2628904	104	2296	165	d__Bacteria;p__Bacteroidota;c__Bacteroidia;o__Bacteroidales;f__Dysgonomonadaceae;g__UBA4179;s__	0.994671	HU263	SAMN15245678
HKYL093	90.91	0.91	3079013	557	3577	341	d__Bacteria;p__Proteobacteria;c__Alphaproteobacteria;o__Sphingomonadales;f__Sphingomonadaceae;g__UBA1936;s__	0.922714	HGU88	SAMN14540655
HKYL095	88.1	3.11	2689230	341	2962	342	d__Bacteria;p__Firmicutes_B;c__Desulfotomaculia;o__Desulfotomaculales;f__Pelotomaculaceae;g__UBA4789;s__	0.865919	HGU89	SAMN14540656
HKYL099	97.13	1.23	2662647	92	2439	344	d__Bacteria;p__Bacteroidota;c__Bacteroidia;o__Chitinophagales;f__Chitinophagaceae;g__Parafilimonas;s__	0.911475	HGU90	SAMN14540657
HKYL101	98.64	2.2	2569132	52	2198	17	d__Bacteria;p__Marinisomatota;c__UBA2242;o__UBA2242;f__UBA2242;g__;s__	0.754948	HGU91	SAMN14540658
HKYL102	92.02	1.68	2614974	28	2551	347	d__Bacteria;p__Desulfobacterota;c__Syntrophorhabdia;o__Syntrophorhabdales;f__;g__;s__	0.760767	HGU92	SAMN14540659
HKYL106	80.2	4.06	2557906	393	2708	349	d__Bacteria;p__Proteobacteria;c__Gammaproteobacteria;o__Xanthomonadales;f__Xanthomonadaceae;g__Thermomonas;s__	0.948098	HGU93	SAMN14540660
HKYL110	87.34	1.27	2460410	129	2598	350	d__Bacteria;p__Firmicutes_B;c__Desulfotomaculia;o__Desulfotomaculales;f__Pelotomaculaceae;g__;s__	0.795766	HGU94	SAMN14540661
HKYL117	96.55	0.1	2303195	59	2053	353	d__Bacteria;p__Spirochaetota;c__Spirochaetia;o__Treponematales;f__UBA8932;g__;s__	0.843328	HGU95	SAMN14540662
HKYL124	90.58	2.35	2213524	247	2294	357	d__Bacteria;p__Firmicutes_A;c__Clostridia;o__Oscillospirales;f__Ruminococcaceae;g__UBA946;s__	0.865897	HGU96	SAMN14540663
HKYL126	87.66	3.27	2187355	344	2461	358	d__Archaea;p__Halobacterota;c__Methanosarcinia;o__Methanotrichales;f__Methanotrichaceae;g__Methanothrix;s__	0.95739	HGU97	SAMN14540664
HKYL128	92.73	2.91	2170144	35	1943	359	d__Bacteria;p__Chloroflexota;c__Anaerolineae;o__Anaerolineales;f__Anaerolineaceae;g__49-20;s__	0.96467	HGU98	SAMN14540665
HKYL130	94.41	4.56	2993058	144	2799	361	d__Bacteria;p__Chloroflexota;c__Anaerolineae;o__Anaerolineales;f__Anaerolineaceae;g__;s__	0.828067	HGU99	SAMN14540666
HKYL131	85.81	1.66	2138671	278	2342	362	d__Archaea;p__Euryarchaeota;c__Methanobacteria;o__Methanobacteriales;f__Methanobacteriaceae;g__Methanobacterium;s__	0.980046	HGV00	SAMN14540667
HKYL132	96.34	1.37	1888614	106	1767	363	d__Bacteria;p__Chloroflexota;c__Anaerolineae;o__Anaerolineales;f__Anaerolineaceae;g__Longilinea;s__	0.941448	HGV01	SAMN14540668
HKYL141	96.89	1.64	2606635	195	2284	365	d__Bacteria;p__Spirochaetota;c__;o__;f__;g__;s__	0.402341	HGV02	SAMN14540669
HKYL144	87.96	2.76	2016347	345	2261	366	d__Bacteria;p__Firmicutes_B;c__Syntrophomonadia;o__Syntrophomonadales;f__DTU052;g__;s__	0.870269	HGV03	SAMN14540670
HKYL148	95.16	0	1953468	4	1714	367	d__Bacteria;p__Bacteroidota;c__Bacteroidia;o__Bacteroidales;f__Paludibacteraceae;g__;s__	0.851839	HGV04	SAMN14540671
HKYL151	94.8	2.58	1934369	212	2017	369	d__Archaea;p__Euryarchaeota;c__Methanobacteria;o__Methanobacteriales;f__Methanobacteriaceae;g__UBA412;s__	0.925524	HGV05	SAMN14540672
HKYL153	98.69	0.98	2101678	148	2343	371	d__Archaea;p__Halobacterota;c__Methanosarcinia;o__Methanotrichales;f__Methanotrichaceae;g__Methanothrix;s__	0.906478	HU264	SAMN15245679
HKYL154	92.75	0.56	1794026	56	1854	372	d__Bacteria;p__Ratteibacteria;c__UBA8468;o__UBA8468;f__;g__;s__	0.581919	HGV06	SAMN14540673
HKYL155	98.94	0	1861841	57	1692	373	d__Bacteria;p__Firmicutes_A;c__Clostridia;o__Saccharofermentanales;f__Saccharofermentanaceae;g__Saccharofermentans;s__	0.949858	HGV07	SAMN14540674
HKYL168	98.18	4.13	1633640	36	1287	377	#N/A	N/A	HGV08	SAMN14540675
HKYL170	84.6	2.22	2077452	300	2211	378	d__Bacteria;p__Bacteroidota;c__Bacteroidia;o__Chitinophagales;f__Chitinophagaceae;g__;s__	0.823435	HGV09	SAMN14540676
HKYL174	84.44	2.01	1537324	239	1621	380	d__Bacteria;p__Firmicutes_A;c__Clostridia;o__Oscillospirales;f__;g__;s__	0.611985	HGV10	SAMN14540677
HKYL187	84.71	2.11	1235070	175	1368	382	d__Bacteria;p__Caldisericota;c__Caldisericia;o__UBA4822;f__UBA4822;g__UBA4822;s__	0.966993	HGV11	SAMN14540678
HKYL194	98.94	0.35	1210551	305	1487	386	d__Bacteria;p__Firmicutes_B;c__Dehalobacteriia;o__Dehalobacteriales;f__Dehalobacteriaceae;g__;s__	0.779615	HGV12	SAMN14540679
HKYL202	62.19	2.78	940607	48	1054	387	d__Bacteria;p__Patescibacteria;c__Saccharimonadia;o__Saccharimonadales;f__Saccharimonadaceae;g__UBA2112;s__	0.911271	HGV13	SAMN14540680
HKYL210	92.73	2.91	2553861	342	2834	388	d__Bacteria;p__Synergistota;c__Synergistia;o__Synergistales;f__79-D21;g__;s__	0.901576	HGV14	SAMN14540681
HKYL211	61.88	0.5	839995	153	982	389	d__Bacteria;p__Patescibacteria;c__Saccharimonadia;o__Saccharimonadales;f__UBA4665;g__GCA-2746885;s__	0.921117	HGV15	SAMN14540682
JPAS007	95.62	4.64	2033170	370	2091	456	d__Bacteria;p__Actinobacteriota;c__Actinobacteria;o__Propionibacteriales;f__Propionibacteriaceae;g__Nigerium;s__	0.893347	HU273	SAMN15245688
JPAS019	91.97	4.54	4002366	559	3911	166	d__Bacteria;p__Proteobacteria;c__Gammaproteobacteria;o__Xanthomonadales;f__Xanthomonadaceae;g__Aquimonas;s__	0.972473	HU274	SAMN15245689
JPAS025	96.77	4.59	2298456	244	2187	459	d__Bacteria;p__Verrucomicrobiota;c__Kiritimatiellae;o__RFP12;f__UBA1067;g__;s__	0.780884	HGV39	SAMN14540706
JPAS028	90.46	3.49	2937451	220	2450	460	d__Bacteria;p__Bacteroidota;c__Bacteroidia;o__Bacteroidales;f__FEN-979;g__;s__	0.790561	HGV40	SAMN14540707
JPAS030	97.31	2.25	4269009	341	3513	167	d__Bacteria;p__Sumerlaeota;c__Sumerlaeia;o__;f__;g__;s__	0.533881	HGV41	SAMN14540708
JPAS032	91.05	4.03	2625251	331	2937	462	d__Archaea;p__Halobacterota;c__Methanomicrobia;o__Methanomicrobiales;f__Methanocullaceae;g__Methanoculleus;s__	0.96308	HGV42	SAMN14540709
JPAS040	81.04	2.39	2558968	420	2353	464	d__Bacteria;p__Verrucomicrobiota;c__Kiritimatiellae;o__RFP12;f__;g__;s__	0.666336	HGV43	SAMN14540710
JPAS042	95.7	2.42	2775230	291	2780	465	d__Bacteria;p__Firmicutes_A;c__Clostridia;o__Lutisporales;f__Lutisporaceae;g__BRH-c25;s__	0.901414	HGV44	SAMN14540711
JPAS043	95.95	4.05	3501062	559	3233	466	d__Bacteria;p__Verrucomicrobiota;c__Kiritimatiellae;o__RFP12;f__UBA1067;g__;s__	0.779406	HGV45	SAMN14540712
JPAS045	95.16	2.02	1868287	311	2044	467	d__Bacteria;p__Proteobacteria;c__Gammaproteobacteria;o__Burkholderiales;f__Burkholderiaceae;g__Limnohabitans;s__	0.93877	HGV46	SAMN14540713
JPAS056	98.17	4.29	1904202	358	2005	468	d__Bacteria;p__Caldatribacteriota;c__JS1;o__SB-45;f__UBA6794;g__UBA6794;s__	0.872856	HGV47	SAMN14540714
JPAS061	86.45	1.29	2380377	70	2295	469	d__Bacteria;p__Desulfobacterota;c__Syntrophia;o__Syntrophales;f__Smithellaceae;g__UBA8904;s__	0.947913	HU275	SAMN15245690
JPAS063	93.01	2.58	3534848	165	3365	160	d__Bacteria;p__Desulfobacterota;c__Desulfomonilia;o__UBA1062;f__UBA1062;g__UBA1062;s__	0.993939	HU276	SAMN15245691
JPAS067	88.04	4.19	2175745	234	2251	472	d__Bacteria;p__Desulfobacterota;c__Syntrophia;o__Syntrophales;f__Smithellaceae;g__Fen-1166;s__	0.942559	HGV48	SAMN14540715
JPAS073	93.06	4.03	4165896	363	4199	473	d__Bacteria;p__Spirochaetota;c__UBA4802;o__UBA4802;f__;g__;s__	0.679547	HU277	SAMN15245692
JPAS077	86.53	0.22	2334840	371	2472	474	d__Bacteria;p__Firmicutes_A;c__Clostridia;o__Oscillospirales;f__Ruminococcaceae;g__Ruminococcus;s__	0.998586	HU278	SAMN15245693
JPAS087	93.1	1.34	2927913	276	2634	170	d__Bacteria;p__Bacteroidota;c__Bacteroidia;o__Bacteroidales;f__Paludibacteraceae;g__;s__	0.865366	HU279	SAMN15245694
JPAS088	94.29	0.91	2147511	213	2362	478	d__Archaea;p__Thermoplasmatota;c__Thermoplasmata;o__Methanomassiliicoccales;f__Methanomassiliicoccaceae;g__Methanomassiliicoccus;s__	0.948003	HGV49	SAMN14540716
JPAS090	90.03	0.95	2614298	292	2385	479	d__Bacteria;p__Firmicutes_A;c__Clostridia;o__Saccharofermentanales;f__UBA5734;g__;s__	0.748506	HGV50	SAMN14540717
JPAS091	95.43	2.99	2995846	336	2806	85	d__Bacteria;p__Bacteroidota;c__Bacteroidia;o__Bacteroidales;f__WCHB1-69;g__UBA5266;s__	0.954709	HGV51	SAMN14540718
JPAS093	96.77	2.82	2686713	125	2616	93	d__Bacteria;p__Firmicutes_A;c__Clostridia;o__Christensenellales;f__CAG-138;g__Phil1;s__	0.910146	HGV52	SAMN14540719
JPAS094	100	0	5451099	123	4652	482	d__Bacteria;p__Chloroflexota;c__Anaerolineae;o__UBA1429;f__;g__;s__	0.642221	HGV53	SAMN14540720
JPAS096	98.92	2.54	4439381	52	3456	484	d__Bacteria;p__Hydrogenedentota;c__Hydrogenedentia;o__Hydrogenedentiales;f__UBA2224;g__UBA2224;s__	0.938984	HGV54	SAMN14540721
JPAS097	97.61	0.7	3436523	262	3057	485	d__Bacteria;p__Bacteroidota;c__Bacteroidia;o__Bacteroidales;f__Paludibacteraceae;g__Paludibacter;s__	0.925136	HGV55	SAMN14540722
JPAS104	96.3	3.09	5554248	96	4424	487	d__Bacteria;p__Armatimonadota;c__;o__;f__;g__;s__	0.353948	HGV56	SAMN14540723
JPAS108	88.1	2.45	2007006	275	2136	488	d__Bacteria;p__Chloroflexota;c__Dehalococcoidia;o__GIF9;f__;g__;s__	0.721854	HGV57	SAMN14540724
JPAS109	97.04	1.79	1782921	134	1728	489	d__Bacteria;p__Bacteroidota;c__Bacteroidia;o__Bacteroidales;f__Paludibacteraceae;g__;s__	0.867836	HGV58	SAMN14540725
JPAS112	98.9	1.1	2456999	156	2166	491	d__Bacteria;p__Cloacimonadota;c__Cloacimonadia;o__Cloacimonadales;f__;g__;s__	0.613499	HGV59	SAMN14540726
JPAS113	97.8	2.2	2452059	143	1995	492	d__Bacteria;p__Cloacimonadota;c__Cloacimonadia;o__Cloacimonadales;f__Cloacimonadaceae;g__Cloacimonas;s__Cloacimonas sp002432865	N/A	HGV60	SAMN14540727
JPAS116	92.09	2.56	1748316	205	1892	120	d__Bacteria;p__Firmicutes_A;c__Clostridia;o__Christensenellales;f__;g__;s__	0.722009	HGV61	SAMN14540728
JPAS117	95.09	3.45	2314357	203	2232	494	d__Bacteria;p__Spirochaetota;c__Spirochaetia;o__Treponematales;f__UBA12059;g__;s__	0.896228	HGV62	SAMN14540729
JPAS119	92.37	0.89	2345241	249	2381	495	d__Bacteria;p__Firmicutes_A;c__Clostridia;o__Oscillospirales;f__Ruminococcaceae;g__Ruminococcus;s__	0.999524	HGV63	SAMN14540730
JPAS125	96.13	1.94	2864910	44	2634	496	d__Bacteria;p__Desulfobacterota;c__Syntrophia;o__Syntrophales;f__UBA8958;g__UBA8958;s__	0.884928	HGV64	SAMN14540731
JPAS127	94.08	2.3	2385063	274	2459	108	d__Bacteria;p__Spirochaetota;c__Spirochaetia;o__Sphaerochaetales;f__Sphaerochaetaceae;g__Sphaerochaeta;s__	0.939538	HU280	SAMN15245695
JPAS128	93.71	1.08	1934133	90	1710	498	d__Bacteria;p__Bacteroidota;c__Bacteroidia;o__Bacteroidales;f__WCHB1-69;g__UBA5429;s__	0.858931	HGV65	SAMN14540732
JPAS129	94.05	3.77	3459947	198	2999	44	d__Bacteria;p__Verrucomicrobiota;c__Verrucomicrobiae;o__Opitutales;f__Opitutaceae;g__;s__	0.857361	HGV66	SAMN14540733
JPAS130	80.46	0	6440912	460	6383	500	d__Bacteria;p__Proteobacteria;c__Gammaproteobacteria;o__Burkholderiales;f__Burkholderiaceae;g__Rhodoferax;s__	0.967794	HGV67	SAMN14540734
JPAS131	97.8	0	3902748	68	3143	501	d__Bacteria;p__Hydrogenedentota;c__Hydrogenedentia;o__Hydrogenedentiales;f__;g__;s__	0.717087	HGV68	SAMN14540735
JPAS132	97.31	0.54	2402880	48	2116	502	d__Bacteria;p__Bacteroidota;c__Bacteroidia;o__Bacteroidales;f__WCHB1-69;g__UBA5266;s__	0.914145	HGV69	SAMN14540736
JPAS133	91.94	3.87	2048276	188	2151	148	d__Bacteria;p__Desulfobacterota;c__Syntrophia;o__Syntrophales;f__Smithellaceae;g__UBA4810;s__	0.99796	HU281	SAMN15245696
JPAS136	98.31	1.39	4467416	40	3270	26	d__Bacteria;p__Planctomycetota;c__UBA8108;o__UBA8890;f__UBA8898;g__UBA8898;s__	0.958913	HGV70	SAMN14540737
JPAS137	96.8	1.2	3019278	64	2693	49	d__Bacteria;p__Spirochaetota;c__GWE2-31-10;o__GWE2-31-10;f__GWE2-31-10;g__;s__	0.791108	HGV71	SAMN14540738
JPAS138	89.35	2.58	2631066	134	2625	507	d__Bacteria;p__Desulfobacterota;c__Syntrophia;o__Syntrophales;f__UBA2251;g__;s__	0.785056	HGV72	SAMN14540739
JPAS139	89.96	2.15	2683251	84	2601	508	d__Bacteria;p__Desulfobacterota;c__Syntrophia;o__Syntrophales;f__Smithellaceae;g__UBA8904;s__	0.949427	HGV73	SAMN14540740
JPAS145	92.79	3.64	3197307	429	3312	510	d__Bacteria;p__Spirochaetota;c__Spirochaetia;o__Treponematales;f__UBA12059;g__;s__	0.78363	HU282	SAMN15245697
JPAS146	97.85	2.15	3494364	89	2784	65	d__Bacteria;p__Hydrogenedentota;c__Hydrogenedentia;o__Hydrogenedentiales;f__;g__;s__	0.626081	HU283	SAMN15245698
JPAS147	91.19	1.83	1811350	42	1624	512	d__Bacteria;p__Bacteroidota;c__Bacteroidia;o__Bacteroidales;f__UBA932;g__Bact-11;s__	0.993868	HGV74	SAMN14540741
JPAS148	94.56	4	2333930	155	2186	102	d__Bacteria;p__Omnitrophota;c__Omnitrophia;o__Omnitrophales;f__UBA2337;g__UBA1443;s__UBA1443 sp002329545	N/A	HGV75	SAMN14540742
JPAS149	95.24	1.43	2959473	119	2376	514	d__Bacteria;p__Bacteroidota;c__Bacteroidia;o__Bacteroidales;f__Salinivirgaceae;g__;s__	0.804147	HGV76	SAMN14540743
JPAS150	96.45	3.45	1450298	147	1538	515	d__Bacteria;p__Spirochaetota;c__UBA6919;o__GWB1-36-13;f__GWB1-36-13;g__;s__	0.7632	HGV77	SAMN14540744
JPAS153	98.17	3.33	3908459	37	3223	516	d__Bacteria;p__Bacteroidota;c__Bacteroidia;o__Bacteroidales;f__vadinHA17;g__LD21;s__	0.96434	HGV78	SAMN14540745
JPAS155	94.5	4.04	5010418	802	5241	517	d__Bacteria;p__Proteobacteria;c__Gammaproteobacteria;o__Burkholderiales;f__Burkholderiaceae;g__Rhodoferax;s__	0.971281	HGV79	SAMN14540746
JPAS156	96.04	1.4	2501619	129	2405	78	d__Bacteria;p__Spirochaetota;c__Spirochaetia;o__Treponematales;f__Treponemataceae;g__Spiro-10;s__	0.907268	HGV80	SAMN14540747
JPAS157	93.76	1.71	3176312	123	2843	21	d__Bacteria;p__Acidobacteriota;c__Thermoanaerobaculia;o__UBA5704;f__;g__;s__	0.700975	HU284	SAMN15245699
JPAS162	97.61	0	3681317	16	2948	521	d__Bacteria;p__Latescibacterota;c__Latescibacteria;o__;f__;g__;s__	0.420454	HGV81	SAMN14540748
JPAS164	92.8	3.78	2577432	150	2580	15	d__Bacteria;p__Desulfobacterota;c__Syntrophorhabdia;o__Syntrophorhabdales;f__Syntrophorhabdaceae;g__;s__	0.790872	HU285	SAMN15245700
JPAS167	92.58	4.73	3532360	32	3261	523	d__Bacteria;p__Desulfobacterota;c__Syntrophia;o__Syntrophales;f__UBA6109;g__UBA6109;s__	0.959573	HGV82	SAMN14540749
JPAS169	82.91	3.11	1099511	181	1263	524	d__Bacteria;p__Patescibacteria;c__UBA1384;o__UBA1384;f__;g__;s__	0.696737	HGV83	SAMN14540750
JPAS170	97.31	1.34	3415907	34	2753	45	d__Bacteria;p__Bacteroidota;c__Bacteroidia;o__Bacteroidales;f__Prolixibacteraceae;g__UBA1413;s__UBA1413 sp002304925	N/A	HU286	SAMN15245701
JPAS171	98.81	4.49	3880632	80	3338	70	d__Bacteria;p__Sumerlaeota;c__Sumerlaeia;o__;f__;g__;s__	0.508608	HGV84	SAMN14540751
JPAS175	91.33	1.43	1913535	74	1755	51	d__Bacteria;p__Bacteroidota;c__Bacteroidia;o__Bacteroidales;f__UBA932;g__DMER64;s__	0.983817	HGV85	SAMN14540752
JPAS185	92.26	2.58	3976650	367	4019	532	d__Bacteria;p__Actinobacteriota;c__Actinobacteria;o__Actinomycetales;f__Dermatophilaceae;g__GCA-2748155;s__	0.897625	HGV86	SAMN14540753
JPAS186	99.35	1.31	3323754	156	2863	23	d__Bacteria;p__Myxococcota;c__UBA9042;o__UBA9042;f__;g__;s__	0.581234	HGV87	SAMN14540754
JPAS187	87.15	1.96	2235994	262	2428	7	d__Archaea;p__Halobacterota;c__Methanomicrobia;o__Methanomicrobiales;f__Methanocullaceae;g__Methanoculleus;s__	0.999722	HGV88	SAMN14540755
JPAS188	94.51	1.1	4699330	190	4283	4	d__Bacteria;p__Fermentibacterota;c__Fermentibacteria;o__Fermentibacterales;f__Fermentibacteraceae;g__Fermentibacter;s__	0.914962	HGV89	SAMN14540756
JPAS189	93.22	1.33	1516368	39	1424	52	d__Bacteria;p__Firmicutes;c__Bacilli;o__ML615J-28;f__CAG-313;g__UBA1427;s__	0.998979	HU287	SAMN15245702
JPAS191	91.52	1.09	2517285	351	2465	18	d__Bacteria;p__Bacteroidota;c__Bacteroidia;o__Bacteroidales;f__DTU049;g__DTU049;s__	0.991403	HU288	SAMN15245703
JPAS192	94.03	2.38	2138661	51	1886	9	d__Bacteria;p__Bacteroidota;c__Bacteroidia;o__Bacteroidales;f__UBA932;g__DMER64;s__	0.975838	HU289	SAMN15245704
JPAS196	91.04	0.7	1980440	55	1806	36	d__Bacteria;p__Firmicutes_A;c__Clostridia;o__;f__;g__;s__	0.559726	HU290	SAMN15245705
JPAS206	82.77	2.24	1821667	286	1923	104	d__Bacteria;p__Firmicutes_A;c__Clostridia;o__Oscillospirales;f__Acutalibacteraceae;g__DTU089;s__	0.904419	HU291	SAMN15245706
JPAS208	93.55	1.08	2425305	107	2082	8	d__Bacteria;p__Bacteroidota;c__Bacteroidia;o__Bacteroidales;f__TTA-H9;g__TTA-H9;s__	0.963301	HU292	SAMN15245707
JPAS209	91.94	4.84	2548878	158	2304	11	d__Bacteria;p__Verrucomicrobiota;c__Kiritimatiellae;o__LD1-PB3;f__Lenti-01;g__Lenti-01;s__	0.90916	HU293	SAMN15245708
JPAS213	55.02	1.72	739598	11	787	550	d__Bacteria;p__Patescibacteria;c__Microgenomatia;o__Shapirobacterales;f__UBA12405;g__UBA1435;s__	0.866126	HGV90	SAMN14540757
JPAS215	97.31	2.03	2318663	174	2499	13	d__Archaea;p__Euryarchaeota;c__Thermococci;o__Methanofastidiosales;f__Methanofastidiosaceae;g__Methanofastidiosum;s__	0.997577	HGV91	SAMN14540758
JPAS216	84.7	0	1539930	177	1469	3	d__Bacteria;p__Cloacimonadota;c__Cloacimonadia;o__Cloacimonadales;f__Cloacimonadaceae;g__Cloacimonas;s__	0.997601	HU294	SAMN15245709
JPAS217	90.54	2.03	2167823	140	1967	553	d__Bacteria;p__Verrucomicrobiota;c__Verrucomicrobiae;o__Opitutales;f__;g__;s__	0.672549	HGV92	SAMN14540759
JPAS219	87.1	4.73	2367502	218	2393	2	d__Bacteria;p__Desulfobacterota;c__Syntrophia;o__Syntrophales;f__Smithellaceae;g__UBA8904;s__	0.947253	HU295	SAMN15245710
JPAS220	96.43	0	1954804	37	1692	555	d__Bacteria;p__Caldisericota;c__Caldisericia;o__;f__;g__;s__	0.51274	HGV93	SAMN14540760
JPAS224	98.88	0	4078383	389	3777	34	d__Bacteria;p__Bacteroidota;c__Bacteroidia;o__Bacteroidales;f__UBA1402;g__UBA1402;s__UBA1402 sp002305085	N/A	HGV94	SAMN14540761
JPAS225	96.5	1.86	1868450	265	1903	558	d__Bacteria;p__Spirochaetota;c__Spirochaetia;o__Treponematales;f__Treponemataceae;g__;s__	0.771476	HGV95	SAMN14540762
JPAS229	92.93	0	1604245	166	1524	419	d__Bacteria;p__Spirochaetota;c__Spirochaetia;o__Treponematales;f__UBA8932;g__UBA8932;s__	0.998303	HGV96	SAMN14540763
JPAS231	91.21	0.4	2451892	36	2079	561	d__Bacteria;p__Cloacimonadota;c__Cloacimonadia;o__Cloacimonadales;f__Cloacimonadaceae;g__UBA4175;s__	0.992435	HU296	SAMN15245711
JPAS232	96.3	2.16	2980975	310	3192	562	d__Bacteria;p__Synergistota;c__Synergistia;o__Synergistales;f__Synergistaceae;g__;s__	0.889549	HGV97	SAMN14540764
JPAS235	94.19	0	2543579	193	2570	563	d__Bacteria;p__Spirochaetota;c__Spirochaetia;o__Sphaerochaetales;f__Sphaerochaetaceae;g__Sphaerochaeta;s__	0.999001	HGV98	SAMN14540765
JPAS238	55.09	0	571397	39	645	565	d__Bacteria;p__Patescibacteria;c__Paceibacteria;o__Portnoybacterales;f__RBG-13-40-8-A;g__;s__	0.807551	HU297	SAMN15245712
JPAS240	98.88	0	1104631	49	1091	14	d__Bacteria;p__Firmicutes;c__Bacilli;o__RFN20;f__CAG-826;g__UBA1361;s__	0.999141	HGV99	SAMN14540766
JPAS245	63.58	0	793298	21	837	567	d__Bacteria;p__Patescibacteria;c__Saccharimonadia;o__Saccharimonadales;f__;g__;s__	0.698453	HGW00	SAMN14540767
JPAS247	97.31	3.91	772766	48	782	568	d__Bacteria;p__Patescibacteria;c__UBA1384;o__UBA1384;f__UBA1384;g__UBA1384;s__	0.996288	HGW01	SAMN14540768
JPAS249	63.9	0	557895	6	651	569	d__Bacteria;p__Patescibacteria;c__Paceibacteria;o__UBA6257;f__Colwellbacteraceae;g__;s__	0.809449	HGW02	SAMN14540769
JPHG018	84.46	3	3617477	727	3468	646	d__Bacteria;p__OLB16;c__OLB16;o__;f__;g__;s__	0.461838	HGW14	SAMN14540781
JPHG026	93.88	4.39	5328784	447	4320	647	d__Bacteria;p__Verrucomicrobiota;c__Verrucomicrobiae;o__Pedosphaerales;f__Pedosphaeraceae;g__UBA6082;s__	0.915407	HGW15	SAMN14540782
JPHG028	94.76	1.43	2960491	231	2647	648	d__Bacteria;p__Bacteroidota;c__Bacteroidia;o__AKYH767-A;f__OLB10;g__OLB10;s__OLB10 sp002455375	N/A	HGW16	SAMN14540783
JPHG033	83.9	4.76	4344629	214	3358	614	d__Bacteria;p__Verrucomicrobiota;c__Kiritimatiellae;o__RFP12;f__UBA1067;g__;s__	0.779314	HU315	SAMN15245730
JPHG035	92.74	0.16	2363033	357	2479	650	d__Bacteria;p__Desulfobacterota;c__Desulfomonilia;o__UBA1062;f__UBA1062;g__;s__	0.783183	HGW17	SAMN14540784
JPHG038	90.23	0.91	3853226	523	3667	651	d__Bacteria;p__Bacteroidota;c__Bacteroidia;o__Flavobacteriales;f__PHOS-HE28;g__PHOS-HE28;s__	0.9148	HGW18	SAMN14540785
JPHG043	83.08	2.06	3814872	193	2829	652	d__Bacteria;p__Verrucomicrobiota;c__Kiritimatiellae;o__RFP12;f__UBA1067;g__;s__	0.776919	HGW19	SAMN14540786
JPHG046	90.92	4.55	3478943	367	3433	654	d__Bacteria;p__Firmicutes_G;c__SHA-98;o__DTUO25;f__DTU025;g__UBA5389;s__	0.926284	HU316	SAMN15245731
JPHG050	81.45	1.76	2554309	409	2596	656	d__Bacteria;p__Acidobacteriota;c__Acidobacteriae;o__Bryobacterales;f__;g__;s__	0.70162	HU317	SAMN15245732
JPHG051	82.51	4.14	4000374	408	3556	657	d__Bacteria;p__Acidobacteriota;c__UBA6911;o__;f__;g__;s__	0.532577	HU318	SAMN15245733
JPHG053	82.67	4.42	1923685	291	1843	658	d__Bacteria;p__Bacteroidota;c__Kapabacteria;o__Kapabacteriales;f__UBA2268;g__UBA2268;s__	0.952221	HGW20	SAMN14540787
JPHG056	97.73	4.04	5260445	335	4432	660	d__Bacteria;p__Planctomycetota;c__Phycisphaerae;o__SG8-4;f__SG8-4;g__PLanc-01;s__	0.954634	HU319	SAMN15245734
JPHG057	83.78	1.9	3015127	554	3021	661	d__Bacteria;p__Firmicutes_A;c__Clostridia;o__Acetivibrionales;f__Acetivibrionaceae;g__Ruminiclostridium;s__	0.950306	HGW21	SAMN14540788
JPHG059	85.93	2.94	2130226	289	2233	78	d__Bacteria;p__Spirochaetota;c__Spirochaetia;o__Treponematales;f__Treponemataceae;g__Spiro-10;s__	0.907268	HU320	SAMN15245735
JPHG060	93.26	4.99	2970671	301	3012	81	d__Bacteria;p__Spirochaetota;c__UBA4802;o__UBA4802;f__UBA5550;g__UBA5550;s__	0.922199	HU321	SAMN15245736
JPHG061	95.45	3	5569709	431	4561	664	d__Bacteria;p__Planctomycetota;c__Brocadiae;o__SM23-32;f__;g__;s__	0.575025	HGW22	SAMN14540789
JPHG066	98.28	3.76	3256912	283	3301	666	d__Bacteria;p__Bacteroidota;c__Bacteroidia;o__Bacteroidales;f__UBA932;g__Bact-08;s__	0.995956	HU322	SAMN15245737
JPHG067	95.44	4.49	3437678	171	2911	70	d__Bacteria;p__Sumerlaeota;c__Sumerlaeia;o__;f__;g__;s__	0.508608	HU323	SAMN15245738
JPHG070	92.12	4.73	2308778	125	2278	668	d__Bacteria;p__Desulfobacterota;c__Syntrophia;o__Syntrophales;f__UBA2207;g__UBA2207;s__	0.976627	HGW23	SAMN14540790
JPHG071	87.55	2.99	3021393	323	3402	669	d__Bacteria;p__Proteobacteria;c__Alphaproteobacteria;o__Caulobacterales;f__Hyphomonadaceae;g__SWB02;s__	0.981909	HGW24	SAMN14540791
JPHG073	87.48	1.37	2251959	371	2327	671	d__Bacteria;p__Planctomycetota;c__Phycisphaerae;o__SG8-4;f__SG8-4;g__UBA12454;s__	0.971792	HGW25	SAMN14540792
JPHG075	81.23	2.9	2767929	168	2489	672	d__Bacteria;p__Verrucomicrobiota;c__Kiritimatiellae;o__LD1-PB3;f__Lenti-01;g__Lenti-01;s__	0.973429	HGW26	SAMN14540793
JPHG077	86.72	0.54	1678215	130	1499	498	d__Bacteria;p__Bacteroidota;c__Bacteroidia;o__Bacteroidales;f__WCHB1-69;g__UBA5429;s__	0.858931	HU324	SAMN15245739
JPHG079	92.31	1.2	1893864	205	1676	41	d__Bacteria;p__Cloacimonadota;c__Cloacimonadia;o__Cloacimonadales;f__Cloacimonadaceae;g__;s__	0.894907	HGW27	SAMN14540794
JPHG080	99.66	1.03	6310644	164	4914	675	d__Bacteria;p__Planctomycetota;c__Phycisphaerae;o__UBA1845;f__;g__;s__	0.688741	HGW28	SAMN14540795
JPHG084	84.87	2.59	2212409	432	2523	676	d__Bacteria;p__Dictyoglomota;c__;o__;f__;g__;s__	0.390212	HU325	SAMN15245740
JPHG085	96.59	1.14	6502225	59	4799	677	d__Bacteria;p__Planctomycetota;c__Brocadiae;o__;f__;g__;s__	0.482801	HGW29	SAMN14540796
JPHG087	97.8	2.2	2126607	120	1748	492	d__Bacteria;p__Cloacimonadota;c__Cloacimonadia;o__Cloacimonadales;f__Cloacimonadaceae;g__Cloacimonas;s__Cloacimonas sp002432865	N/A	HU326	SAMN15245741
JPHG089	98.57	4.33	2538032	513	2463	521	d__Bacteria;p__Latescibacterota;c__Latescibacteria;o__;f__;g__;s__	0.420454	HU327	SAMN15245742
JPHG092	99.52	4.05	2892164	157	2548	681	d__Bacteria;p__Marinisomatota;c__UBA2242;o__UBA2242;f__UBA2242;g__;s__	0.756972	HGW30	SAMN14540797
JPHG093	94.66	1.71	3105853	74	2777	21	d__Bacteria;p__Acidobacteriota;c__Thermoanaerobaculia;o__UBA5704;f__;g__;s__	0.700975	HGW31	SAMN14540798
JPHG095	95.37	1.79	3067773	167	2657	683	d__Bacteria;p__Bacteroidota;c__Bacteroidia;o__Bacteroidales;f__vadinHA17;g__UBA8202;s__	0.91844	HGW32	SAMN14540799
JPHG097	98.86	2.27	5092528	66	4071	684	d__Bacteria;p__Planctomycetota;c__Phycisphaerae;o__SG8-4;f__SG8-4;g__PLanc-01;s__	0.958596	HGW33	SAMN14540800
JPHG098	93.52	0	3383421	234	2724	483	d__Bacteria;p__Verrucomicrobiota;c__Kiritimatiellae;o__RFP12;f__UBA1067;g__;s__	0.77766	HGW34	SAMN14540801
JPHG102	95.97	2.25	1733459	370	2059	687	d__Archaea;p__Halobacterota;c__Methanomicrobia;o__Methanomicrobiales;f__Methanoregulaceae;g__Methanolinea;s__	0.971461	HGW35	SAMN14540802
JPHG104	90.97	2.58	3604683	141	3425	688	d__Bacteria;p__Desulfobacterota;c__Syntrophia;o__Syntrophales;f__UBA5619;g__;s__	0.843147	HGW36	SAMN14540803
JPHG106	90.97	3.59	2680636	170	2698	689	d__Bacteria;p__Desulfobacterota;c__Syntrophia;o__Syntrophales;f__;g__;s__	0.670371	HGW37	SAMN14540804
JPHG107	80.09	1.54	1614858	194	1787	690	d__Bacteria;p__Desulfobacterota;c__BSN033;o__UBA8473;f__;g__;s__	0.592445	HGW38	SAMN14540805
JPHG111	92.82	3.51	2085545	192	2053	693	d__Bacteria;p__Thermotogota;c__Thermotogae;o__Thermotogales;f__Fervidobacteriaceae;g__Fervidobacterium;s__	0.993826	HU328	SAMN15245743
JPHG117	95.3	0	4060075	73	3359	695	d__Bacteria;p__Acidobacteriota;c__Thermoanaerobaculia;o__Thermoanaerobaculales;f__Thermoanaerobaculaceae;g__;s__	0.833156	HGW39	SAMN14540806
JPHG120	95.1	2.61	1341741	195	1305	697	#N/A	N/A	HGW40	SAMN14540807
JPHG122	88.1	2.25	2318158	198	2356	698	d__Bacteria;p__Goldbacteria;c__PGYV01;o__PGYV01;f__Palsa-1178;g__;s__	0.751891	HGW41	SAMN14540808
JPHG126	97.97	4.73	1744362	340	1775	18	d__Bacteria;p__Bacteroidota;c__Bacteroidia;o__Bacteroidales;f__DTU049;g__DTU049;s__	0.991403	HU329	SAMN15245744
JPHG128	94.35	1.84	1784006	136	1647	22	d__Bacteria;p__Bacteroidota;c__Bacteroidia;o__Bacteroidales;f__Paludibacteraceae;g__;s__	0.852057	HU330	SAMN15245745
JPHG129	98.91	1.09	2526868	164	2275	165	d__Bacteria;p__Bacteroidota;c__Bacteroidia;o__Bacteroidales;f__Dysgonomonadaceae;g__UBA4179;s__	0.994671	HGW42	SAMN14540809
JPHG131	95.42	4.95	2401356	121	2472	2259	d__Archaea;p__Halobacterota;c__Methanosarcinia;o__Methanotrichales;f__Methanotrichaceae;g__Methanothrix;s__	0.951191	HU331	SAMN15245746
JPHG133	93.29	2.93	2597420	183	2496	705	d__Bacteria;p__Spirochaetota;c__;o__;f__;g__;s__	0.410322	HGW43	SAMN14540810
JPHG135	99.52	3.1	2918428	56	2390	706	d__Bacteria;p__Bacteroidota;c__Bacteroidia;o__Bacteroidales;f__ML635J-15;g__Bact-19;s__Bact-19 sp001603595	N/A	HGW44	SAMN14540811
JPHG136	98.85	0	2379011	69	2175	510	d__Bacteria;p__Spirochaetota;c__Spirochaetia;o__Treponematales;f__UBA12059;g__;s__	0.78363	HGW45	SAMN14540812
JPHG141	93.9	1.45	2294158	171	2109	708	d__Bacteria;p__Firmicutes_A;c__Clostridia;o__Oscillospirales;f__Acutalibacteraceae;g__UBA1447;s__	0.908849	HU332	SAMN15245747
JPHG143	95.2	1.2	2999439	100	2706	49	d__Bacteria;p__Spirochaetota;c__GWE2-31-10;o__GWE2-31-10;f__GWE2-31-10;g__;s__	0.791108	HU333	SAMN15245748
JPHG145	84.17	3.55	3639871	308	3719	710	d__Bacteria;p__Desulfobacterota;c__Syntrophia;o__Syntrophales;f__UBA2192;g__;s__	0.909251	HU334	SAMN15245749
JPHG151	95.92	0.21	2785994	278	2706	711	d__Bacteria;p__Spirochaetota;c__Spirochaetia;o__Treponematales;f__Treponemataceae_B;g__Treponema_G;s__	0.948074	HGW46	SAMN14540813
JPHG152	81.9	0	2546051	161	2203	712	d__Bacteria;p__Bacteroidota;c__Bacteroidia;o__Bacteroidales;f__UBA1715;g__;s__	0.837959	HU335	SAMN15245750
JPHG155	98.52	0	3366527	34	2815	713	d__Bacteria;p__Bacteroidota;c__Bacteroidia;o__;f__;g__;s__	0.531608	HGW47	SAMN14540814
JPHG156	98.28	1.4	3108152	98	2943	714	d__Bacteria;p__Desulfobacterota;c__Desulfomonilia;o__UBA1062;f__UBA1062;g__UBA1062;s__	0.999105	HGW48	SAMN14540815
JPHG159	96.13	0.65	2425211	36	2396	715	d__Bacteria;p__Desulfobacterota;c__Syntrophia;o__Syntrophales;f__Smithellaceae;g__UBA4810;s__	0.99712	HGW49	SAMN14540816
JPHG160	96.59	2.84	2493061	217	2335	170	d__Bacteria;p__Bacteroidota;c__Bacteroidia;o__Bacteroidales;f__Paludibacteraceae;g__;s__	0.865366	HU336	SAMN15245751
JPHG161	91.33	2.15	3155698	86	2388	717	d__Bacteria;p__Planctomycetota;c__UBA8742;o__;f__;g__;s__	0.462115	HGW50	SAMN14540817
JPHG163	89.2	2.3	1685485	208	1613	3	d__Bacteria;p__Cloacimonadota;c__Cloacimonadia;o__Cloacimonadales;f__Cloacimonadaceae;g__Cloacimonas;s__	0.997601	HU337	SAMN15245752
JPHG164	95.3	0	3209804	67	2613	6	d__Bacteria;p__Bacteroidota;c__Bacteroidia;o__Bacteroidales;f__BBW3;g__;s__	0.896603	HGW51	SAMN14540818
JPHG167	80.3	1.94	3062600	140	2578	23	d__Bacteria;p__Myxococcota;c__UBA9042;o__UBA9042;f__;g__;s__	0.581234	HU338	SAMN15245753
JPHG170	92.81	4.19	2900206	117	2890	721	d__Bacteria;p__Desulfobacterota;c__Syntrophia;o__Syntrophales;f__Smithellaceae;g__Smithella;s__	0.96566	HU339	SAMN15245754
JPHG171	94.84	1.61	2890164	101	2817	722	d__Bacteria;p__Desulfobacterota;c__Syntrophia;o__Syntrophales;f__Smithellaceae;g__UBA8904;s__	0.948068	HGW52	SAMN14540819
JPHG173	96.13	2.58	2725020	55	2527	496	d__Bacteria;p__Desulfobacterota;c__Syntrophia;o__Syntrophales;f__UBA8958;g__UBA8958;s__	0.884928	HU340	SAMN15245755
JPHG174	98.31	1.39	3928163	227	3871	725	d__Bacteria;p__Bacteroidota;c__Ignavibacteria;o__Ignavibacteriales;f__;g__;s__	0.605645	HGW53	SAMN14540820
JPHG176	88.14	0	1150139	58	1178	727	d__Bacteria;p__Bipolaricaulota;c__Bipolaricaulia;o__Bipolaricaulales;f__Bipolaricaulaceae;g__Bipolaricaulis;s__	0.990516	HGW54	SAMN14540821
JPHG177	97.8	0	2318292	53	1893	561	d__Bacteria;p__Cloacimonadota;c__Cloacimonadia;o__Cloacimonadales;f__Cloacimonadaceae;g__UBA4175;s__	0.992435	HGW55	SAMN14540822
JPHG178	92.26	4.09	2746249	43	2758	729	d__Bacteria;p__Desulfobacterota;c__Syntrophia;o__Syntrophales;f__UBA2192;g__;s__	0.777126	HGW56	SAMN14540823
JPHG179	89.15	2.52	2210163	142	2298	730	d__Bacteria;p__Desulfobacterota;c__Syntrophorhabdia;o__Syntrophorhabdales;f__Syntrophorhabdaceae;g__;s__	0.80191	HU341	SAMN15245756
JPHG182	94.93	0.7	700032	67	826	731	d__Archaea;p__Crenarchaeota;c__Methanomethylicia;o__Methanomethyliales;f__Methanomethyliaceae;g__Methanomethylicus;s__	0.99471	HGW57	SAMN14540824
JPHG186	95.1	1.31	1668673	104	1814	733	d__Archaea;p__Halobacterota;c__Methanomicrobia;o__Methanomicrobiales;f__Methanoregulaceae;g__Methanolinea;s__	0.998727	HGW58	SAMN14540825
JPHG188	93.55	0.32	1587289	75	1483	735	d__Bacteria;p__Bacteroidota;c__Bacteroidia;o__Bacteroidales;f__Paludibacteraceae;g__;s__	0.851761	HGW59	SAMN14540826
JPHG189	96.13	1.94	2368043	70	2281	736	d__Bacteria;p__Desulfobacterota;c__Syntrophia;o__Syntrophales;f__UBA8958;g__;s__	0.79591	HGW60	SAMN14540827
JPHG203	94.92	0	1771983	25	1700	742	d__Bacteria;p__Synergistota;c__Synergistia;o__Synergistales;f__Thermovirgaceae;g__58-81;s__	0.950676	HGW61	SAMN14540828
JPHG208	93.52	4.84	2006838	54	1811	744	d__Bacteria;p__Firmicutes_A;c__Clostridia;o__4C28d-15;f__;g__;s__	0.728467	HGW62	SAMN14540829
JPHG211	98.99	2.03	3839345	284	3932	745	d__Bacteria;p__Firmicutes_A;c__Clostridia;o__Oscillospirales;f__Ruminococcaceae;g__Ruminococcus;s__Ruminococcus sp001604035	N/A	HGW63	SAMN14540830
JPMR014	84.17	0.82	3239856	410	3148	816	d__Bacteria;p__Proteobacteria;c__Gammaproteobacteria;o__Burkholderiales;f__Burkholderiaceae;g__Rubrivivax;s__	0.962785	HGW71	SAMN14540838
JPMR020	85.15	2.39	3152838	349	2791	817	d__Bacteria;p__Bacteroidota;c__Bacteroidia;o__Chitinophagales;f__Saprospiraceae;g__UBA3362;s__	0.888035	HGW72	SAMN14540839
JPMR023	95.23	1.44	4633776	427	3613	818	d__Bacteria;p__Planctomycetota;c__Planctomycetes;o__Pirellulales;f__Thermoguttaceae;g__;s__	0.776993	HGW73	SAMN14540840
JPMR024	87.07	3.41	5325107	630	4490	819	d__Bacteria;p__Verrucomicrobiota;c__Verrucomicrobiae;o__Pedosphaerales;f__;g__;s__	0.688093	HGW74	SAMN14540841
JPMR026	82.36	2.19	3646061	587	3899	820	d__Bacteria;p__Acidobacteriota;c__Acidobacteriae;o__Bryobacterales;f__Bryobacteraceae;g__;s__	0.868581	HGW75	SAMN14540842
JPMR031	100	2.81	5743417	313	4699	822	d__Bacteria;p__OLB16;c__OLB16;o__;f__;g__;s__	0.488651	HGW76	SAMN14540843
JPMR032	95.1	1.14	3860204	412	3582	823	d__Bacteria;p__Armatimonadota;c__UBA5829;o__UBA5829;f__;g__;s__	0.651014	HGW77	SAMN14540844
JPMR034	98.81	1.12	3356455	298	2873	315	d__Bacteria;p__Hydrogenedentota;c__Hydrogenedentia;o__Hydrogenedentiales;f__;g__;s__	0.638547	HU364	SAMN15245777
JPMR037	100	2.2	3306155	340	3548	826	d__Bacteria;p__Caldisericota;c__Caldisericia;o__UBA6126;f__;g__;s__	0.665771	HGW78	SAMN14540845
JPMR039	89.16	3.03	2391778	235	2339	827	d__Bacteria;p__Firmicutes_A;c__Clostridia;o__Acetivibrionales;f__Ruminiclostridiaceae_A;g__DTU059;s__	0.930126	HGW79	SAMN14540846
JPMR046	82.8	4.44	3070197	664	3657	828	d__Bacteria;p__Proteobacteria;c__Gammaproteobacteria;o__Burkholderiales;f__Palsa-1005;g__PALSA-1003;s__	0.863849	HGW80	SAMN14540847
JPMR048	90.36	3.26	2128237	216	2180	829	d__Bacteria;p__Firmicutes_A;c__Clostridia;o__Acetivibrionales;f__;g__;s__	0.636349	HGW81	SAMN14540848
JPMR049	96.63	0.2	3331477	276	3255	830	d__Bacteria;p__Firmicutes_A;c__Clostridia;o__Acetivibrionales;f__Acetivibrionaceae;g__DTU013;s__	0.937843	HGW82	SAMN14540849
JPMR050	94.44	4.97	5143158	152	4054	831	d__Bacteria;p__Armatimonadota;c__;o__;f__;g__;s__	0.374876	HGW83	SAMN14540850
JPMR051	99.33	0.22	3124821	128	2830	832	d__Bacteria;p__Firmicutes_A;c__Clostridia;o__Acetivibrionales;f__Acetivibrionaceae;g__Ruminiclostridium;s__	0.962198	HGW84	SAMN14540851
JPMR053	98.25	0.88	5347476	101	4793	833	d__Bacteria;p__Acidobacteriota;c__Acidobacteriae;o__Bryobacterales;f__Bryobacteraceae;g__;s__	0.880312	HGW85	SAMN14540852
JPMR054	88.83	1.69	2904672	431	2677	834	d__Bacteria;p__Planctomycetota;c__Phycisphaerae;o__Phycisphaerales;f__SM1A02;g__UBA4658;s__	0.867861	HGW86	SAMN14540853
JPMR057	97.85	0.81	2394093	187	2197	170	d__Bacteria;p__Bacteroidota;c__Bacteroidia;o__Bacteroidales;f__Paludibacteraceae;g__;s__	0.865366	HGW87	SAMN14540854
JPMR058	98.64	2.69	3644043	299	3625	836	d__Bacteria;p__Firmicutes_G;c__SHA-98;o__DTUO25;f__DTU025;g__UBA10085;s__	0.909238	HGW88	SAMN14540855
JPMR060	91.42	3.52	3032333	151	2905	837	d__Bacteria;p__Chloroflexota;c__Anaerolineae;o__Anaerolineales;f__Anaerolineaceae;g__UBA3924;s__	0.999995	HGW89	SAMN14540856
JPMR061	96.38	2.59	3307895	406	3512	838	d__Bacteria;p__Proteobacteria;c__Gammaproteobacteria;o__Burkholderiales;f__Hydrogenophilaceae;g__UBA3361;s__	0.944753	HGW90	SAMN14540857
JPMR066	94.38	4.6	3350627	300	3361	81	d__Bacteria;p__Spirochaetota;c__UBA4802;o__UBA4802;f__UBA5550;g__UBA5550;s__	0.922199	HU365	SAMN15245778
JPMR067	97.73	0	5799477	54	4391	842	d__Bacteria;p__Planctomycetota;c__Phycisphaerae;o__UBA1845;f__UBA1845;g__;s__	0.757782	HGW91	SAMN14540858
JPMR072	95.2	1.33	3243692	158	3009	844	d__Bacteria;p__Spirochaetota;c__GWE2-31-10;o__GWE2-31-10;f__GWE2-31-10;g__;s__	0.793013	HGW92	SAMN14540859
JPMR073	100	2.81	3772116	195	3464	845	d__Bacteria;p__Verrucomicrobiota;c__Lentisphaeria;o__Victivallales;f__GWF2-50-93;g__;s__	0.731215	HGW93	SAMN14540860
JPMR077	96.59	1.14	5392870	92	4213	847	d__Bacteria;p__Planctomycetota;c__Phycisphaerae;o__UBA1845;f__UBA1845;g__;s__	0.747668	HGW94	SAMN14540861
JPMR079	99.33	0.56	4402559	867	4575	656	d__Bacteria;p__Acidobacteriota;c__Acidobacteriae;o__Bryobacterales;f__;g__;s__	0.70162	HGW95	SAMN14540862
JPMR080	86.27	2.61	2591023	229	2500	849	d__Bacteria;p__Firmicutes_G;c__SHA-98;o__UBA4971;f__UBA4971;g__UBA4971;s__	0.943435	HU366	SAMN15245779
JPMR081	90.44	0.36	1828619	163	1780	850	d__Bacteria;p__Firmicutes_A;c__Clostridia;o__Oscillospirales;f__CAG-272;g__;s__	0.818199	HGW96	SAMN14540863
JPMR084	82.79	1.34	1604834	288	1612	852	d__Bacteria;p__Bacteroidota;c__Bacteroidia;o__Bacteroidales;f__Dysgonomonadaceae;g__UBA4179;s__	0.998801	HGW97	SAMN14540864
JPMR087	97.19	2.25	2826585	151	2481	855	d__Bacteria;p__UBP7;c__;o__;f__;g__;s__	0.267465	HGW98	SAMN14540865
JPMR088	90.65	2.58	2148197	142	2284	856	d__Bacteria;p__Desulfobacterota;c__Syntrophorhabdia;o__Syntrophorhabdales;f__;g__;s__	0.758779	HGW99	SAMN14540866
JPMR090	97.75	3.9	3291209	164	3012	857	d__Bacteria;p__UBP7;c__;o__;f__;g__;s__	0.28494	HGX00	SAMN14540867
JPMR091	84.05	2.25	2119923	175	2029	686	d__Bacteria;p__Ratteibacteria;c__UBA8468;o__;f__;g__;s__	0.547872	HGX01	SAMN14540868
JPMR094	85.5	3.1	2668319	188	2451	691	d__Bacteria;p__Bacteroidota;c__Bacteroidia;o__Bacteroidales;f__BBW3;g__Bact-07;s__	0.982673	HU367	SAMN15245780
JPMR095	96.09	0.67	3045945	391	3303	676	d__Bacteria;p__Dictyoglomota;c__;o__;f__;g__;s__	0.390212	HGX02	SAMN14540869
JPMR096	95.8	0	2577356	104	2452	861	d__Bacteria;p__Firmicutes_D;c__Dethiobacteria;o__DTU022;f__DTU022;g__;s__	0.786645	HGX03	SAMN14540870
JPMR099	97.7	1.67	2406971	299	2495	863	d__Bacteria;p__Firmicutes_E;c__DTU015;o__D8A-2;f__D2;g__DTU015;s__	0.99966	HGX04	SAMN14540871
JPMR100	97.31	0	2904659	80	2587	864	d__Bacteria;p__Spirochaetota;c__Spirochaetia;o__Treponematales;f__Treponemataceae_B;g__;s__	0.837624	HGX05	SAMN14540872
JPMR101	95.1	1.14	2740418	110	2363	865	d__Bacteria;p__Ratteibacteria;c__UBA8468;o__UBA8468;f__;g__;s__	0.584846	HGX06	SAMN14540873
JPMR103	97.73	3.41	1741421	114	1855	866	d__Archaea;p__Halobacterota;c__Methanomicrobia;o__Methanomicrobiales;f__Methanospirillaceae;g__Methanospirillum;s__	0.970176	HGX07	SAMN14540874
JPMR108	98.57	4.38	3252390	103	2789	773	d__Bacteria;p__Bacteroidota;c__Bacteroidia;o__Bacteroidales;f__vadinHA17;g__UBA8202;s__	0.915014	HU368	SAMN15245781
JPMR110	97.7	1.43	3139435	98	2684	869	d__Bacteria;p__Bacteroidota;c__Bacteroidia;o__Bacteroidales;f__vadinHA17;g__;s__	0.762744	HGX08	SAMN14540875
JPMR113	96.77	0	3023974	41	2714	870	d__Bacteria;p__Desulfobacterota;c__Desulfomonilia;o__UBA1062;f__UBA1062;g__;s__	0.790649	HGX09	SAMN14540876
JPMR117	97.65	0.63	2180541	69	2171	873	d__Bacteria;p__Thermotogota;c__Thermotogae;o__Thermotogales;f__Thermotogaceae;g__Pseudothermotoga_B;s__	0.962718	HGX10	SAMN14540877
JPMR119	92.73	1.27	3470907	119	3363	874	d__Bacteria;p__Chloroflexota;c__Anaerolineae;o__Anaerolineales;f__envOPS12;g__UBA7227;s__	0.997502	HGX11	SAMN14540878
JPMR120	98.12	4.66	2227359	143	2305	730	d__Bacteria;p__Desulfobacterota;c__Syntrophorhabdia;o__Syntrophorhabdales;f__Syntrophorhabdaceae;g__;s__	0.80191	HGX12	SAMN14540879
JPMR121	96.63	0.2	2059315	56	2009	876	d__Bacteria;p__Elusimicrobiota;c__Elusimicrobia;o__Elusimicrobiales;f__UBA9959;g__0-14-0-20-51-18;s__	0.858539	HGX13	SAMN14540880
JPMR124	96.37	0.81	1746911	95	1910	878	d__Archaea;p__Thermoplasmatota;c__Thermoplasmata;o__Methanomassiliicoccales;f__Methanomassiliicoccaceae;g__DTU008;s__	0.99947	HU369	SAMN15245782
JPMR125	96.59	0	3098581	27	2622	879	d__Bacteria;p__Planctomycetota;c__Phycisphaerae;o__SG8-4;f__SG8-4;g__UBA7708;s__	0.858628	HGX14	SAMN14540881
JPMR126	96.5	0	2409972	127	2279	880	d__Bacteria;p__Firmicutes_A;c__Clostridia;o__Acetivibrionales;f__Ruminiclostridiaceae_A;g__DTU059;s__	0.938763	HGX15	SAMN14540882
JPMR127	97.73	0	3035320	60	2557	696	d__Bacteria;p__Planctomycetota;c__Phycisphaerae;o__SG8-4;f__SG8-4;g__4572-13;s__	0.88763	HU370	SAMN15245783
JPMR129	96.59	2.27	3643428	344	3776	883	d__Bacteria;p__Thermotogota;c__Thermotogae;o__Petrotogales;f__Petrotogaceae;g__Defluviitoga;s__	0.996064	HGX16	SAMN14540883
JPMR130	94.64	4.83	2756524	207	2773	884	d__Bacteria;p__Firmicutes_A;c__Clostridia;o__Acetivibrionales;f__Ruminiclostridiaceae_A;g__DTU059;s__	0.952932	HGX17	SAMN14540884
JPMR132	95.76	1.98	2844933	121	2865	886	d__Bacteria;p__Firmicutes_G;c__UBA4882;o__UBA8346;f__UBA8346;g__;s__	0.796837	HGX18	SAMN14540885
JPMR134	96.09	0	2110946	39	2056	887	d__Bacteria;p__Firmicutes_A;c__Clostridia;o__Oscillospirales;f__CAG-382;g__;s__	0.883319	HGX19	SAMN14540886
JPMR136	98.39	3.6	2075629	78	2129	889	d__Bacteria;p__Ratteibacteria;c__UBA8468;o__UBA8468;f__;g__;s__	0.558473	HGX20	SAMN14540887
JPMR138	92.48	3.2	1386360	125	1491	891	d__Bacteria;p__Ratteibacteria;c__UBA8468;o__UBA8468;f__;g__;s__	0.560466	HGX21	SAMN14540888
JPMR141	96.34	0.27	2717329	88	2378	375	d__Bacteria;p__Bacteroidota;c__Kapabacteria;o__Kapabacteriales;f__UBA2268;g__;s__	0.759826	HGX22	SAMN14540889
JPMR146	89.78	1.37	3034907	269	3304	895	d__Bacteria;p__Firmicutes_G;c__DTU065;o__DTU065;f__DTU065;g__DTU065;s__	0.999991	HU371	SAMN15245784
JPMR147	95.51	1.12	1858554	16	1792	896	d__Bacteria;p__Spirochaetota;c__UBA6919;o__GWB1-36-13;f__GWB1-36-13;g__;s__	0.707833	HGX23	SAMN14540890
JPMR149	95.75	0.34	1916933	29	1737	898	d__Bacteria;p__Firmicutes_A;c__Clostridia;o__Oscillospirales;f__Acutalibacteraceae;g__DTU053;s__	0.999461	HGX24	SAMN14540891
JPMR150	96.61	0	1863136	95	1881	899	d__Bacteria;p__WOR-3_A;c__Hydrothermia;o__UBA1063;f__UBA1063;g__UBA1063;s__	0.999994	HGX25	SAMN14540892
JPMR151	94.89	1.98	3516564	290	3565	900	d__Bacteria;p__Firmicutes_E;c__DTU015;o__D8A-2;f__D2;g__UBA3907;s__	0.998093	HGX26	SAMN14540893
JPMR153	98.53	0	1745004	29	1709	901	d__Archaea;p__Halobacterota;c__Methanosarcinia;o__Methanotrichales;f__Methanotrichaceae;g__Methanothrix_B;s__	0.959562	HGX27	SAMN14540894
JPMR154	96.37	0.81	1743049	30	1474	902	d__Bacteria;p__Firmicutes_A;c__Clostridia;o__4C28d-15;f__DTU072;g__Firm-09;s__Firm-09 sp002385605	N/A	HGX28	SAMN14540895
JPMR155	100	3.39	1730384	141	1819	385	d__Bacteria;p__Synergistota;c__Synergistia;o__Synergistales;f__Acetomicrobiaceae;g__Acetomicrobium;s__	0.997161	HGX29	SAMN14540896
JPMR158	100	1.63	1133591	127	1229	746	d__Bacteria;p__Caldisericota;c__Caldisericia;o__;f__;g__;s__	0.47232	HGX30	SAMN14540897
JPMR162	85.55	0	1035142	124	1154	907	d__Bacteria;p__Coprothermobacterota;c__Coprothermobacteria;o__Coprothermobacterales;f__Coprothermobacteraceae;g__Coprothermobacter;s__	0.993276	HU372	SAMN15245785
JPTR003	99.84	2.19	2915033	586	2913	785	d__Bacteria;p__Planctomycetota;c__Phycisphaerae;o__UBA1845;f__Fen-1342;g__;s__	0.820638	HGX42	SAMN14540909
JPTR007	97.73	1.14	4836397	61	3792	660	d__Bacteria;p__Planctomycetota;c__Phycisphaerae;o__SG8-4;f__SG8-4;g__PLanc-01;s__	0.954634	HGX43	SAMN14540910
JPTR014	84.55	0.91	3512612	253	2979	305	d__Bacteria;p__Chloroflexota;c__Anaerolineae;o__;f__;g__;s__	0.563831	HU380	SAMN15245793
JPTR016	92.99	4.56	3178443	162	3089	591	d__Bacteria;p__Spirochaetota;c__UBA4802;o__UBA4802;f__UB4802;g__UBA4802;s__	0.978816	HGX44	SAMN14540911
JPTR017	99.46	3.43	3344397	119	2878	773	d__Bacteria;p__Bacteroidota;c__Bacteroidia;o__Bacteroidales;f__vadinHA17;g__UBA8202;s__	0.915014	HGX45	SAMN14540912
JPTR019	93.55	3.23	3216240	160	3089	714	d__Bacteria;p__Desulfobacterota;c__Desulfomonilia;o__UBA1062;f__UBA1062;g__UBA1062;s__	0.999105	HU381	SAMN15245794
JPTR021	97.27	1.64	2718610	54	2482	725	d__Bacteria;p__Bacteroidota;c__Ignavibacteria;o__Ignavibacteriales;f__;g__;s__	0.605645	HU382	SAMN15245795
JPTR022	97.39	0.65	4340345	451	4445	666	d__Bacteria;p__Bacteroidota;c__Bacteroidia;o__Bacteroidales;f__UBA932;g__Bact-08;s__	0.995956	HGX46	SAMN14540913
JPTR023	91.89	2.3	2084218	114	1924	1	d__Bacteria;p__Spirochaetota;c__Spirochaetia;o__Treponematales;f__UBA8932;g__UBA8932;s__	0.978897	HU383	SAMN15245796
JPTR024	81.55	1.29	3048977	223	2682	23	d__Bacteria;p__Myxococcota;c__UBA9042;o__UBA9042;f__;g__;s__	0.581234	HU384	SAMN15245797
JPTR028	93.33	2.14	2886062	168	2599	691	d__Bacteria;p__Bacteroidota;c__Bacteroidia;o__Bacteroidales;f__BBW3;g__Bact-07;s__	0.982673	HGX47	SAMN14540914
JPTR030	99.84	0.47	3091407	159	2988	741	d__Bacteria;p__Thermotogota;c__Thermotogae;o__Petrotogales;f__Kosmotogaceae;g__Mesotoga;s__	0.998409	HGX48	SAMN14540915
JPTR031	94.61	1.54	2667330	198	2302	24	d__Bacteria;p__Thermotogota;c__Thermotogae;o__;f__;g__;s__	0.507347	HU385	SAMN15245798
JPTR032	90.34	2.52	2362760	110	2390	730	d__Bacteria;p__Desulfobacterota;c__Syntrophorhabdia;o__Syntrophorhabdales;f__Syntrophorhabdaceae;g__;s__	0.80191	HU386	SAMN15245799
JPTR034	91.18	2.52	2861141	90	2719	849	d__Bacteria;p__Firmicutes_G;c__SHA-98;o__UBA4971;f__UBA4971;g__UBA4971;s__	0.943435	HGX49	SAMN14540916
JPTR035	91.18	3.59	1765215	210	1645	954	d__Bacteria;p__Bacteroidota;c__Bacteroidia;o__Bacteroidales;f__DTU049;g__DTU049;s__	0.993871	HGX50	SAMN14540917
JPTR036	89.16	1.2	3108057	316	3057	696	d__Bacteria;p__Planctomycetota;c__Phycisphaerae;o__SG8-4;f__SG8-4;g__4572-13;s__	0.88763	HU387	SAMN15245800
JPTR038	95.54	1.1	1777196	125	1565	3	d__Bacteria;p__Cloacimonadota;c__Cloacimonadia;o__Cloacimonadales;f__Cloacimonadaceae;g__Cloacimonas;s__	0.997601	HGX51	SAMN14540918
JPTR040	90.73	0	2072815	127	1845	170	d__Bacteria;p__Bacteroidota;c__Bacteroidia;o__Bacteroidales;f__Paludibacteraceae;g__;s__	0.865366	HU388	SAMN15245801
JPTR045	85.75	1.41	2302441	259	2225	11	d__Bacteria;p__Verrucomicrobiota;c__Kiritimatiellae;o__LD1-PB3;f__Lenti-01;g__Lenti-01;s__	0.90916	HU389	SAMN15245802
JPTR047	93.86	1.75	1794618	137	1765	1000	d__Bacteria;p__Thermotogota;c__Thermotogae;o__Thermotogales;f__Fervidobacteriaceae;g__Fervidobacterium;s__	0.99841	HU390	SAMN15245803
JPTR049	83.88	3.41	2995200	320	2929	711	d__Bacteria;p__Spirochaetota;c__Spirochaetia;o__Treponematales;f__Treponemataceae_B;g__Treponema_G;s__	0.948074	HU391	SAMN15245804
JPTR051	97.71	0.03	2681003	390	2859	148	d__Bacteria;p__Desulfobacterota;c__Syntrophia;o__Syntrophales;f__Smithellaceae;g__UBA4810;s__	0.99796	HGX52	SAMN14540919
JPTR054	92.32	3.27	1762631	167	1952	1007	d__Archaea;p__Halobacterota;c__Methanomicrobia;o__Methanomicrobiales;f__Methanocullaceae;g__Methanoculleus;s__	0.981707	HGX53	SAMN14540920
JPTR061	92.46	1.49	1511279	14	1671	678	d__Archaea;p__Euryarchaeota;c__Thermococci;o__Methanofastidiosales;f__Methanofastidiosaceae;g__Methanofastidiosum;s__	0.982156	HGX54	SAMN14540921
JPTR064	81.97	1.15	2106268	322	2163	419	d__Bacteria;p__Spirochaetota;c__Spirochaetia;o__Treponematales;f__UBA8932;g__UBA8932;s__	0.998303	HU392	SAMN15245805
JPTR066	88	0	1374263	107	1352	52	d__Bacteria;p__Firmicutes;c__Bacilli;o__ML615J-28;f__CAG-313;g__UBA1427;s__	0.998979	HU393	SAMN15245806
JPTR070	89.33	0	992931	93	1021	14	d__Bacteria;p__Firmicutes;c__Bacilli;o__RFN20;f__CAG-826;g__UBA1361;s__	0.999141	HU394	SAMN15245807
JPTR080	84.17	1.65	1798117	284	2035	1018	d__Bacteria;p__Patescibacteria;c__Dojkabacteria;o__SC72;f__SC72;g__;s__	0.928477	HGX55	SAMN14540922
USCA009	84.65	3.2	2937867	317	2938	1088	d__Bacteria;p__Actinobacteriota;c__Actinobacteria;o__Actinomycetales;f__Dermatophilaceae;g__Phycicoccus;s__	0.935211	HGX76	SAMN14540943
USCA025	84.19	2.84	7504627	1047	6954	1091	d__Bacteria;p__Myxococcota;c__Polyangia;o__Polyangiales;f__Polyangiaceae;g__;s__	0.769323	HGX77	SAMN14540944
USCA027	98.06	1.29	3898910	359	3834	1092	d__Bacteria;p__Desulfobacterota;c__Syntrophia;o__Syntrophales;f__Smithellaceae;g__UBA8904;s__	0.943188	HGX78	SAMN14540945
USCA035	96.07	2.81	6288833	470	5344	1093	d__Bacteria;p__OLB16;c__OLB16;o__;f__;g__;s__	0.473583	HGX79	SAMN14540946
USCA037	82.38	4.97	2328599	276	2157	1094	d__Bacteria;p__Bacteroidota;c__Bacteroidia;o__Bacteroidales;f__vadinHA17;g__LD21;s__	0.979816	HU422	SAMN15245835
USCA038	88.1	2.86	2889539	294	2612	1095	d__Bacteria;p__Bacteroidota;c__Bacteroidia;o__Bacteroidales;f__vadinHA17;g__LD21;s__	0.948267	HGX80	SAMN14540947
USCA039	82.44	1.14	4027914	567	3395	1096	d__Bacteria;p__Hydrogenedentota;c__Hydrogenedentia;o__Hydrogenedentiales;f__UBA2224;g__UBA2224;s__	0.969945	HU423	SAMN15245836
USCA050	83.73	2.86	3627669	351	3256	1097	d__Bacteria;p__Bacteroidota;c__Bacteroidia;o__Bacteroidales;f__vadinHA17;g__LD21;s__	0.965889	HU424	SAMN15245837
USCA059	97.86	3.42	4437452	59	3639	1103	d__Bacteria;p__Acidobacteriota;c__Thermoanaerobaculia;o__Thermoanaerobaculales;f__FEB-10;g__FEB-10;s__	0.944314	HGX81	SAMN14540948
USCA060	83.93	3.73	1868874	212	2264	1104	d__Bacteria;p__Caldisericota;c__Caldisericia;o__;f__;g__;s__	0.475016	HU425	SAMN15245838
USCA061	84.87	0.4	2031254	189	1785	365	d__Bacteria;p__Spirochaetota;c__;o__;f__;g__;s__	0.402341	HU426	SAMN15245839
USCA068	87.96	1.1	3002628	237	2704	1106	d__Bacteria;p__Zixibacteria;c__MSB-5A5;o__GN15;f__FEB-12;g__;s__	0.812053	HU427	SAMN15245840
USCA073	89.96	4	4108766	477	3962	1107	d__Bacteria;p__Desulfobacterota;c__BSN033;o__UBA8473;f__;g__;s__	0.575591	HU428	SAMN15245841
USCA080	90.53	4.84	4597204	419	4236	1109	d__Bacteria;p__Myxococcota;c__Polyangia;o__;f__;g__;s__	0.501845	HU429	SAMN15245842
USCA084	93.94	1.33	3821025	155	3823	1111	d__Bacteria;p__Proteobacteria;c__Alphaproteobacteria;o__Caulobacterales;f__Caulobacteraceae;g__Phenylobacterium;s__	0.947683	HGX82	SAMN14540949
USCA085	83.59	4.61	4282473	416	3598	1112	d__Bacteria;p__Sumerlaeota;c__Sumerlaeia;o__;f__;g__;s__	0.519243	HGX83	SAMN14540950
USCA096	81.57	3.91	3568060	564	3441	1115	d__Bacteria;p__Bacteroidota;c__Bacteroidia;o__Chitinophagales;f__Saprospiraceae;g__OLB8;s__	0.97741	HGX84	SAMN14540951
USCA098	89.16	2.73	2548938	171	2406	1116	d__Bacteria;p__Verrucomicrobiota;c__Kiritimatiellae;o__;f__;g__;s__	0.575029	HU430	SAMN15245843
USCA100	81.9	3.67	2966952	338	2740	1117	d__Bacteria;p__Bacteroidota;c__Bacteroidia;o__Bacteroidales;f__Prolixibacteraceae;g__;s__	0.80471	HGX85	SAMN14540952
USCA102	83.43	2.37	2517322	236	2616	1118	d__Bacteria;p__Proteobacteria;c__Alphaproteobacteria;o__Sphingomonadales;f__Sphingomonadaceae;g__Novosphingobium;s__	0.960768	HU431	SAMN15245844
USCA105	96.75	3.94	3332846	219	3368	1119	d__Bacteria;p__Desulfobacterota;c__Desulfobacteria;o__Desulfobacterales;f__UBA2156;g__;s__	0.762146	HGX86	SAMN14540953
USCA106	93.79	4.49	3509406	294	3522	1120	d__Bacteria;p__Spirochaetota;c__UBA4802;o__UBA4802;f__UBA5550;g__;s__	0.862079	HGX87	SAMN14540954
USCA108	99.57	1.23	1522526	113	1526	1121	d__Bacteria;p__Desulfobacterota;c__Syntrophia;o__Syntrophales;f__Syntrophaceae;g__;s__	0.772261	HGX88	SAMN14540955
USCA110	96.13	1.94	3227715	50	2966	1123	d__Bacteria;p__Desulfobacterota;c__Syntrophia;o__Syntrophales;f__UBA6807;g__UBA6807;s__	0.986415	HGX89	SAMN14540956
USCA111	93.8	2.56	3184558	159	2884	21	d__Bacteria;p__Acidobacteriota;c__Thermoanaerobaculia;o__UBA5704;f__;g__;s__	0.700975	HU432	SAMN15245845
USCA112	92.74	2.73	3162802	130	2680	1125	d__Bacteria;p__Verrucomicrobiota;c__Kiritimatiellae;o__LD1-PB3;f__Lenti-01;g__Lenti-01;s__	0.913938	HGX90	SAMN14540957
USCA115	84.66	4.49	3915452	617	4289	1126	d__Bacteria;p__Spirochaetota;c__UBA4802;o__UBA4802;f__;g__;s__	0.681747	HGX91	SAMN14540958
USCA117	81.57	2.87	2393440	318	2217	1128	d__Bacteria;p__Bacteroidota;c__Bacteroidia;o__Bacteroidales;f__ML635J-15;g__;s__	0.824064	HU433	SAMN15245846
USCA118	98.98	0.78	3048321	264	2974	1129	d__Bacteria;p__Thermotogota;c__Thermotogae;o__Petrotogales;f__Kosmotogaceae;g__Mesotoga;s__	0.998574	HGX92	SAMN14540959
USCA126	83.19	3.94	2920980	411	3058	1132	d__Bacteria;p__Actinobacteriota;c__Acidimicrobiia;o__Microtrichales;f__Microtrichaceae;g__UBA11034;s__	0.87026	HGX93	SAMN14540960
USCA130	95.43	0.54	2854858	99	2351	20	d__Bacteria;p__Bacteroidota;c__Bacteroidia;o__Bacteroidales;f__4484-276;g__;s__	0.859465	HGX94	SAMN14540961
USCA132	95.73	0.85	2817761	159	2534	1135	d__Bacteria;p__Acidobacteriota;c__UBA4820;o__UBA4820;f__UBA4820;g__;s__	0.783918	HGX95	SAMN14540962
USCA135	94.84	4.52	2710733	125	2537	486	d__Bacteria;p__Desulfobacterota;c__Syntrophia;o__Syntrophales;f__UBA2251;g__UBA2251;s__	0.988314	HGX96	SAMN14540963
USCA137	94.42	3.8	3298417	318	3459	1139	d__Bacteria;p__Spirochaetota;c__UBA4802;o__;f__;g__;s__	0.574625	HGX97	SAMN14540964
USCA138	87.8	4.97	3594497	597	3537	1140	d__Bacteria;p__UBP15;c__UBA6099;o__UBA6099;f__UBA6099;g__UBA6099;s__	0.983992	HGX98	SAMN14540965
USCA144	94.66	4.27	1655028	214	1793	1142	d__Bacteria;p__Desulfobacterota;c__Desulfobacteria;o__Desulfobacterales;f__UBA2245;g__UBA2245;s__	0.951376	HGX99	SAMN14540966
USCA149	82.76	0	2479556	44	2434	1143	d__Bacteria;p__Proteobacteria;c__Gammaproteobacteria;o__Burkholderiales;f__Rhodocyclaceae;g__Rugosibacter;s__	0.998414	HGY00	SAMN14540967
USCA150	93.28	1.61	2449261	110	2107	8	d__Bacteria;p__Bacteroidota;c__Bacteroidia;o__Bacteroidales;f__TTA-H9;g__TTA-H9;s__	0.963301	HU434	SAMN15245847
USCA156	99.57	0	2307714	12	2230	1148	d__Bacteria;p__Proteobacteria;c__Gammaproteobacteria;o__Burkholderiales;f__Methylophilaceae;g__Methylophilus;s__	0.94738	HGY01	SAMN14540968
USCA157	94.25	0.56	2306593	141	1991	1149	d__Bacteria;p__Bacteroidota;c__Bacteroidia;o__Bacteroidales;f__WCHB1-69;g__UBA5429;s__	0.988461	HGY02	SAMN14540969
USCA158	81.27	0.38	2541582	457	2655	1150	d__Bacteria;p__Spirochaetota;c__Spirochaetia;o__Treponematales;f__UBA12059;g__SZUA-370;s__	0.987021	HU435	SAMN15245848
USCA162	86.38	1.1	2182426	318	2035	17	d__Bacteria;p__Marinisomatota;c__UBA2242;o__UBA2242;f__UBA2242;g__;s__	0.754948	HU436	SAMN15245849
USCA176	91.73	1.43	2040835	81	1831	9	d__Bacteria;p__Bacteroidota;c__Bacteroidia;o__Bacteroidales;f__UBA932;g__DMER64;s__	0.975838	HU437	SAMN15245850
USCA177	89.55	4.29	3303621	380	3298	361	d__Bacteria;p__Chloroflexota;c__Anaerolineae;o__Anaerolineales;f__Anaerolineaceae;g__;s__	0.828067	HU438	SAMN15245851
USCA179	85.74	3.76	1481849	215	1578	1156	d__Bacteria;p__Thermotogota;c__Thermotogae;o__Petrotogales;f__Kosmotogaceae;g__Mesotoga;s__	0.99706	HU439	SAMN15245852
USCA182	91.65	3.97	1931209	75	1791	51	d__Bacteria;p__Bacteroidota;c__Bacteroidia;o__Bacteroidales;f__UBA932;g__DMER64;s__	0.983817	HU440	SAMN15245853
USCA184	84.83	2.32	1893557	141	1735	153	d__Bacteria;p__Bacteroidota;c__Bacteroidia;o__Bacteroidales;f__Bacteroidaceae;g__UBA1179;s__	0.998765	HU441	SAMN15245854
USCA195	90.17	4.47	912704	117	891	1162	d__Bacteria;p__Acidobacteriota;c__Aminicenantia;o__Aminicenantales;f__OPB95;g__UBA10528;s__	0.958039	HGY03	SAMN14540970
USCA198	92	0	1706953	63	1611	704	d__Bacteria;p__Firmicutes;c__Bacilli;o__ML615J-28;f__CAG-698;g__;s__	0.79456	HU442	SAMN15245855
USCA199	87.23	1.27	1693986	177	1616	22	d__Bacteria;p__Bacteroidota;c__Bacteroidia;o__Bacteroidales;f__Paludibacteraceae;g__;s__	0.852057	HU443	SAMN15245856
USCA203	94.61	2.7	1672011	174	1801	1165	d__Bacteria;p__Synergistota;c__Synergistia;o__Synergistales;f__Thermovirgaceae;g__58-81;s__	0.995372	HGY04	SAMN14540971
USCA211	97.8	0	2441149	43	1981	561	d__Bacteria;p__Cloacimonadota;c__Cloacimonadia;o__Cloacimonadales;f__Cloacimonadaceae;g__UBA4175;s__	0.992435	HU444	SAMN15245857
USCA220	87.17	3.73	2499392	144	2117	147	d__Bacteria;p__Bacteroidota;c__Bacteroidia;o__Bacteroidales;f__vadinHA17;g__SR-FBR-E99;s__	0.986656	HU445	SAMN15245858
USCA228	81.04	0	1418699	140	1338	419	d__Bacteria;p__Spirochaetota;c__Spirochaetia;o__Treponematales;f__UBA8932;g__UBA8932;s__	0.998303	HU446	SAMN15245859
USCA236	90.14	3.23	2217929	103	2119	1174	d__Bacteria;p__Omnitrophota;c__koll11;o__GIF10;f__UBA6249;g__;s__	0.750095	HU447	SAMN15245860
USCA262	96.1	1.79	1306426	80	1380	1177	d__Bacteria;p__Firmicutes;c__Bacilli;o__ML615J-28;f__;g__;s__	0.674445	HGY05	SAMN14540972
USDE022	93.64	1.09	3290874	52	3078	1245	d__Bacteria;p__Proteobacteria;c__Gammaproteobacteria;o__Burkholderiales;f__Burkholderiaceae;g__Rubrivivax;s__	0.981031	HGY15	SAMN14540982
USDE024	88.07	4.95	4863135	165	4523	1246	d__Bacteria;p__Proteobacteria;c__Gammaproteobacteria;o__Xanthomonadales;f__Rhodanobacteraceae;g__Dokdonella;s__	0.926726	HGY16	SAMN14540983
USDE036	100	4.05	7199981	157	5212	1248	d__Bacteria;p__Verrucomicrobiota;c__Verrucomicrobiae;o__Pedosphaerales;f__UBA1319;g__;s__	0.764774	HGY17	SAMN14540984
USDE042	87.82	3.36	2286543	148	2380	15	d__Bacteria;p__Desulfobacterota;c__Syntrophorhabdia;o__Syntrophorhabdales;f__Syntrophorhabdaceae;g__;s__	0.790872	HU468	SAMN15245881
USDE045	86.82	2	1831854	115	1765	598	d__Bacteria;p__Desulfobacterota;c__Syntrophia;o__Syntrophales;f__UBA8958;g__UBA8958;s__	0.887082	HU469	SAMN15245882
USDE047	89.5	4.02	1466390	83	1454	577	d__Bacteria;p__Desulfobacterota;c__Syntrophia;o__Syntrophales;f__UBA8958;g__UBA8958;s__	0.871748	HU470	SAMN15245883
USDE052	97.73	3.41	6233773	187	4990	1252	d__Bacteria;p__Planctomycetota;c__Phycisphaerae;o__SG8-4;f__SG8-4;g__PLanc-01;s__	0.963495	HGY18	SAMN14540985
USDE054	90.63	3.94	6206854	566	5489	1253	d__Bacteria;p__Chloroflexota;c__Anaerolineae;o__;f__;g__;s__	0.544534	HGY19	SAMN14540986
USDE056	98.9	2.26	6152403	119	4935	1254	d__Bacteria;p__Hydrogenedentota;c__Hydrogenedentia;o__Hydrogenedentiales;f__;g__;s__	0.709858	HGY20	SAMN14540987
USDE057	85.96	4.38	6123510	827	5508	1255	d__Bacteria;p__Myxococcota;c__XYA12-FULL-58-9;o__;f__;g__;s__	0.551181	HGY21	SAMN14540988
USDE058	90.91	1.7	3736425	252	3194	1256	d__Bacteria;p__Planctomycetota;c__Phycisphaerae;o__Phycisphaerales;f__SM1A02;g__;s__	0.801331	HGY22	SAMN14540989
USDE063	84.14	1.36	3470168	230	3011	1257	d__Bacteria;p__Bacteroidota;c__Bacteroidia;o__Bacteroidales;f__BM520;g__;s__	0.771025	HU471	SAMN15245884
USDE064	92.5	0	5137154	137	4320	1258	d__Bacteria;p__Riflebacteria;c__UBA8953;o__UBA8953;f__UBA8953;g__UBA8953;s__	0.96239	HGY23	SAMN14540990
USDE070	98.77	3.45	3822144	184	3499	1260	d__Bacteria;p__Bacteroidota;c__Bacteroidia;o__Cytophagales;f__Cyclobacteriaceae;g__ELB16-189;s__ELB16-189 sp001567185	N/A	HGY24	SAMN14540991
USDE073	81.11	2.67	3852039	311	3496	1261	d__Bacteria;p__Riflebacteria;c__UBA8953;o__UBA8953;f__UBA8953;g__;s__	0.882543	HGY25	SAMN14540992
USDE075	98.14	1.24	5094112	106	4260	1262	d__Bacteria;p__Bacteroidota;c__Bacteroidia;o__Chitinophagales;f__Saprospiraceae;g__;s__	0.825831	HGY26	SAMN14540993
USDE076	96.73	2.29	5488785	101	4041	1263	d__Bacteria;p__Planctomycetota;c__Phycisphaerae;o__UBA1845;f__UBA1845;g__;s__	0.780876	HGY27	SAMN14540994
USDE087	86.82	2	4701168	46	3879	1265	d__Bacteria;p__Chloroflexota;c__Anaerolineae;o__;f__;g__;s__	0.554369	HGY28	SAMN14540995
USDE092	83.54	4.55	4564962	652	4345	1266	d__Bacteria;p__Chloroflexota;c__Anaerolineae;o__;f__;g__;s__	0.546267	HGY29	SAMN14540996
USDE094	96.13	3.25	4519956	238	4219	1107	d__Bacteria;p__Desulfobacterota;c__BSN033;o__UBA8473;f__;g__;s__	0.575591	HU472	SAMN15245885
USDE095	95.45	1.09	4516759	186	3683	1268	d__Bacteria;p__Chloroflexota;c__Anaerolineae;o__;f__;g__;s__	0.60649	HGY30	SAMN14540997
USDE096	87.88	2.3	4475266	266	3937	1269	d__Bacteria;p__Chloroflexota;c__Anaerolineae;o__Anaerolineales;f__UBA6092;g__UBA6092;s__	0.87113	HGY31	SAMN14540998
USDE098	98.34	1.03	4405621	328	3924	54	d__Bacteria;p__Bacteroidota;c__Bacteroidia;o__Bacteroidales;f__vadinHA17;g__LD21;s__	0.944753	HGY32	SAMN14540999
USDE105	97.78	1.48	3992026	159	3702	1274	d__Bacteria;p__Bacteroidota;c__Bacteroidia;o__Chitinophagales;f__Chitinophagaceae;g__JJ008;s__	0.956011	HGY33	SAMN14541000
USDE106	99.46	4.3	4323064	122	3516	1275	d__Bacteria;p__Bacteroidota;c__Bacteroidia;o__Bacteroidales;f__ML635J-15;g__Bact-19;s__	0.949853	HGY34	SAMN14541001
USDE111	98.59	3.38	4409155	377	3921	42	d__Bacteria;p__Verrucomicrobiota;c__Verrucomicrobiae;o__Pedosphaerales;f__Pedosphaeraceae;g__;s__	0.838031	HGY35	SAMN14541002
USDE113	98.3	2.69	4044997	237	3718	1277	d__Bacteria;p__Bacteroidota;c__Bacteroidia;o__Flavobacteriales;f__PHOS-HE28;g__PHOS-HE28;s__	0.971	HGY36	SAMN14541003
USDE114	100	0.79	3853969	37	3152	1278	d__Bacteria;p__Bacteroidota;c__Bacteroidia;o__AKYH767-A;f__OLB10;g__;s__	0.813345	HGY37	SAMN14541004
USDE115	93.57	1.9	2881850	104	2479	211	d__Bacteria;p__Bacteroidota;c__Bacteroidia;o__Bacteroidales;f__vadinHA17;g__SR-FBR-E99;s__	0.974351	HGY38	SAMN14541005
USDE118	98.65	0.68	3923286	14	3201	1280	d__Bacteria;p__Verrucomicrobiota;c__Verrucomicrobiae;o__Pedosphaerales;f__Pedosphaeraceae;g__;s__	0.850576	HGY39	SAMN14541006
USDE121	97.86	4.21	4029178	102	3442	1282	d__Bacteria;p__Bacteroidota;c__Bacteroidia;o__Bacteroidales;f__vadinHA17;g__LD21;s__	0.948277	HGY40	SAMN14541007
USDE123	93.64	1.09	3842395	77	3613	1283	d__Bacteria;p__Chloroflexota;c__Anaerolineae;o__Anaerolineales;f__envOPS12;g__UBA12294;s__	0.96584	HGY41	SAMN14541008
USDE124	84.99	2.61	3795301	690	3757	1284	d__Bacteria;p__Acidobacteriota;c__Blastocatellia;o__Pyrinomonadales;f__Pyrinomonadaceae;g__;s__	0.893072	HGY42	SAMN14541009
USDE125	92.24	1.1	3675221	103	3057	1285	d__Bacteria;p__KSB1;c__UBA2214;o__UBA2214;f__;g__;s__	0.699939	HGY43	SAMN14541010
USDE132	95.16	0.54	3617948	24	2934	1286	d__Bacteria;p__Bacteroidota;c__Bacteroidia;o__Bacteroidales;f__FEN-979;g__;s__	0.79594	HGY44	SAMN14541011
USDE133	96.62	3.65	3593754	222	2940	25	d__Bacteria;p__Verrucomicrobiota;c__Verrucomicrobiae;o__Pedosphaerales;f__Pedosphaeraceae;g__UBA8199;s__UBA8199 sp003527065	N/A	HU473	SAMN15245886
USDE135	86.45	2.83	3530804	267	3638	1289	d__Bacteria;p__Desulfobacterota;c__Syntrophorhabdia;o__Syntrophorhabdales;f__Syntrophorhabdaceae;g__Delta-02;s__	0.998572	HGY45	SAMN14541012
USDE141	98.74	0.2	3431285	140	3451	1291	d__Bacteria;p__Proteobacteria;c__Alphaproteobacteria;o__Caulobacterales;f__Parvularculaceae;g__CV81;s__	0.95018	HGY46	SAMN14541013
USDE142	90.97	3.87	3306955	236	3332	1292	d__Bacteria;p__Desulfobacterota;c__Syntrophorhabdia;o__Syntrophorhabdales;f__Syntrophorhabdaceae;g__UBA5609;s__	0.976672	HGY47	SAMN14541014
USDE143	94.06	3.38	3295315	133	2746	1293	d__Bacteria;p__Bacteroidota;c__Bacteroidia;o__Chitinophagales;f__Saprospiraceae;g__UBA3362;s__	0.877913	HGY48	SAMN14541015
USDE149	96.92	0.62	3153569	132	2974	1130	d__Bacteria;p__Proteobacteria;c__Gammaproteobacteria;o__Burkholderiales;f__Burkholderiaceae;g__Ottowia;s__	0.986244	HGY49	SAMN14541016
USDE154	89.02	1.8	2626502	172	2449	1116	d__Bacteria;p__Verrucomicrobiota;c__Kiritimatiellae;o__;f__;g__;s__	0.575029	HGY50	SAMN14541017
USDE156	92.9	4.09	2966317	152	2982	1298	d__Bacteria;p__Desulfobacterota;c__Syntrophia;o__Syntrophales;f__Smithellaceae;g__Fen-1166;s__	0.953286	HGY51	SAMN14541018
USDE159	94.87	0.85	3123648	77	2758	1135	d__Bacteria;p__Acidobacteriota;c__UBA4820;o__UBA4820;f__UBA4820;g__;s__	0.783918	HU474	SAMN15245887
USDE160	85.25	1.01	2919546	296	2543	1301	d__Bacteria;p__Bacteroidota;c__Bacteroidia;o__Chitinophagales;f__Saprospiraceae;g__OLB9;s__OLB9 sp001567255	N/A	HGY52	SAMN14541019
USDE164	92.86	0	2829313	73	2444	53	d__Bacteria;p__Bacteroidota;c__Bacteroidia;o__AKYH767-A;f__OLB10;g__OLB10;s__OLB10 sp001567275	N/A	HGY53	SAMN14541020
USDE165	94.05	2.81	2887190	235	2767	1303	d__Bacteria;p__Bacteroidota;c__Bacteroidia;o__Flavobacteriales;f__Crocinitomicaceae;g__UBA5422;s__	0.948306	HGY54	SAMN14541021
USDE167	92.63	3.93	2870008	283	2635	1304	d__Bacteria;p__Ratteibacteria;c__UBA8468;o__UBA8468;f__;g__;s__	0.566254	HGY55	SAMN14541022
USDE168	98.1	0.54	2843480	22	2747	1305	d__Bacteria;p__Proteobacteria;c__Gammaproteobacteria;o__Burkholderiales;f__Hydrogenophilaceae;g__UBA3361;s__	0.911103	HGY56	SAMN14541023
USDE170	90.15	3.72	2830520	269	2616	1306	d__Bacteria;p__Verrucomicrobiota;c__Verrucomicrobiae;o__;f__;g__;s__	0.499099	HGY57	SAMN14541024
USDE173	99.19	3.63	2782430	103	2747	1225	d__Bacteria;p__Firmicutes_A;c__Clostridia;o__Lutisporales;f__Lutisporaceae;g__BRH-c25;s__	0.899945	HGY58	SAMN14541025
USDE176	97.69	0.06	2723034	47	2472	1309	d__Bacteria;p__Bacteroidota;c__Bacteroidia;o__Flavobacteriales;f__Flavobacteriaceae;g__Gelidibacter;s__	0.940979	HGY59	SAMN14541026
USDE177	96.4	0	2576288	67	2310	1310	d__Bacteria;p__Bacteroidota;c__Bacteroidia;o__Chitinophagales;f__Chitinophagaceae;g__;s__	0.867382	HGY60	SAMN14541027
USDE178	90.32	4.3	2724504	180	2790	710	d__Bacteria;p__Desulfobacterota;c__Syntrophia;o__Syntrophales;f__UBA2192;g__;s__	0.909251	HU475	SAMN15245888
USDE179	88.6	1.68	2663483	280	2433	1312	d__Bacteria;p__UBP6;c__UBA1177;o__UBA1177;f__;g__;s__	0.687462	HGY61	SAMN14541028
USDE180	93.22	1.46	2644076	122	2398	1136	d__Bacteria;p__Thermotogota;c__Thermotogae;o__;f__;g__;s__	0.506177	HU476	SAMN15245889
USDE181	86.24	2.02	2614725	54	2240	68	d__Bacteria;p__Chloroflexota;c__Anaerolineae;o__UBA2200;f__UBA2200;g__UBA2200;s__	0.91445	HU477	SAMN15245890
USDE182	96.51	1.61	2605889	80	2276	8	d__Bacteria;p__Bacteroidota;c__Bacteroidia;o__Bacteroidales;f__TTA-H9;g__TTA-H9;s__	0.963301	HGY62	SAMN14541029
USDE183	93.08	2.38	2602688	260	2602	1316	d__Bacteria;p__Firmicutes_A;c__Clostridia;o__Lachnospirales;f__Lachnospiraceae;g__NK4A136;s__	0.90732	HGY63	SAMN14541030
USDE187	98.65	2.17	3145518	143	2838	2258	d__Bacteria;p__Acidobacteriota;c__Aminicenantia;o__Aminicenantales;f__UBA4085;g__;s__	0.845162	HGY64	SAMN14541031
USDE189	81.41	3.73	2480756	325	2586	1319	d__Bacteria;p__Spirochaetota;c__Spirochaetia;o__Treponematales;f__Treponemataceae;g__Spiro-10;s__	0.913588	HGY65	SAMN14541032
USDE192	97.73	3.41	2588512	36	2526	1320	d__Bacteria;p__Chloroflexota;c__Anaerolineae;o__Anaerolineales;f__Anaerolineaceae;g__UBA6107;s__	0.969306	HGY66	SAMN14541033
USDE202	98.9	1.16	2230234	72	1946	131	d__Bacteria;p__Ratteibacteria;c__UBA8468;o__UBA8468;f__;g__;s__	0.589455	HGY67	SAMN14541034
USDE205	97.63	0	2237153	95	2040	1	d__Bacteria;p__Spirochaetota;c__Spirochaetia;o__Treponematales;f__UBA8932;g__UBA8932;s__	0.978897	HGY68	SAMN14541035
USDE210	81.54	4.17	2122566	369	2025	345	d__Bacteria;p__Bacteroidota;c__Bacteroidia;o__Bacteroidales;f__BBW3;g__UBA1064;s__UBA1064 sp002316235	N/A	HU478	SAMN15245891
USDE212	94.57	0.58	2113171	9	2105	1327	d__Bacteria;p__Proteobacteria;c__Alphaproteobacteria;o__Micavibrionales;f__Micavibrionaceae;g__UBA1573;s__	0.963746	HGY69	SAMN14541036
USDE217	92.78	0.85	2082491	90	2071	1328	d__Bacteria;p__Proteobacteria;c__Gammaproteobacteria;o__Burkholderiales;f__Rhodocyclaceae;g__Tepidiphilus;s__	0.999281	HGY70	SAMN14541037
USDE226	95.51	2.25	2579122	107	2403	9	d__Bacteria;p__Bacteroidota;c__Bacteroidia;o__Bacteroidales;f__UBA932;g__DMER64;s__	0.975838	HGY71	SAMN14541038
USDE233	89.8	0.66	1922340	178	2119	1330	d__Archaea;p__Halobacterota;c__Methanosarcinia;o__Methanotrichales;f__Methanotrichaceae;g__Methanothrix_A;s__	0.999423	HGY72	SAMN14541039
USDE235	94.76	1.69	1879403	56	1816	59	d__Bacteria;p__Synergistota;c__Synergistia;o__Synergistales;f__Thermovirgaceae;g__58-81;s__	0.948327	HU479	SAMN15245892
USDE236	94.44	3.3	3444635	256	3943	1332	d__Archaea;p__Euryarchaeota;c__Thermococci;o__Methanofastidiosales;f__Methanofastidiosaceae;g__Methanofastidiosum;s__	0.990315	HGY73	SAMN14541040
USDE239	90.47	3.49	1746105	170	1928	1333	d__Archaea;p__Halobacterota;c__Methanomicrobia;o__Methanomicrobiales;f__Methanoregulaceae;g__Methanolinea;s__	0.99676	HGY74	SAMN14541041
USDE241	96.61	1.85	1702120	145	1792	246	d__Bacteria;p__Synergistota;c__Synergistia;o__Synergistales;f__Thermovirgaceae;g__58-81;s__	0.98	HU480	SAMN15245893
USDE245	94.62	2.29	2418600	190	2619	35	d__Archaea;p__Halobacterota;c__Methanosarcinia;o__Methanotrichales;f__Methanotrichaceae;g__Methanothrix;s__	0.998192	HU481	SAMN15245894
USDE246	89.9	1.05	1590646	41	1447	19	d__Bacteria;p__Bacteroidota;c__Bacteroidia;o__Bacteroidales;f__UBA932;g__DMER64;s__	0.972928	HGY75	SAMN14541042
USDE248	86.97	2.19	1723085	209	1699	1338	d__Bacteria;p__Patescibacteria;c__CG2-30-54-11;o__CG2-30-54-11;f__CG2-30-54-11;g__;s__	0.764116	HGY76	SAMN14541043
USDE259	93.2	1.4	2191173	27	1946	1174	d__Bacteria;p__Omnitrophota;c__koll11;o__GIF10;f__UBA6249;g__;s__	0.750095	HGY77	SAMN14541044
USDE265	97.85	2.74	1325979	30	1323	1341	d__Bacteria;p__Patescibacteria;c__Gracilibacteria;o__Peribacterales;f__Peribacteraceae;g__;s__	0.82815	HGY78	SAMN14541045
USDE268	96.67	2.88	1549885	228	1633	1342	d__Bacteria;p__Desulfobacterota;c__Syntrophia;o__Syntrophales;f__UBA6807;g__UBA6807;s__	0.870954	HGY79	SAMN14541046
USDE270	62.74	0.57	1225259	63	1315	1343	d__Bacteria;p__Patescibacteria;c__Microgenomatia;o__UBA1400;f__PJMF01;g__1-14-0-10-56-10;s__	0.865992	HGY80	SAMN14541047
USDE273	60.32	4.27	1197172	227	1391	1344	d__Bacteria;p__Patescibacteria;c__Microgenomatia;o__UBA1400;f__PJMF01;g__1-14-0-10-56-10;s__	0.862886	HGY81	SAMN14541048
USDE281	55.73	0	600156	80	701	109	d__Bacteria;p__Patescibacteria;c__ABY1;o__BM507;f__UBA12075;g__;s__	0.797986	HU482	SAMN15245895
USDE286	52.5	2.16	774309	82	902	1348	d__Bacteria;p__Patescibacteria;c__Saccharimonadia;o__Saccharimonadales;f__UBA4665;g__;s__	0.837339	HGY82	SAMN14541049
USDE289	89.02	0	906813	98	1074	1349	d__Archaea;p__Micrarchaeota;c__Micrarchaeia;o__UBA10214;f__UBA10214;g__;s__	0.630873	HGY83	SAMN14541050
USDE290	99.19	4.44	819502	142	1007	1350	d__Bacteria;p__Patescibacteria;c__Paceibacteria;o__Paceibacterales;f__UBA5738;g__UBA5738;s__	0.992116	HGY84	SAMN14541051
USDE300	100	1.03	821534	95	879	10	d__Bacteria;p__Patescibacteria;c__ABY1;o__BM507;f__UBA917;g__UBA1359;s__	0.969078	HGY85	SAMN14541052
USDV010	83.34	0.74	3451213	407	3093	1420	d__Bacteria;p__Bacteroidota;c__Bacteroidia;o__Chitinophagales;f__Chitinophagaceae;g__OLB11;s__	0.878716	HGY98	SAMN14541065
USDV023	80.16	3.85	3401796	481	3084	1422	d__Bacteria;p__KSB1;c__UBA2214;o__UBA2214;f__UBA2214;g__;s__	0.83677	HGY99	SAMN14541066
USDV024	94.3	4.07	8140479	720	7003	1423	d__Bacteria;p__Bacteroidota;c__Bacteroidia;o__Chitinophagales;f__Saprospiraceae;g__Haliscomenobacter;s__	0.994506	HGZ00	SAMN14541067
USDV027	82.09	2.16	3388151	618	3303	1424	d__Bacteria;p__Bacteroidota;c__Bacteroidia;o__Chitinophagales;f__Chitinophagaceae;g__Ferruginibacter;s__	0.920487	HGZ01	SAMN14541068
USDV036	98.98	0.86	4349299	512	3840	1427	d__Bacteria;p__Bacteroidota;c__Kapabacteria;o__Kapabacteriales;f__XYC2-FULL-35-21;g__;s__	0.761489	HGZ02	SAMN14541069
USDV039	93.62	3.06	4045016	443	3243	27	d__Bacteria;p__Verrucomicrobiota;c__Kiritimatiellae;o__RFP12;f__UBA1067;g__;s__	0.78378	HGZ03	SAMN14541070
USDV047	92.41	2.38	3737574	257	3217	1097	d__Bacteria;p__Bacteroidota;c__Bacteroidia;o__Bacteroidales;f__vadinHA17;g__LD21;s__	0.965889	HU488	SAMN15245901
USDV052	90.12	3.2	5198071	570	4920	1432	d__Bacteria;p__Bacteroidota;c__Bacteroidia;o__Chitinophagales;f__Chitinophagaceae;g__Ferruginibacter;s__	0.930002	HGZ04	SAMN14541071
USDV065	87.84	4.68	3828682	510	3853	1435	d__Bacteria;p__Bacteroidota;c__Bacteroidia;o__AKYH767;f__b-17BO;g__UBA2475;s__	0.956136	HGZ05	SAMN14541072
USDV073	98.84	1.1	8428994	730	6957	1436	d__Bacteria;p__Hydrogenedentota;c__Hydrogenedentia;o__Hydrogenedentiales;f__;g__;s__	0.637384	HGZ06	SAMN14541073
USDV077	81.71	2.64	3507762	373	3648	1438	d__Bacteria;p__Proteobacteria;c__Gammaproteobacteria;o__Burkholderiales;f__Burkholderiaceae;g__Rhodoferax;s__	0.955201	HGZ07	SAMN14541074
USDV080	93.28	4.3	3201286	402	3388	1139	d__Bacteria;p__Spirochaetota;c__UBA4802;o__;f__;g__;s__	0.574625	HU489	SAMN15245902
USDV082	80.82	1.14	2983535	626	2973	1440	d__Bacteria;p__Planctomycetota;c__Phycisphaerae;o__UBA1845;f__Fen-1342;g__Fen-1342;s__	0.87417	HGZ08	SAMN14541075
USDV083	99.45	2.2	3191640	816	3406	1107	d__Bacteria;p__Desulfobacterota;c__BSN033;o__UBA8473;f__;g__;s__	0.575591	HGZ09	SAMN14541076
USDV086	91.2	3.33	4413198	472	3812	90	d__Bacteria;p__Wallbacteria;c__UBA9980;o__UBA9980;f__UBA9980;g__UBA9980;s__	0.940099	HU490	SAMN15245903
USDV101	91.09	1.73	5057775	364	4522	1445	d__Bacteria;p__Bacteroidota;c__Bacteroidia;o__Chitinophagales;f__Saprospiraceae;g__;s__	0.843427	HGZ10	SAMN14541077
USDV102	96.19	4.31	2681995	285	2428	345	d__Bacteria;p__Bacteroidota;c__Bacteroidia;o__Bacteroidales;f__BBW3;g__UBA1064;s__UBA1064 sp002316235	N/A	HU491	SAMN15245904
USDV108	93.39	4.55	4496802	473	4164	1109	d__Bacteria;p__Myxococcota;c__Polyangia;o__;f__;g__;s__	0.501845	HGZ11	SAMN14541078
USDV119	98.88	2.25	2389768	366	2302	80	d__Bacteria;p__Bacteroidota;c__Bacteroidia;o__Bacteroidales;f__UBA1715;g__;s__	0.836977	HU492	SAMN15245905
USDV126	91.4	2.59	4323970	365	4161	1450	d__Bacteria;p__Proteobacteria;c__Gammaproteobacteria;o__Burkholderiales;f__Rhodocyclaceae;g__Zoogloea;s__	0.962996	HGZ12	SAMN14541079
USDV130	97.26	1.89	3967872	510	4141	1452	d__Bacteria;p__Proteobacteria;c__Gammaproteobacteria;o__Burkholderiales;f__Burkholderiaceae;g__Rhodoferax;s__	0.95606	HGZ13	SAMN14541080
USDV131	92.6	3.1	2885271	383	3225	15	d__Bacteria;p__Desulfobacterota;c__Syntrophorhabdia;o__Syntrophorhabdales;f__Syntrophorhabdaceae;g__;s__	0.790872	HGZ14	SAMN14541081
USDV133	93.82	1.25	1725825	147	1610	105	d__Bacteria;p__Bacteroidota;c__Bacteroidia;o__Bacteroidales;f__Paludibacteraceae;g__RUG163;s__	0.902922	HGZ15	SAMN14541082
USDV135	83.32	2.71	2895904	536	2938	1455	d__Bacteria;p__Bacteroidota;c__Bacteroidia;o__Chitinophagales;f__Chitinophagaceae;g__UBA1930;s__	0.942258	HGZ16	SAMN14541083
USDV145	94.81	0.72	2319178	261	2324	78	d__Bacteria;p__Spirochaetota;c__Spirochaetia;o__Treponematales;f__Treponemataceae;g__Spiro-10;s__	0.907268	HU493	SAMN15245906
USDV146	91.92	2.79	5013527	302	4223	1457	d__Bacteria;p__Riflebacteria;c__UBA8953;o__UBA8953;f__UBA8953;g__;s__	0.776975	HGZ17	SAMN14541084
USDV148	96.61	1.46	2469954	336	2557	2	d__Bacteria;p__Desulfobacterota;c__Syntrophia;o__Syntrophales;f__Smithellaceae;g__UBA8904;s__	0.947253	HGZ18	SAMN14541085
USDV152	95.16	4.57	4719703	288	4163	1257	d__Bacteria;p__Bacteroidota;c__Bacteroidia;o__Bacteroidales;f__BM520;g__;s__	0.771025	HGZ19	SAMN14541086
USDV153	60.03	0	817787	149	967	1460	d__Bacteria;p__Patescibacteria;c__Dojkabacteria;o__B142;f__;g__;s__	0.704259	HGZ20	SAMN14541087
USDV154	97.74	0	2768634	148	2698	12	d__Bacteria;p__Desulfobacterota;c__Syntrophia;o__Syntrophales;f__Smithellaceae;g__Smithella;s__	0.970135	HGZ21	SAMN14541088
USDV155	95.38	1.96	3530748	201	3083	1462	d__Bacteria;p__Bacteroidota;c__Ignavibacteria;o__Ignavibacteriales;f__Ignavibacteriaceae;g__;s__	0.825369	HGZ22	SAMN14541089
USDV157	95.7	1.79	3105478	336	2799	1122	d__Bacteria;p__Bacteroidota;c__Bacteroidia;o__Bacteroidales;f__ML635J-15;g__;s__	0.823855	HGZ23	SAMN14541090
USDV158	90.8	3.49	2955572	275	2842	1464	d__Bacteria;p__Spirochaetota;c__;o__;f__;g__;s__	0.402267	HGZ24	SAMN14541091
USDV165	97.69	3.95	5568517	572	5099	1467	d__Bacteria;p__UBP7;c__;o__;f__;g__;s__	0.26921	HGZ25	SAMN14541092
USDV168	95.51	3.44	2157779	319	2295	1468	d__Bacteria;p__Proteobacteria;c__Alphaproteobacteria;o__Caulobacterales;f__Hyphomonadaceae;g__UBA7672;s__	0.959408	HGZ26	SAMN14541093
USDV170	97.3	4.73	7346570	170	5526	1469	d__Bacteria;p__Verrucomicrobiota;c__Verrucomicrobiae;o__;f__;g__;s__	0.573618	HGZ27	SAMN14541094
USDV178	85.91	3.82	2150263	89	1931	1471	d__Bacteria;p__Chloroflexota;c__Anaerolineae;o__Anaerolineales;f__Anaerolineaceae;g__T78;s__	0.980027	HGZ28	SAMN14541095
USDV180	92.2	0.54	3782535	130	3266	1472	d__Bacteria;p__Bacteroidota;c__Bacteroidia;o__Flavobacteriales;f__PHOS-HE28;g__PHOS-HE28;s__	0.940054	HGZ29	SAMN14541096
USDV183	95.5	4.95	7271045	476	5905	1473	d__Bacteria;p__Bacteroidota;c__Bacteroidia;o__Chitinophagales;f__Saprospiraceae;g__;s__	0.745613	HGZ30	SAMN14541097
USDV186	50.78	0	657855	116	781	1474	d__Bacteria;p__Patescibacteria;c__UBA1384;o__XYA2-FULL-43-10;f__XYA2-FULL-43-10;g__;s__	0.815824	HGZ31	SAMN14541098
USDV191	56.99	3.45	688480	125	775	1475	d__Bacteria;p__Patescibacteria;c__Paceibacteria;o__Paceibacterales;f__UBA5738;g__;s__	0.766325	HGZ32	SAMN14541099
USDV192	100	1.92	3062756	63	3035	1476	d__Bacteria;p__Proteobacteria;c__Gammaproteobacteria;o__Burkholderiales;f__Methylophilaceae;g__;s__	0.921876	HGZ33	SAMN14541100
USDV197	89.3	2.2	2207934	266	1929	1478	d__Bacteria;p__Cloacimonadota;c__Cloacimonadia;o__Cloacimonadales;f__Cloacimonadaceae;g__;s__	0.888381	HGZ34	SAMN14541101
USDV200	93.63	3.05	2195134	226	2492	151	d__Archaea;p__Halobacterota;c__Methanomicrobia;o__Methanomicrobiales;f__Methanoregulaceae;g__UBA9949;s__	0.935126	HGZ35	SAMN14541102
USDV203	88.71	4.66	2855591	456	2691	34	d__Bacteria;p__Bacteroidota;c__Bacteroidia;o__Bacteroidales;f__UBA1402;g__UBA1402;s__UBA1402 sp002305085	N/A	HU494	SAMN15245907
USDV205	90.1	3.57	1700654	229	1671	48	d__Bacteria;p__Caldisericota;c__Caldisericia;o__;f__;g__;s__	0.515933	HU495	SAMN15245908
USDV213	91.14	1.1	3973207	449	3434	1482	d__Bacteria;p__Cloacimonadota;c__Cloacimonadia;o__Cloacimonadales;f__Cloacimonadaceae;g__UBA3900;s__	0.892925	HGZ36	SAMN14541103
USDV214	97.54	1.94	3379263	137	3145	1483	d__Bacteria;p__Bacteroidota;c__Bacteroidia;o__Flavobacteriales;f__Flavobacteriaceae;g__Flavobacterium;s__	0.989679	HGZ37	SAMN14541104
USDV220	94.38	4.56	3607312	228	3449	154	d__Bacteria;p__Spirochaetota;c__UBA4802;o__UBA4802;f__UBA5368;g__;s__	0.810183	HU496	SAMN15245909
USDV224	83.46	3.83	5163525	661	5126	1486	d__Bacteria;p__Proteobacteria;c__Gammaproteobacteria;o__Burkholderiales;f__Burkholderiaceae;g__JOSHI-001;s__	0.984695	HGZ38	SAMN14541105
USDV225	86.42	1.64	4804940	303	4755	1487	d__Bacteria;p__Proteobacteria;c__Gammaproteobacteria;o__Burkholderiales;f__Burkholderiaceae;g__Piscinibacter;s__	0.957378	HGZ39	SAMN14541106
USDV228	84.32	4.36	1900712	279	2021	1488	d__Bacteria;p__Omnitrophota;c__koll11;o__UBA10015;f__kpj58rc;g__;s__	0.80905	HU497	SAMN15245910
USDV230	99.45	2.2	7222332	107	5328	1489	d__Bacteria;p__Hydrogenedentota;c__Hydrogenedentia;o__Hydrogenedentiales;f__;g__;s__	0.709546	HGZ40	SAMN14541107
USDV237	90.26	3.42	2837150	161	2582	2258	d__Bacteria;p__Acidobacteriota;c__Aminicenantia;o__Aminicenantales;f__UBA4085;g__;s__	0.845162	HU498	SAMN15245911
USDV238	98.88	1.12	2835186	122	2671	142	d__Bacteria;p__Goldbacteria;c__PGYV01;o__PGYV01;f__PGYV01;g__PGYV01;s__	0.943166	HGZ41	SAMN14541108
USDV239	80.51	2.35	3786639	571	3975	473	d__Bacteria;p__Spirochaetota;c__UBA4802;o__UBA4802;f__;g__;s__	0.679547	HU499	SAMN15245912
USDV240	99.54	0.89	5293538	61	4588	1494	d__Bacteria;p__Bacteroidota;c__Bacteroidia;o__Cytophagales;f__Cyclobacteriaceae;g__Chryseolinea;s__	0.940337	HGZ42	SAMN14541109
USDV241	95.97	1.61	2574631	84	2248	8	d__Bacteria;p__Bacteroidota;c__Bacteroidia;o__Bacteroidales;f__TTA-H9;g__TTA-H9;s__	0.963301	HU500	SAMN15245913
USDV249	89.26	0.93	1560217	217	1571	22	d__Bacteria;p__Bacteroidota;c__Bacteroidia;o__Bacteroidales;f__Paludibacteraceae;g__;s__	0.852057	HU501	SAMN15245914
USDV252	98.54	3.98	4291388	119	4106	1500	d__Bacteria;p__Proteobacteria;c__Alphaproteobacteria;o__Caulobacterales;f__Hyphomonadaceae;g__UBA7672;s__	0.959879	HGZ43	SAMN14541110
USDV268	97.06	2.3	2868816	187	2501	147	d__Bacteria;p__Bacteroidota;c__Bacteroidia;o__Bacteroidales;f__vadinHA17;g__SR-FBR-E99;s__	0.986656	HGZ44	SAMN14541111
USDV269	98.9	2.2	5867016	27	4625	1503	d__Bacteria;p__KSB1;c__UBA2214;o__UBA2214;f__UBA2214;g__;s__	0.718443	HGZ45	SAMN14541112
USDV270	91.3	2.93	2890421	366	2689	1504	d__Bacteria;p__Bacteroidota;c__Bacteroidia;o__Bacteroidales;f__Paludibacteraceae;g__UBA1181;s__	0.90213	HU502	SAMN15245915
USDV271	97.74	1.1	5564100	51	4363	1505	d__Bacteria;p__KSB1;c__UBA2214;o__UBA2214;f__UBA2214;g__;s__	0.75112	HGZ46	SAMN14541113
USDV272	96.61	1.46	2603784	114	2328	1136	d__Bacteria;p__Thermotogota;c__Thermotogae;o__;f__;g__;s__	0.506177	HGZ47	SAMN14541114
USDV273	87.53	3.87	2368460	221	2514	148	d__Bacteria;p__Desulfobacterota;c__Syntrophia;o__Syntrophales;f__Smithellaceae;g__UBA4810;s__	0.99796	HU503	SAMN15245916
USDV274	87.36	2.75	2150548	77	2026	4	d__Bacteria;p__Fermentibacterota;c__Fermentibacteria;o__Fermentibacterales;f__Fermentibacteraceae;g__Fermentibacter;s__	0.914962	HU504	SAMN15245917
USDV275	96.13	4.19	2573955	96	2317	9	d__Bacteria;p__Bacteroidota;c__Bacteroidia;o__Bacteroidales;f__UBA932;g__DMER64;s__	0.975838	HU505	SAMN15245918
USDV276	91.16	1.84	1974039	119	1821	1161	d__Bacteria;p__Bacteroidota;c__Bacteroidia;o__Bacteroidales;f__UBA932;g__Bact-11;s__	0.996158	HGZ48	SAMN14541115
USDV279	98.58	0.71	1585180	50	1473	247	d__Bacteria;p__Firmicutes_A;c__Clostridia;o__Saccharofermentanales;f__Saccharofermentanaceae;g__;s__	0.850645	HU506	SAMN15245919
USDV281	91.04	2.25	1565012	150	1674	1513	d__Bacteria;p__Omnitrophota;c__koll11;o__UBA6215;f__UBA6215;g__UBA6215;s__	0.897644	HU507	SAMN15245920
USDV288	96	2.41	3588668	141	3209	1514	d__Bacteria;p__Proteobacteria;c__Gammaproteobacteria;o__Xanthomonadales;f__Rhodanobacteraceae;g__Dokdonella;s__	0.969994	HGZ49	SAMN14541116
USDV293	99.05	3.41	3636036	49	3155	1515	d__Bacteria;p__Bacteroidota;c__Bacteroidia;o__Bacteroidales;f__BBW3;g__;s__	0.8539	HGZ50	SAMN14541117
USDV298	98.9	2.2	3940938	181	3206	25	d__Bacteria;p__Verrucomicrobiota;c__Verrucomicrobiae;o__Pedosphaerales;f__Pedosphaeraceae;g__UBA8199;s__UBA8199 sp003527065	N/A	HGZ51	SAMN14541118
USDV299	97.31	1.08	3326871	34	2702	45	d__Bacteria;p__Bacteroidota;c__Bacteroidia;o__Bacteroidales;f__Prolixibacteraceae;g__UBA1413;s__UBA1413 sp002304925	N/A	HGZ52	SAMN14541119
USDV300	96.13	4.19	3067079	26	3048	1218	d__Bacteria;p__Desulfobacterota;c__Syntrophia;o__Syntrophales;f__UBA2192;g__;s__	0.767778	HGZ53	SAMN14541120
USDV307	98.67	0	1534202	12	1388	704	d__Bacteria;p__Firmicutes;c__Bacilli;o__ML615J-28;f__CAG-698;g__;s__	0.79456	HGZ54	SAMN14541121
USDV309	61.45	0.61	589095	35	659	1524	d__Bacteria;p__Patescibacteria;c__Paceibacteria;o__Paceibacterales;f__UBA5633;g__UBA6220;s__	0.926048	HGZ55	SAMN14541122
USDV311	92.98	2.25	1293610	41	1210	72	d__Bacteria;p__Patescibacteria;c__ABY1;o__SG8-24;f__2-12-FULL-60-25;g__SZUA-46;s__	0.867803	HGZ56	SAMN14541123
USDV314	94	2	972181	119	1047	1177	d__Bacteria;p__Firmicutes;c__Bacilli;o__ML615J-28;f__;g__;s__	0.674445	HU508	SAMN15245921
USDV316	62.38	0	920626	2	1032	1527	d__Bacteria;p__Patescibacteria;c__Microgenomatia;o__UBA1400;f__MFAQ01;g__UBA2277;s__	0.970632	HGZ57	SAMN14541124
USDV326	80.46	0	641447	45	698	1529	d__Bacteria;p__Patescibacteria;c__Paceibacteria;o__UBA9983_A;f__XYD1-FULL-46-19;g__;s__	0.828565	HGZ58	SAMN14541125
USDV328	57.84	0	563467	16	613	565	d__Bacteria;p__Patescibacteria;c__Paceibacteria;o__Portnoybacterales;f__RBG-13-40-8-A;g__;s__	0.807551	HGZ59	SAMN14541126
USMO020	81.44	4.27	2665636	596	2886	1624	d__Bacteria;p__Proteobacteria;c__Gammaproteobacteria;o__Burkholderiales;f__Burkholderiaceae;g__Acidovorax_B;s__	0.993022	HU523	SAMN15245936
USMO023	98.9	3.85	5211750	376	4147	1096	d__Bacteria;p__Hydrogenedentota;c__Hydrogenedentia;o__Hydrogenedentiales;f__UBA2224;g__UBA2224;s__	0.969945	HU524	SAMN15245937
USMO036	84.43	2.74	3969685	624	3830	1101	d__Bacteria;p__Acidobacteriota;c__Thermoanaerobaculia;o__UBA5066;f__UBA5066;g__UBA5066;s__	0.936228	HU525	SAMN15245938
USMO043	93.21	4.42	5814592	452	4544	38	d__Bacteria;p__Hydrogenedentota;c__Hydrogenedentia;o__Hydrogenedentiales;f__;g__;s__	0.632986	HGZ77	SAMN14541144
USMO045	95.16	3.87	3603440	202	3360	1107	d__Bacteria;p__Desulfobacterota;c__BSN033;o__UBA8473;f__;g__;s__	0.575591	HU526	SAMN15245939
USMO060	82.98	1.12	4169442	348	3689	1288	d__Bacteria;p__Riflebacteria;c__UBA8953;o__UBA8953;f__UBA8953;g__;s__	0.878147	HGZ78	SAMN14541145
USMO061	89.39	4.89	4752167	376	4681	1092	d__Bacteria;p__Desulfobacterota;c__Syntrophia;o__Syntrophales;f__Smithellaceae;g__UBA8904;s__	0.943188	HU527	SAMN15245940
USMO069	84.89	2.36	2275102	361	2466	1637	d__Bacteria;p__Desulfobacterota;c__Syntrophia;o__Syntrophales;f__Smithellaceae;g__Smithella;s__	0.967837	HGZ79	SAMN14541146
USMO074	93.83	1.38	2766641	246	2576	159	d__Bacteria;p__Bacteroidota;c__Bacteroidia;o__Bacteroidales;f__Dysgonomonadaceae;g__Petrimonas;s__	0.974654	HGZ80	SAMN14541147
USMO081	84.04	2.35	4704822	720	4368	90	d__Bacteria;p__Wallbacteria;c__UBA9980;o__UBA9980;f__UBA9980;g__UBA9980;s__	0.940099	HU528	SAMN15245941
USMO085	93.36	2.15	2018458	216	2010	47	d__Bacteria;p__Ratteibacteria;c__UBA8468;o__UBA8468;f__;g__;s__	0.55437	HU529	SAMN15245942
USMO087	86.31	0.88	2515192	378	2575	114	d__Bacteria;p__Acidobacteriota;c__Holophagae;o__Holophagales;f__Holophagaceae;g__;s__	0.8762	HU530	SAMN15245943
USMO092	97.73	3.41	3026191	221	2890	577	d__Bacteria;p__Desulfobacterota;c__Syntrophia;o__Syntrophales;f__UBA8958;g__UBA8958;s__	0.871748	HGZ81	SAMN14541148
USMO094	80.97	1.29	2555565	175	2601	1289	d__Bacteria;p__Desulfobacterota;c__Syntrophorhabdia;o__Syntrophorhabdales;f__Syntrophorhabdaceae;g__Delta-02;s__	0.998572	HU531	SAMN15245944
USMO099	86.84	3.56	2808777	547	2816	1125	d__Bacteria;p__Verrucomicrobiota;c__Kiritimatiellae;o__LD1-PB3;f__Lenti-01;g__Lenti-01;s__	0.913938	HU532	SAMN15245945
USMO106	87.5	0.71	4970879	136	3494	30	d__Bacteria;p__Verrucomicrobiota;c__Lentisphaeria;o__UBA1407;f__UBA1407;g__;s__	0.800861	HU533	SAMN15245946
USMO107	95	2.62	4344227	173	3707	1097	d__Bacteria;p__Bacteroidota;c__Bacteroidia;o__Bacteroidales;f__vadinHA17;g__LD21;s__	0.965889	HGZ82	SAMN14541149
USMO108	97.73	2.27	7444215	83	5548	46	d__Bacteria;p__Planctomycetota;c__Phycisphaerae;o__SM23-33;f__SM23-33;g__;s__	0.835917	HGZ83	SAMN14541150
USMO112	98.33	4.38	3407926	170	2901	1128	d__Bacteria;p__Bacteroidota;c__Bacteroidia;o__Bacteroidales;f__ML635J-15;g__;s__	0.824064	HGZ84	SAMN14541151
USMO113	95.97	3.09	5621142	232	4333	1652	d__Bacteria;p__Eisenbacteria;c__RBG-16-71-46;o__;f__;g__;s__	0.469461	HGZ85	SAMN14541152
USMO115	91.14	1.65	2423963	278	2309	542	d__Bacteria;p__Fibrobacterota;c__Fibrobacteria;o__Fibrobacterales;f__Fibrobacteraceae;g__Fibro-01;s__	0.993999	HGZ86	SAMN14541153
USMO123	95.95	5	7248146	333	5738	1655	d__Bacteria;p__Hydrogenedentota;c__Hydrogenedentia;o__Hydrogenedentiales;f__UBA2224;g__UBA2224;s__	0.909664	HGZ87	SAMN14541154
USMO124	97.27	4.73	5864613	264	4704	1656	d__Bacteria;p__Verrucomicrobiota;c__Verrucomicrobiae;o__Pedosphaerales;f__Pedosphaeraceae;g__UBA8199;s__	0.936343	HGZ88	SAMN14541155
USMO127	90.19	4.81	6612905	86	5436	75	d__Bacteria;p__Myxococcota;c__Polyangia;o__Polyangiales;f__Polyangiaceae;g__;s__	0.761195	HU534	SAMN15245947
USMO135	100	3.41	6215841	73	4847	1089	d__Bacteria;p__Planctomycetota;c__Phycisphaerae;o__SG8-4;f__SG8-4;g__PLanc-01;s__	0.956746	HGZ89	SAMN14541156
USMO139	92.9	3.87	3312682	74	3260	1660	d__Bacteria;p__Desulfobacterota;c__Syntrophorhabdia;o__Syntrophorhabdales;f__Syntrophorhabdaceae;g__UBA5609;s__	0.999539	HGZ90	SAMN14541157
USMO141	93.41	3.7	4796698	36	4004	1103	d__Bacteria;p__Acidobacteriota;c__Thermoanaerobaculia;o__Thermoanaerobaculales;f__FEB-10;g__FEB-10;s__	0.944314	HU535	SAMN15245948
USMO144	96.87	0.67	2004578	155	1966	104	d__Bacteria;p__Firmicutes_A;c__Clostridia;o__Oscillospirales;f__Acutalibacteraceae;g__DTU089;s__	0.904419	HGZ91	SAMN14541158
USMO145	97.58	1.34	2534985	168	2250	16	d__Bacteria;p__Bacteroidota;c__Bacteroidia;o__Bacteroidales;f__ML635J-15;g__Bact-19;s__	0.99606	HU536	SAMN15245949
USMO147	97.31	2.15	3478303	49	2797	45	d__Bacteria;p__Bacteroidota;c__Bacteroidia;o__Bacteroidales;f__Prolixibacteraceae;g__UBA1413;s__UBA1413 sp002304925	N/A	HU537	SAMN15245950
USMO149	92.9	2.58	3477180	66	3467	50	d__Bacteria;p__Desulfobacterota;c__Syntrophorhabdia;o__Syntrophorhabdales;f__Syntrophorhabdaceae;g__Syntrophorhabdus;s__	0.887945	HGZ92	SAMN14541159
USMO154	85.08	1.63	3832083	352	3805	12	d__Bacteria;p__Desulfobacterota;c__Syntrophia;o__Syntrophales;f__Smithellaceae;g__Smithella;s__	0.970135	HU538	SAMN15245951
USMO158	94.44	1.71	4576505	109	3732	1113	d__Bacteria;p__Acidobacteriota;c__UBA6911;o__UBA6911;f__;g__;s__	0.559008	HGZ93	SAMN14541160
USMO159	98.88	0	4547765	61	3753	1669	d__Bacteria;p__OLB16;c__OLB16;o__;f__;g__;s__	0.466523	HGZ94	SAMN14541161
USMO160	82.69	2.02	1979869	347	2112	1670	d__Bacteria;p__Firmicutes_A;c__Clostridia;o__Christensenellales;f__CAG-74;g__DTU024;s__	0.9469	HGZ95	SAMN14541162
USMO164	95.95	4.05	3651499	160	2951	25	d__Bacteria;p__Verrucomicrobiota;c__Verrucomicrobiae;o__Pedosphaerales;f__Pedosphaeraceae;g__UBA8199;s__UBA8199 sp003527065	N/A	HU539	SAMN15245952
USMO167	63.38	1.69	632282	76	700	259	d__Bacteria;p__Patescibacteria;c__Microgenomatia;o__UBA1400;f__PJMF01;g__;s__	0.894415	HU540	SAMN15245953
USMO174	82.68	0	1921252	63	2023	1676	d__Archaea;p__Halobacterota;c__Methanomicrobia;o__Methanomicrobiales;f__Methanoregulaceae;g__UBA9949;s__	0.935965	HU541	SAMN15245954
USMO175	90.68	0	1299484	17	1282	1339	d__Bacteria;p__Bipolaricaulota;c__Bipolaricaulia;o__Bipolaricaulales;f__Bipolaricaulaceae;g__Bipolaricaulis;s__	0.99869	HU542	SAMN15245955
USMO176	90.73	2.73	2149399	42	1933	359	d__Bacteria;p__Chloroflexota;c__Anaerolineae;o__Anaerolineales;f__Anaerolineaceae;g__49-20;s__	0.96467	HU543	SAMN15245956
USMO177	90.11	1.1	1849740	64	1535	492	d__Bacteria;p__Cloacimonadota;c__Cloacimonadia;o__Cloacimonadales;f__Cloacimonadaceae;g__Cloacimonas;s__Cloacimonas sp002432865	N/A	HU544	SAMN15245957
USMO178	90.61	0.91	3676279	90	2988	83	d__Bacteria;p__Chloroflexota;c__Anaerolineae;o__;f__;g__;s__	0.563579	HGZ96	SAMN14541163
USMO181	97.69	2.88	4811193	127	4179	1681	d__Bacteria;p__UBP15;c__UBA6099;o__UBA6099;f__UBA6099;g__UBA6099;s__	0.990553	HGZ97	SAMN14541164
USMO183	95.7	1.11	2570663	95	2060	34	d__Bacteria;p__Bacteroidota;c__Bacteroidia;o__Bacteroidales;f__UBA1402;g__UBA1402;s__UBA1402 sp002305085	N/A	HU545	SAMN15245958
USMO184	100	3.3	4444098	139	3865	1106	d__Bacteria;p__Zixibacteria;c__MSB-5A5;o__GN15;f__FEB-12;g__;s__	0.812053	HU546	SAMN15245959
USMO185	86.71	0	2642080	133	2150	1448	d__Bacteria;p__Cloacimonadota;c__Cloacimonadia;o__Cloacimonadales;f__;g__;s__	0.614106	HGZ98	SAMN14541165
USMO188	100	0.85	4026665	349	4069	1685	d__Bacteria;p__Desulfobacterota;c__Syntrophia;o__Syntrophales;f__Smithellaceae;g__UBA8904;s__	0.933014	HGZ99	SAMN14541166
USMO189	98.39	0.81	3062246	99	2882	310	d__Bacteria;p__Firmicutes_A;c__Clostridia;o__Lutisporales;f__Lutisporaceae;g__BRH-c25;s__	0.898992	HG000	SAMN14541167
USMO190	92.66	0.2	2323393	57	2210	55	d__Bacteria;p__Firmicutes_A;c__Clostridia;o__;f__;g__;s__	0.558814	HG001	SAMN14541168
USMO195	90.66	2.2	2130708	78	1986	4	d__Bacteria;p__Fermentibacterota;c__Fermentibacteria;o__Fermentibacterales;f__Fermentibacteraceae;g__Fermentibacter;s__	0.914962	HU547	SAMN15245960
USMO197	93.55	2.15	2977664	52	2924	710	d__Bacteria;p__Desulfobacterota;c__Syntrophia;o__Syntrophales;f__UBA2192;g__;s__	0.909251	HG002	SAMN14541169
USMO198	98.9	0	2045020	21	1663	370	d__Bacteria;p__Cloacimonadota;c__Cloacimonadia;o__Cloacimonadales;f__Cloacimonadaceae;g__;s__	0.842205	HG003	SAMN14541170
USMO199	98.9	0	1650918	301	1546	18	d__Bacteria;p__Bacteroidota;c__Bacteroidia;o__Bacteroidales;f__DTU049;g__DTU049;s__	0.991403	HG004	SAMN14541171
USMO200	84.04	4.7	2034791	90	1831	1693	d__Bacteria;p__Acidobacteriota;c__Aminicenantia;o__Aminicenantales;f__OPB95;g__UBA10528;s__	0.93688	HG005	SAMN14541172
USMO202	95.81	1.29	2834354	164	2846	28	d__Bacteria;p__Desulfobacterota;c__Desulfomonilia;o__UBA1062;f__UBA1062;g__;s__	0.810962	HG006	SAMN14541173
USMO203	96.43	0	2837221	76	2323	24	d__Bacteria;p__Thermotogota;c__Thermotogae;o__;f__;g__;s__	0.507347	HU548	SAMN15245961
USMO204	97.86	2.14	2755043	117	2314	345	d__Bacteria;p__Bacteroidota;c__Bacteroidia;o__Bacteroidales;f__BBW3;g__UBA1064;s__UBA1064 sp002316235	N/A	HG007	SAMN14541174
USMO206	59.01	4.66	617256	45	652	1698	d__Bacteria;p__Patescibacteria;c__ABY1;o__BM507;f__UBA917;g__UBA1359;s__	0.998698	HG008	SAMN14541175
USMO207	96.34	1.65	2766564	60	2515	1699	d__Bacteria;p__UBP3;c__UBA1439;o__UBA1439;f__UBA1439;g__UBA1439;s__	0.998541	HG009	SAMN14541176
USMO208	97.69	2.88	3327508	294	3226	1700	d__Bacteria;p__Verrucomicrobiota;c__Verrucomicrobiae;o__Pedosphaerales;f__UBA1412;g__UBA1412;s__	0.950029	HG010	SAMN14541177
USMO209	97.52	0	1641121	86	1567	247	d__Bacteria;p__Firmicutes_A;c__Clostridia;o__Saccharofermentanales;f__Saccharofermentanaceae;g__;s__	0.850645	HU549	SAMN15245962
USMO210	87.33	1.76	2619211	138	2387	11	d__Bacteria;p__Verrucomicrobiota;c__Kiritimatiellae;o__LD1-PB3;f__Lenti-01;g__Lenti-01;s__	0.90916	HG011	SAMN14541178
USMO212	90.16	3.45	2078231	302	2107	419	d__Bacteria;p__Spirochaetota;c__Spirochaetia;o__Treponematales;f__UBA8932;g__UBA8932;s__	0.998303	HU550	SAMN15245963
USMO218	87.47	2.37	2034400	63	1775	153	d__Bacteria;p__Bacteroidota;c__Bacteroidia;o__Bacteroidales;f__Bacteroidaceae;g__UBA1179;s__	0.998765	HG012	SAMN14541179
USMO220	96.43	0	1968584	42	1694	48	d__Bacteria;p__Caldisericota;c__Caldisericia;o__;f__;g__;s__	0.515933	HG013	SAMN14541180
USMO222	88.46	2.56	600910	63	628	10	d__Bacteria;p__Patescibacteria;c__ABY1;o__BM507;f__UBA917;g__UBA1359;s__	0.969078	HU551	SAMN15245964
USMO224	62.39	1.14	899334	71	929	1708	d__Bacteria;p__Patescibacteria;c__Microgenomatia;o__UBA1400;f__PJMF01;g__;s__	0.863642	HG014	SAMN14541181
USMO226	87.5	4.06	4547178	1135	5103	1710	d__Bacteria;p__Desulfobacterota;c__Syntrophia;o__;f__;g__;s__	0.480535	HG015	SAMN14541182
USMO227	87.21	1.08	1720500	18	1601	1711	d__Bacteria;p__Omnitrophota;c__koll11;o__UBA10015;f__;g__;s__	0.655995	HG016	SAMN14541183
USMO228	93.96	0	1585717	113	1423	76	d__Bacteria;p__Cloacimonadota;c__Cloacimonadia;o__Cloacimonadales;f__Cloacimonadaceae;g__UBA1060;s__	0.982722	HG017	SAMN14541184
USMO230	95.6	2.2	2228628	69	1830	561	d__Bacteria;p__Cloacimonadota;c__Cloacimonadia;o__Cloacimonadales;f__Cloacimonadaceae;g__UBA4175;s__	0.992435	HU552	SAMN15245965
USMO234	63.9	0	592550	7	688	1715	d__Bacteria;p__Patescibacteria;c__Paceibacteria;o__UBA6257;f__Colwellbacteraceae;g__;s__	0.811214	HG018	SAMN14541185
USMO235	82.42	4.7	2402430	400	2313	17	d__Bacteria;p__Marinisomatota;c__UBA2242;o__UBA2242;f__UBA2242;g__;s__	0.754948	HU553	SAMN15245966
USMO236	96.61	0	1410885	17	1385	59	d__Bacteria;p__Synergistota;c__Synergistia;o__Synergistales;f__Thermovirgaceae;g__58-81;s__	0.948327	HU554	SAMN15245967
USMO238	83.93	1.79	1311631	34	1341	1104	d__Bacteria;p__Caldisericota;c__Caldisericia;o__;f__;g__;s__	0.475016	HG019	SAMN14541186
USMO239	93.87	1.29	1670980	207	1764	1199	d__Bacteria;p__Cloacimonadota;c__Cloacimonadia;o__Cloacimonadales;f__Cloacimonadaceae;g__Cloacimonas;s__	0.977815	HG020	SAMN14541187
USMO247	97.86	3.42	1140689	114	1261	40	d__Bacteria;p__Patescibacteria;c__ABY1;o__BM507;f__UBA12465;g__GCA-002841655;s__	0.914526	HG021	SAMN14541188
USMO249	90.61	2.27	2201740	322	2294	1722	d__Bacteria;p__Acidobacteriota;c__Aminicenantia;o__Aminicenantales;f__OPB95;g__UBA10528;s__	0.936307	HG022	SAMN14541189
USMO250	63.64	1.02	578472	46	617	1723	d__Bacteria;p__Patescibacteria;c__WWE3;o__UBA101185;f__UBA10185;g__UBA1397;s__	0.860143	HG023	SAMN14541190
USOA008	95.85	3.43	5482023	590	5594	1733	d__Bacteria;p__Actinobacteriota;c__Actinobacteria;o__Propionibacteriales;f__Propionibacteriaceae;g__Fen-668;s__	0.899022	HU560	SAMN15245973
USOA011	96.59	2.27	4205695	187	4049	1735	d__Bacteria;p__Actinobacteriota;c__Actinobacteria;o__Mycobacteriales;f__Mycobacteriaceae;g__Mycolicibacterium;s__	0.965801	HG024	SAMN14541191
USOA013	80.27	4.48	2226906	208	2268	207	d__Bacteria;p__Actinobacteriota;c__Actinobacteria;o__Actinomycetales;f__Dermatophilaceae;g__Phycicoccus;s__	0.99758	HU561	SAMN15245974
USOA016	92.37	1.35	5574693	611	5688	1737	d__Bacteria;p__Actinobacteriota;c__Actinobacteria;o__Actinomycetales;f__Dermatophilaceae;g__GCA-2748155;s__	0.89852	HG025	SAMN14541192
USOA028	96.24	1.11	3644420	161	3562	1738	d__Bacteria;p__Proteobacteria;c__Gammaproteobacteria;o__Burkholderiales;f__Rhodocyclaceae;g__;s__	0.929289	HG026	SAMN14541193
USOA037	99.02	4.59	8522450	964	8141	1100	d__Bacteria;p__Proteobacteria;c__Gammaproteobacteria;o__Burkholderiales;f__Burkholderiaceae;g__;s__	0.860545	HG027	SAMN14541194
USOA042	98.25	0	3793418	360	3808	1740	d__Bacteria;p__Proteobacteria;c__Gammaproteobacteria;o__Burkholderiales;f__Burkholderiaceae;g__;s__	0.937116	HG028	SAMN14541195
USOA043	99.19	3.35	3090154	586	3365	1741	d__Bacteria;p__Proteobacteria;c__Gammaproteobacteria;o__Burkholderiales;f__Burkholderiaceae;g__Acidovorax_D;s__	0.997556	HG029	SAMN14541196
USOA049	89.36	4.26	4798658	359	4594	1742	d__Bacteria;p__Actinobacteriota;c__Actinobacteria;o__Mycobacteriales;f__Mycobacteriaceae;g__Gordonia;s__	0.991372	HG030	SAMN14541197
USOA053	93.1	1.25	4538572	486	3716	1743	d__Bacteria;p__Planctomycetota;c__Planctomycetes;o__Pirellulales;f__Thermoguttaceae;g__Thermogutta;s__	0.915168	HG031	SAMN14541198
USOA058	95.1	0.98	3226300	330	3207	1744	d__Bacteria;p__Proteobacteria;c__Gammaproteobacteria;o__Burkholderiales;f__Rhodocyclaceae;g__Zoogloea;s__	0.945967	HG032	SAMN14541199
USOA063	83.95	4.8	3556417	644	3220	1746	d__Bacteria;p__Armatimonadota;c__UBA5377;o__UBA5377;f__FEN-943;g__;s__	0.781445	HG033	SAMN14541200
USOA069	90.12	2.37	3210932	379	3141	1747	d__Bacteria;p__Proteobacteria;c__Gammaproteobacteria;o__Competibacterales;f__Competibacteraceae;g__;s__	0.875362	HG034	SAMN14541201
USOA073	95.41	0.34	3078659	166	3222	1748	d__Bacteria;p__Proteobacteria;c__Alphaproteobacteria;o__Sphingomonadales;f__Sphingomonadaceae;g__Novosphingobium;s__	0.979458	HG035	SAMN14541202
USOA074	93.34	4.52	3788516	379	3626	1749	d__Bacteria;p__Bacteroidota;c__Bacteroidia;o__Chitinophagales;f__Chitinophagaceae;g__Flavihumibacter;s__	0.947671	HG036	SAMN14541203
USOA076	95.97	2.24	3482840	234	3239	949	d__Bacteria;p__Firmicutes_A;c__Clostridia;o__Acetivibrionales;f__Acetivibrionaceae;g__Ruminiclostridium;s__	0.998431	HG037	SAMN14541204
USOA083	89.99	2.66	3215961	497	3231	1752	d__Bacteria;p__Bacteroidota;c__Bacteroidia;o__Chitinophagales;f__Chitinophagaceae;g__Taibaiella_B;s__	0.926339	HG038	SAMN14541205
USOA088	99.54	2.01	2350135	172	2578	1753	d__Archaea;p__Halobacterota;c__Methanomicrobia;o__Methanomicrobiales;f__Methanocullaceae;g__Methanoculleus;s__	0.998886	HG039	SAMN14541206
USOA089	97.73	0	5934934	88	4539	842	d__Bacteria;p__Planctomycetota;c__Phycisphaerae;o__UBA1845;f__UBA1845;g__;s__	0.757782	HU562	SAMN15245975
USOA090	88.23	2.05	1928071	316	2112	1755	d__Bacteria;p__Proteobacteria;c__Gammaproteobacteria;o__Burkholderiales;f__Burkholderiaceae;g__Brachymonas;s__	0.928033	HG040	SAMN14541207
USOA092	97.32	2.24	3227411	286	3348	1756	d__Bacteria;p__Firmicutes_B;c__Syntrophomonadia;o__Syntrophomonadales;f__Syntrophomonadaceae;g__DTU018;s__	0.998935	HG041	SAMN14541208
USOA094	89.19	3.39	2163062	182	2225	1757	d__Bacteria;p__Firmicutes_G;c__DTU084;o__DTU084;f__DTU084;g__DTU084;s__	0.999552	HG042	SAMN14541209
USOA096	96.58	1.34	3211826	461	3655	1758	d__Bacteria;p__Synergistota;c__Synergistia;o__Synergistales;f__Acetomicrobiaceae;g__;s__	0.857177	HG043	SAMN14541210
USOA101	94.23	1.92	5165820	474	5188	1760	d__Bacteria;p__Actinobacteriota;c__Actinobacteria;o__Actinomycetales;f__Dermatophilaceae;g__Phycicoccus;s__	0.926858	HG044	SAMN14541211
USOA105	97.9	1.75	1864014	271	2093	1761	d__Bacteria;p__Firmicutes_A;c__;o__;f__;g__;s__	0.367461	HG045	SAMN14541212
USOA106	93.62	0.35	2356037	184	2432	1762	d__Bacteria;p__Firmicutes_A;c__Clostridia;o__Peptostreptococcales;f__Anaerovoracaceae;g__UBA1426;s__	0.999569	HG046	SAMN14541213
USOA107	92.16	1.13	2303735	76	2183	1763	d__Bacteria;p__Firmicutes_D;c__Dethiobacteria;o__DTU022;f__DTU022;g__DTU022;s__	0.999992	HG047	SAMN14541214
USOA109	99.33	2.68	2769163	107	2598	1764	d__Bacteria;p__Firmicutes_A;c__Clostridia;o__Acetivibrionales;f__Acetivibrionaceae;g__Herbivorax;s__	0.999191	HG048	SAMN14541215
USOA110	89.87	4.81	1618984	209	1560	902	d__Bacteria;p__Firmicutes_A;c__Clostridia;o__4C28d-15;f__DTU072;g__Firm-09;s__Firm-09 sp002385605	N/A	HU563	SAMN15245976
USOA112	98.28	1.63	2436330	162	2412	1766	d__Bacteria;p__Bacteroidota;c__Bacteroidia;o__Flavobacteriales;f__Weeksellaceae;g__Chryseobacterium_A;s__	0.998702	HG049	SAMN14541216
USOA115	99.3	0	3496745	40	3284	1768	d__Bacteria;p__Proteobacteria;c__Gammaproteobacteria;o__Burkholderiales;f__Burkholderiaceae;g__Ottowia;s__	0.971192	HG050	SAMN14541217
USOA118	99.84	0.65	3163253	18	2960	1771	d__Archaea;p__Halobacterota;c__Methanosarcinia;o__Methanosarcinales;f__Methanosarcinaceae;g__Methanosarcina;s__	0.999995	HG051	SAMN14541218
USOA119	89.27	2.45	1960881	182	2009	1772	d__Bacteria;p__Firmicutes_B;c__Syntrophomonadia;o__Syntrophomonadales;f__DTU052;g__DTU052;s__	0.999995	HG052	SAMN14541219
USOA122	97.18	2.58	3376910	64	3087	1773	d__Bacteria;p__Proteobacteria;c__Gammaproteobacteria;o__Competibacterales;f__Competibacteraceae;g__;s__	0.909203	HG053	SAMN14541220
USOA124	91.45	0.88	1931795	208	2055	1775	d__Bacteria;p__Firmicutes_D;c__UBA994;o__UBA994;f__UBA5500;g__;s__	0.844386	HG054	SAMN14541221
USOA126	97.93	1.26	3060248	77	2972	1118	d__Bacteria;p__Proteobacteria;c__Alphaproteobacteria;o__Sphingomonadales;f__Sphingomonadaceae;g__Novosphingobium;s__	0.960768	HG055	SAMN14541222
USOA127	85.79	0	2341695	154	2311	1778	d__Bacteria;p__Actinobacteriota;c__Actinobacteria;o__Propionibacteriales;f__Propionibacteriaceae;g__Nigerium;s__	0.921973	HG056	SAMN14541223
USOA128	90.11	1.36	1787379	159	1726	850	d__Bacteria;p__Firmicutes_A;c__Clostridia;o__Oscillospirales;f__CAG-272;g__;s__	0.818199	HU564	SAMN15245977
USOA132	94.33	1.61	2280187	87	2244	1781	d__Bacteria;p__Firmicutes_A;c__Mahellia;o__Caldicoprobacterales;f__DTU083;g__;s__	0.81949	HG057	SAMN14541224
USOA134	94.83	4.84	2786073	339	3520	1783	d__Bacteria;p__Firmicutes;c__Bacilli;o__RF39;f__CAG-1000;g__UBA6985;s__	0.917128	HG058	SAMN14541225
USOA135	97.47	1.9	2730432	84	2575	1784	d__Bacteria;p__Firmicutes_B;c__Desulfotomaculia;o__Desulfotomaculales;f__Pelotomaculaceae;g__DTU098;s__	0.99903	HG059	SAMN14541226
USOA136	97.2	1.05	2695964	93	2503	1785	d__Bacteria;p__Firmicutes_A;c__Clostridia;o__Acetivibrionales;f__Acetivibrionaceae;g__DTU013;s__	0.998585	HG060	SAMN14541227
USOA137	94.85	4.74	2688063	142	2510	836	d__Bacteria;p__Firmicutes_G;c__SHA-98;o__DTUO25;f__DTU025;g__UBA10085;s__	0.909238	HU565	SAMN15245978
USOA141	95.03	2	2444937	105	2337	1788	d__Bacteria;p__Proteobacteria;c__Gammaproteobacteria;o__Xanthomonadales;f__Xanthomonadaceae;g__Thermomonas;s__	0.977431	HG061	SAMN14541228
USOA143	100	0.85	1881258	197	1990	1789	d__Bacteria;p__Caldatribacteriota;c__Caldatribacteriia;o__Caldatribacteriales;f__Caldatribacteriaceae;g__UBA3950;s__	0.996285	HG062	SAMN14541229
USOA144	94.8	1.31	1876966	37	1822	1790	d__Bacteria;p__Firmicutes_B;c__Peptococcia;o__DRI-13;f__DTU073;g__UBA3937;s__	0.99921	HG063	SAMN14541230
USOA147	96.55	3.55	3636895	771	3946	1792	d__Bacteria;p__Proteobacteria;c__Gammaproteobacteria;o__Burkholderiales;f__Burkholderiaceae;g__UBA2334;s__	0.949694	HG064	SAMN14541231
USOA149	100	0.85	2826548	100	2683	1794	d__Bacteria;p__Actinobacteriota;c__Actinobacteria;o__Actinomycetales;f__Microbacteriaceae;g__;s__	0.899177	HG065	SAMN14541232
USOA150	94.23	1.92	2313411	51	2181	1795	d__Bacteria;p__Firmicutes_G;c__Limnochordia;o__DTU010;f__DTU012;g__DTU012;s__	0.999989	HG066	SAMN14541233
USOA153	84.75	0	2245740	126	2141	861	d__Bacteria;p__Firmicutes_D;c__Dethiobacteria;o__DTU022;f__DTU022;g__;s__	0.786645	HU566	SAMN15245979
USOA155	95.1	1.01	2550302	167	2533	895	d__Bacteria;p__Firmicutes_G;c__DTU065;o__DTU065;f__DTU065;g__DTU065;s__	0.999991	HG067	SAMN14541234
USOA157	98.25	0.73	2076577	56	2101	1799	d__Bacteria;p__Firmicutes_F;c__Halanaerobiia;o__Halanaerobiales;f__DTU029;g__DTU029;s__	0.999639	HG068	SAMN14541235
USOA160	95.75	0.34	1939961	53	1785	898	d__Bacteria;p__Firmicutes_A;c__Clostridia;o__Oscillospirales;f__Acutalibacteraceae;g__DTU053;s__	0.999461	HU567	SAMN15245980
USOA162	89.22	0	1880827	63	1749	897	d__Bacteria;p__Firmicutes_G;c__SHA-98;o__UBA4971;f__UBA4971;g__UBA2557;s__	0.999767	HG069	SAMN14541236
USOA163	99.19	0	1807339	50	1904	878	d__Archaea;p__Thermoplasmatota;c__Thermoplasmata;o__Methanomassiliicoccales;f__Methanomassiliicoccaceae;g__DTU008;s__	0.99947	HG070	SAMN14541237
USOA165	89.22	0.98	1896461	103	1861	1805	d__Bacteria;p__Firmicutes_D;c__Dethiobacteria;o__DTU022;f__DTU022;g__;s__	0.791573	HG071	SAMN14541238
USOA166	99.84	0.65	1757550	118	1771	1806	d__Bacteria;p__Firmicutes_A;c__Clostridia;o__Oscillospirales;f__Acutalibacteraceae;g__DTU033;s__	0.997692	HG072	SAMN14541239
USOA176	98.67	1.33	1544907	212	1709	907	d__Bacteria;p__Coprothermobacterota;c__Coprothermobacteria;o__Coprothermobacterales;f__Coprothermobacteraceae;g__Coprothermobacter;s__	0.993276	HG073	SAMN14541240
USOA179	95.95	1.19	2255384	142	2289	894	d__Bacteria;p__Firmicutes_G;c__Limnochordia;o__DTU010;f__DTU010;g__DTU010;s__	0.999817	HG074	SAMN14541241
USOA181	98.67	2.67	1900730	128	1841	1811	d__Bacteria;p__Firmicutes;c__Bacilli;o__ML615J-28;f__CAG-698;g__UBA3946;s__	0.999713	HG075	SAMN14541242
USPN005	86.44	1.88	2654146	205	2477	21	d__Bacteria;p__Acidobacteriota;c__Thermoanaerobaculia;o__UBA5704;f__;g__;s__	0.700975	HU571	SAMN15245984
USPN025	93.92	4.05	4749092	176	3732	5	d__Bacteria;p__Verrucomicrobiota;c__Verrucomicrobiae;o__Pedosphaerales;f__;g__;s__	0.743504	HU572	SAMN15245985
USPN029	100	2.2	5628895	260	4404	1096	d__Bacteria;p__Hydrogenedentota;c__Hydrogenedentia;o__Hydrogenedentiales;f__UBA2224;g__UBA2224;s__	0.969945	HG094	SAMN14541261
USPN033	93.59	4.44	4800307	483	4301	1101	d__Bacteria;p__Acidobacteriota;c__Thermoanaerobaculia;o__UBA5066;f__UBA5066;g__UBA5066;s__	0.936228	HU573	SAMN15245986
USPN036	80.29	1.81	1608590	56	1394	1885	d__Bacteria;p__Bacteroidota;c__Bacteroidia;o__Bacteroidales;f__UBA932;g__Bact-11;s__	0.984917	HG095	SAMN14541262
USPN038	93.9	0.54	4512686	661	3940	1886	d__Bacteria;p__Hydrogenedentota;c__Hydrogenedentia;o__Hydrogenedentiales;f__;g__;s__	0.63074	HG096	SAMN14541263
USPN040	96.77	0.54	2634611	180	2344	16	d__Bacteria;p__Bacteroidota;c__Bacteroidia;o__Bacteroidales;f__ML635J-15;g__Bact-19;s__	0.99606	HU574	SAMN15245987
USPN044	95.51	4.49	3536474	104	3262	154	d__Bacteria;p__Spirochaetota;c__UBA4802;o__UBA4802;f__UBA5368;g__;s__	0.810183	HU575	SAMN15245988
USPN053	88.07	1.75	3970860	479	3453	135	d__Bacteria;p__KSB1;c__UBA2214;o__UBA2214;f__UBA2214;g__;s__	0.837949	HU576	SAMN15245989
USPN060	96.44	1.47	3601590	390	3219	521	d__Bacteria;p__Latescibacterota;c__Latescibacteria;o__;f__;g__;s__	0.420454	HU577	SAMN15245990
USPN064	89.75	2.73	3486020	283	2841	1114	d__Bacteria;p__Myxococcota;c__UBA9042;o__UBA9042;f__;g__;s__	0.566911	HG097	SAMN14541264
USPN072	96.24	1.08	3364287	50	2739	45	d__Bacteria;p__Bacteroidota;c__Bacteroidia;o__Bacteroidales;f__Prolixibacteraceae;g__UBA1413;s__UBA1413 sp002304925	N/A	HU578	SAMN15245991
USPN073	81.19	3.45	2310692	237	2242	1	d__Bacteria;p__Spirochaetota;c__Spirochaetia;o__Treponematales;f__UBA8932;g__UBA8932;s__	0.978897	HU579	SAMN15245992
USPN074	95.16	1.61	3326890	319	2851	65	d__Bacteria;p__Hydrogenedentota;c__Hydrogenedentia;o__Hydrogenedentiales;f__;g__;s__	0.626081	HU580	SAMN15245993
USPN079	84.92	1.08	2968344	447	3054	149	d__Bacteria;p__Actinobacteriota;c__Actinobacteria;o__Actinomycetales;f__Dermatophilaceae;g__GCA-2748155;s__	0.902573	HG098	SAMN14541265
USPN080	97.85	4.03	3144947	104	2531	66	d__Bacteria;p__Bacteroidota;c__Bacteroidia;o__Bacteroidales;f__Paludibacteraceae;g__Paludibacter;s__	0.922176	HU581	SAMN15245994
USPN081	94.33	0.11	2973045	286	2638	1504	d__Bacteria;p__Bacteroidota;c__Bacteroidia;o__Bacteroidales;f__Paludibacteraceae;g__UBA1181;s__	0.90213	HG099	SAMN14541266
USPN090	80.78	1.94	3171450	221	2705	23	d__Bacteria;p__Myxococcota;c__UBA9042;o__UBA9042;f__;g__;s__	0.581234	HU582	SAMN15245995
USPN091	96.8	1.69	3041656	111	2737	49	d__Bacteria;p__Spirochaetota;c__GWE2-31-10;o__GWE2-31-10;f__GWE2-31-10;g__;s__	0.791108	HU583	SAMN15245996
USPN093	80.37	4.6	3004635	518	3193	55	d__Bacteria;p__Firmicutes_A;c__Clostridia;o__;f__;g__;s__	0.558814	HU584	SAMN15245997
USPN098	89.35	2.58	2511413	228	2477	598	d__Bacteria;p__Desulfobacterota;c__Syntrophia;o__Syntrophales;f__UBA8958;g__UBA8958;s__	0.887082	HU585	SAMN15245998
USPN112	84.3	4.25	2577980	292	2547	573	d__Bacteria;p__Firmicutes_G;c__SHA-98;o__DTUO25;f__DTU025;g__UBA5389;s__	0.926659	HU586	SAMN15245999
USPN115	93.55	0.54	2339855	166	1948	34	d__Bacteria;p__Bacteroidota;c__Bacteroidia;o__Bacteroidales;f__UBA1402;g__UBA1402;s__UBA1402 sp002305085	N/A	HU587	SAMN15246000
USPN117	82.73	2.69	2733492	451	2383	717	d__Bacteria;p__Planctomycetota;c__UBA8742;o__;f__;g__;s__	0.462115	HU588	SAMN15246001
USPN118	93.41	0	2417608	281	2102	1921	d__Bacteria;p__Cloacimonadota;c__Cloacimonadia;o__Cloacimonadales;f__Cloacimonadaceae;g__Cloacimonetes-2;s__	0.902615	HG100	SAMN14541267
USPN120	86.94	1.46	2192068	173	1992	1922	d__Bacteria;p__Bacteroidota;c__Bacteroidia;o__Bacteroidales;f__UBA932;g__DMER64;s__	0.996036	HG101	SAMN14541268
USPN121	81.07	1.35	2357191	166	2060	147	d__Bacteria;p__Bacteroidota;c__Bacteroidia;o__Bacteroidales;f__vadinHA17;g__SR-FBR-E99;s__	0.986656	HU589	SAMN15246002
USPN136	87.46	4.95	2129847	201	1859	1578	d__Bacteria;p__Cloacimonadota;c__Cloacimonadia;o__Cloacimonadales;f__Cloacimonadaceae;g__;s__	0.914548	HG102	SAMN14541269
USPN138	96.55	1.15	2114549	120	2088	108	d__Bacteria;p__Spirochaetota;c__Spirochaetia;o__Sphaerochaetales;f__Sphaerochaetaceae;g__Sphaerochaeta;s__	0.939538	HG103	SAMN14541270
USPN148	92.08	2.19	2024325	96	1874	1930	d__Bacteria;p__Chloroflexota;c__Anaerolineae;o__Anaerolineales;f__Anaerolineaceae;g__49-20;s__	0.968565	HG104	SAMN14541271
USPN149	89.53	3.05	2029224	289	2022	17	d__Bacteria;p__Marinisomatota;c__UBA2242;o__UBA2242;f__UBA2242;g__;s__	0.754948	HU590	SAMN15246003
USPN153	80	4.55	1920427	90	1850	1933	d__Bacteria;p__Chloroflexota;c__Anaerolineae;o__Anaerolineales;f__Anaerolineaceae;g__T78;s__	0.914541	HG105	SAMN14541272
USPN159	93.59	2.56	1821013	86	1836	1936	d__Bacteria;p__Firmicutes_G;c__SHA-98;o__DTUO25;f__;g__;s__	0.680149	HG106	SAMN14541273
USPN160	90.18	4	1296249	153	1397	1177	d__Bacteria;p__Firmicutes;c__Bacilli;o__ML615J-28;f__;g__;s__	0.674445	HU591	SAMN15246004
USPN171	93.22	2.54	1441720	189	1498	1939	d__Bacteria;p__Synergistota;c__Synergistia;o__Synergistales;f__Synergistaceae;g__Syner-03;s__	0.999071	HG107	SAMN14541274
USPN174	89.34	0.71	1704963	42	1527	1941	d__Bacteria;p__Firmicutes_A;c__Clostridia;o__Saccharofermentanales;f__DTU023;g__;s__	0.901093	HG108	SAMN14541275
USPN176	97.37	0	2330321	241	2325	693	d__Bacteria;p__Thermotogota;c__Thermotogae;o__Thermotogales;f__Fervidobacteriaceae;g__Fervidobacterium;s__	0.993826	HG109	SAMN14541276
USPN184	98.67	0.44	1511437	70	1421	155	d__Bacteria;p__Firmicutes;c__Bacilli;o__ML615J-28;f__CAG-698;g__UBA2253;s__	0.874967	HU592	SAMN15246005
USPN185	91.57	4.6	1699951	135	1615	419	d__Bacteria;p__Spirochaetota;c__Spirochaetia;o__Treponematales;f__UBA8932;g__UBA8932;s__	0.998303	HU593	SAMN15246006
USPN188	92.31	1.85	1999179	55	1985	1522	d__Bacteria;p__Firmicutes_G;c__SHA-98;o__DTUO25;f__;g__;s__	0.685117	HU594	SAMN15246007
USPN205	64.85	1.98	871808	49	949	109	d__Bacteria;p__Patescibacteria;c__ABY1;o__BM507;f__UBA12075;g__;s__	0.797986	HU595	SAMN15246008
USPN219	95.58	1.12	1058806	118	1096	14	d__Bacteria;p__Firmicutes;c__Bacilli;o__RFN20;f__CAG-826;g__UBA1361;s__	0.999141	HU596	SAMN15246009
USPN229	80.74	0	942066	31	939	1953	d__Bacteria;p__Patescibacteria;c__ABY1;o__UBA1558;f__;g__;s__	0.647137	HG110	SAMN14541277
USPN234	91.73	1.23	2280186	266	2379	142	d__Bacteria;p__Goldbacteria;c__PGYV01;o__PGYV01;f__PGYV01;g__PGYV01;s__	0.943166	HU597	SAMN15246010
USPN248	63.37	0	715387	67	761	111	d__Bacteria;p__Patescibacteria;c__ABY1;o__Buchananbacterales;f__2-01-FULL-39-33;g__;s__	0.800252	HU598	SAMN15246011
USPN249	57.92	1.6	636175	81	711	259	d__Bacteria;p__Patescibacteria;c__Microgenomatia;o__UBA1400;f__PJMF01;g__;s__	0.894415	HU599	SAMN15246012
USPN250	52.23	0	569125	64	642	1958	d__Bacteria;p__Patescibacteria;c__Paceibacteria_A;o__Moranbacterales;f__GWC2-37-73;g__UBA1362;s__	0.999995	HG111	SAMN14541278
USPN256	53.25	0.99	541012	103	696	1960	d__Bacteria;p__Patescibacteria;c__Paceibacteria;o__Portnoybacterales;f__GWB1-42-6;g__;s__	0.8464	HG112	SAMN14541279
USPN259	82.12	3.18	3121817	383	3171	361	d__Bacteria;p__Chloroflexota;c__Anaerolineae;o__Anaerolineales;f__Anaerolineaceae;g__;s__	0.828067	HU600	SAMN15246013
USRA028	95.95	4.05	4309834	446	4411	2027	d__Bacteria;p__Proteobacteria;c__Gammaproteobacteria;o__Competibacterales;f__Competibacteraceae;g__Contendobacter;s__	0.917479	HG126	SAMN14541293
USRA031	93.55	1.61	6121081	299	6327	2028	d__Bacteria;p__Proteobacteria;c__Gammaproteobacteria;o__Competibacterales;f__Competibacteraceae;g__UBA2383;s__	0.911446	HG127	SAMN14541294
USRA034	97.73	3.41	7664068	92	5691	2029	d__Bacteria;p__Planctomycetota;c__Phycisphaerae;o__UBA1845;f__UBA1845;g__;s__	0.756805	HG128	SAMN14541295
USRA051	80.98	2.85	4365422	334	3841	2030	d__Bacteria;p__Acidobacteriota;c__Thermoanaerobaculia;o__UBA5066;f__UBA5066;g__UBA5066;s__	0.936107	HG129	SAMN14541296
USRA055	98.86	2.27	6085527	65	4434	2032	d__Bacteria;p__Planctomycetota;c__Brocadiae;o__SM23-32;f__;g__;s__	0.599126	HG130	SAMN14541297
USRA059	98.85	1.15	5316678	267	4298	2034	d__Bacteria;p__Planctomycetota;c__SZUA-567;o__;f__;g__;s__	0.46191	HG131	SAMN14541298
USRA065	89.83	3.76	4986495	654	4237	2036	d__Bacteria;p__Planctomycetota;c__UBA8742;o__;f__;g__;s__	0.473958	HG132	SAMN14541299
USRA070	93.41	4.08	4496289	47	3979	2037	d__Bacteria;p__Spirochaetota;c__Spirochaetia;o__Treponematales;f__UBA8932;g__UBA1306;s__	0.866115	HG133	SAMN14541300
USRA072	93.09	2.15	4099235	323	4034	2038	d__Bacteria;p__Proteobacteria;c__Gammaproteobacteria;o__Burkholderiales;f__Burkholderiaceae;g__Rubrivivax;s__	0.945235	HG134	SAMN14541301
USRA078	98.92	0.81	4289429	20	3176	2040	d__Bacteria;p__Bacteroidota;c__Bacteroidia;o__Bacteroidales;f__FEN-979;g__;s__	0.811305	HG135	SAMN14541302
USRA079	81.92	4.49	4215450	351	4112	2041	d__Bacteria;p__Spirochaetota;c__UBA4802;o__UBA4802;f__UBA5368;g__;s__	0.755459	HG136	SAMN14541303
USRA082	97.8	2.2	4035307	4	3240	2042	d__Bacteria;p__Krumholzibacteriota;c__Krumholzibacteria;o__LZORAL124-64-63;f__LZORAL124-64-63;g__;s__	0.762727	HG137	SAMN14541304
USRA085	80.73	2.96	3959454	706	3769	2043	d__Bacteria;p__Bacteroidota;c__Bacteroidia;o__Bacteroidales;f__Paludibacteraceae;g__Paludibacter;s__	0.948722	HG138	SAMN14541305
USRA089	96.24	1.08	3865740	25	3053	2045	d__Bacteria;p__Bacteroidota;c__Bacteroidia;o__Bacteroidales;f__FEN-979;g__;s__	0.798703	HG139	SAMN14541306
USRA090	91.01	2.63	3803370	387	3895	2046	d__Bacteria;p__Actinobacteriota;c__Actinobacteria;o__Mycobacteriales;f__Mycobacteriaceae;g__Mycolicibacterium;s__	0.999547	HG140	SAMN14541307
USRA092	95.63	3.9	3521813	269	3127	2047	d__Bacteria;p__Bacteroidota;c__Bacteroidia;o__Bacteroidales;f__Lentimicrobiaceae;g__UBA4417;s__	0.871423	HG141	SAMN14541308
USRA094	85.25	4.58	3941192	772	3602	1096	d__Bacteria;p__Hydrogenedentota;c__Hydrogenedentia;o__Hydrogenedentiales;f__UBA2224;g__UBA2224;s__	0.969945	HU624	SAMN15246037
USRA095	92.26	1.29	3596486	54	3526	2049	d__Bacteria;p__Desulfobacterota;c__Syntrophorhabdia;o__Syntrophorhabdales;f__Syntrophorhabdaceae;g__;s__	0.919722	HG142	SAMN14541309
USRA098	93.1	0	3493028	9	3118	2050	d__Bacteria;p__Spirochaetota;c__Spirochaetia;o__Treponematales;f__UBA12059;g__;s__	0.757633	HG143	SAMN14541310
USRA099	98.39	0.81	3452951	62	2663	2051	d__Bacteria;p__Bacteroidota;c__Bacteroidia;o__Bacteroidales;f__TTA-H9;g__;s__	0.755433	HG144	SAMN14541311
USRA102	97.31	1.34	3389222	21	2730	2052	d__Bacteria;p__Bacteroidota;c__Bacteroidia;o__Bacteroidales;f__TTA-H9;g__;s__	0.765552	HG145	SAMN14541312
USRA103	92.52	2.57	3296431	280	3075	2053	d__Bacteria;p__UBP6;c__UBA1177;o__UBA1177;f__UBA1177;g__;s__	0.817955	HG146	SAMN14541313
USRA104	94.49	1.68	3609926	406	3875	2054	d__Bacteria;p__Proteobacteria;c__Gammaproteobacteria;o__Burkholderiales;f__Burkholderiaceae;g__;s__	0.819164	HG147	SAMN14541314
USRA107	94.49	1.68	3078533	43	2717	2055	d__Bacteria;p__UBP6;c__UBA1177;o__UBA1177;f__;g__;s__	0.69292	HG148	SAMN14541315
USRA110	84.72	3.24	3883848	605	3707	2056	d__Bacteria;p__UBP15;c__UBA6099;o__UBA6099;f__UBA6099;g__;s__	0.739072	HG149	SAMN14541316
USRA111	91.05	4.3	2357656	95	2030	2057	d__Bacteria;p__UBP3;c__UBA1439;o__;f__;g__;s__	0.48536	HG150	SAMN14541317
USRA112	89.12	2.85	2764816	108	2568	2058	d__Bacteria;p__Acidobacteriota;c__Aminicenantia;o__UBA2199;f__UBA2199;g__UBA2199;s__	0.914277	HG151	SAMN14541318
USRA113	97.31	1.5	5523595	403	5720	2059	d__Bacteria;p__Proteobacteria;c__Gammaproteobacteria;o__Burkholderiales;f__Rhodocyclaceae;g__Dechloromonas;s__	0.959399	HG152	SAMN14541319
USRA122	97.75	2.25	2905491	51	2404	2061	d__Bacteria;p__Elusimicrobiota;c__Elusimicrobia;o__F11;f__FEN-1173;g__;s__	0.707456	HG153	SAMN14541320
USRA123	90.45	1.29	2732509	286	2439	2062	d__Bacteria;p__Elusimicrobiota;c__Elusimicrobia;o__F11;f__FEN-1173;g__;s__	0.759901	HG154	SAMN14541321
USRA124	93.85	2.56	3283528	25	2775	2063	d__Bacteria;p__Acidobacteriota;c__Aminicenantia;o__Aminicenantales;f__RBG-16-66-30;g__RBG-16-66-30;s__	0.926094	HG155	SAMN14541322
USRA128	93.55	0	2621449	29	3458	2065	d__Bacteria;p__Omnitrophota;c__Omnitrophia;o__Omnitrophales;f__UBA2337;g__;s__	0.896323	HG156	SAMN14541323
USRA130	92.38	1.26	2981034	162	2721	2067	d__Bacteria;p__UBP6;c__UBA1177;o__UBA1177;f__;g__;s__	0.69142	HG157	SAMN14541324
USRA131	91.74	3.23	2515493	124	2539	1167	d__Bacteria;p__Desulfobacterota;c__Syntrophia;o__Syntrophales;f__Smithellaceae;g__;s__	0.913483	HG158	SAMN14541325
USRA132	94.44	1.71	2455294	167	2387	2069	d__Bacteria;p__Cyanobacteria;c__Vampirovibrionia;o__Gastranaerophilales;f__UBA9579;g__;s__	0.845482	HG159	SAMN14541326
USRA145	90.44	1.1	2246615	260	1991	2071	d__Bacteria;p__Cloacimonadota;c__Cloacimonadia;o__Cloacimonadales;f__Cloacimonadaceae;g__Cloacimonetes-2;s__	0.879368	HG160	SAMN14541327
USRA152	89.43	1.61	3534079	182	3357	2073	d__Bacteria;p__Omnitrophota;c__koll11;o__UBA10015;f__;g__;s__	0.648141	HG161	SAMN14541328
USRA155	90.26	3.23	1915693	205	1884	2075	d__Bacteria;p__Omnitrophota;c__koll11;o__UBA10015;f__kpj58rc;g__;s__	0.763885	HG162	SAMN14541329
USRA162	90.8	2.15	2113861	7	1911	2076	d__Bacteria;p__Omnitrophota;c__koll11;o__UBA10015;f__;g__;s__	0.715015	HG163	SAMN14541330
USRA163	92.47	0.54	2041960	18	1788	2077	d__Bacteria;p__Omnitrophota;c__Omnitrophia;o__Omnitrophales;f__UBA2337;g__XYB12-FULL-50-7;s__	0.924031	HG164	SAMN14541331
USRA186	92.77	2.69	2930530	53	2881	2083	d__Bacteria;p__Omnitrophota;c__koll11;o__GIF10;f__UBA6249;g__;s__	0.746079	HG165	SAMN14541332
USRA191	92.55	2.79	1553573	200	1613	2084	d__Bacteria;p__Firmicutes;c__Bacilli;o__Izemoplasmatales;f__UBA5603;g__UBA12489;s__	0.872595	HG166	SAMN14541333
USRA193	85.17	1.73	1472653	210	1601	2085	d__Bacteria;p__Bdellovibrionota_A;c__UBA2651;o__;f__;g__;s__	0.492158	HG167	SAMN14541334
USRA197	92.45	4.68	2600627	392	2975	2087	d__Bacteria;p__Proteobacteria;c__Gammaproteobacteria;o__Burkholderiales;f__Rhodocyclaceae;g__Dechloromonas;s__	0.976569	HG168	SAMN14541335
USRA198	91.94	0.54	3048921	246	3166	1513	d__Bacteria;p__Omnitrophota;c__koll11;o__UBA6215;f__UBA6215;g__UBA6215;s__	0.897644	HG169	SAMN14541336
USRA205	64.17	0	1373077	33	1557	2090	d__Bacteria;p__Patescibacteria;c__Paceibacteria;o__Paceibacterales;f__UBA5738;g__;s__	0.823084	HG170	SAMN14541337
USRA225	91.58	2.84	1038898	92	1285	2092	d__Archaea;p__Iainarchaeota;c__Iainarchaeia;o__0-14-0-20-30-16;f__;g__;s__	0.462672	HG171	SAMN14541338
USRA229	85.02	0	880694	1	865	2093	d__Bacteria;p__Patescibacteria;c__;o__;f__;g__;s__	0.44898	HG172	SAMN14541339
USRA231	88.64	0	854720	3	893	2094	d__Bacteria;p__Patescibacteria;c__Paceibacteria_A;o__Moranbacterales;f__GWC2-37-73;g__UBA1362;s__	0.872004	HG173	SAMN14541340
USRA232	63.48	0	650288	64	692	2095	d__Bacteria;p__Patescibacteria;c__Dojkabacteria;o__SC72;f__SC72;g__UBA5232;s__	0.928936	HG174	SAMN14541341
USRA235	52.52	0.19	764520	61	812	2096	d__Bacteria;p__Patescibacteria;c__Paceibacteria_A;o__Moranbacterales;f__GWC2-37-73;g__UBA1362;s__	0.875806	HG175	SAMN14541342
USST024	85.24	3.57	3067068	240	2750	54	d__Bacteria;p__Bacteroidota;c__Bacteroidia;o__Bacteroidales;f__vadinHA17;g__LD21;s__	0.944753	HU627	SAMN15246040
USST045	83.26	2.6	3115173	464	3278	149	d__Bacteria;p__Actinobacteriota;c__Actinobacteria;o__Actinomycetales;f__Dermatophilaceae;g__GCA-2748155;s__	0.902573	HU628	SAMN15246041
USST069	82.64	3.3	5564280	531	4958	2147	d__Bacteria;p__Gemmatimonadota;c__Gemmatimonadetes;o__Gemmatimonadales;f__Gemmatimonadaceae;g__SCN-70-22;s__	0.960468	HG189	SAMN14541356
USST070	85.01	2.52	2703228	403	2727	1197	d__Bacteria;p__UBP6;c__UBA1177;o__UBA1177;f__UBA1177;g__;s__	0.826553	HG190	SAMN14541357
USST078	88.56	2.61	3649556	281	2972	1896	d__Bacteria;p__Myxococcota;c__UBA9042;o__UBA9042;f__;g__;s__	0.568878	HU629	SAMN15246042
USST079	89.96	3.82	4641229	337	4452	2152	d__Bacteria;p__Bacteroidota;c__Bacteroidia;o__Cytophagales;f__Cyclobacteriaceae;g__ELB16-189;s__	0.949517	HG191	SAMN14541358
USST081	84.05	3.61	3861504	421	4074	2153	d__Bacteria;p__Proteobacteria;c__Gammaproteobacteria;o__Burkholderiales;f__Burkholderiaceae;g__Rhodoferax;s__	0.955677	HG192	SAMN14541359
USST084	84.21	2.14	2301322	190	2053	1094	d__Bacteria;p__Bacteroidota;c__Bacteroidia;o__Bacteroidales;f__vadinHA17;g__LD21;s__	0.979816	HU630	SAMN15246043
USST092	85.82	0	3186098	225	2813	2155	d__Bacteria;p__Bacteroidota;c__Bacteroidia;o__Chitinophagales;f__BACL12;g__UBA7236;s__	0.870077	HG193	SAMN14541360
USST098	95.7	3.69	5119623	412	4929	2156	d__Bacteria;p__Proteobacteria;c__Gammaproteobacteria;o__Burkholderiales;f__Burkholderiaceae;g__Piscinibacter;s__	0.953744	HG194	SAMN14541361
USST102	99.3	3.44	3841049	350	3869	160	d__Bacteria;p__Desulfobacterota;c__Desulfomonilia;o__UBA1062;f__UBA1062;g__UBA1062;s__	0.993939	HG195	SAMN14541362
USST104	90.05	2.58	2589628	341	2692	469	d__Bacteria;p__Desulfobacterota;c__Syntrophia;o__Syntrophales;f__Smithellaceae;g__UBA8904;s__	0.947913	HG196	SAMN14541363
USST109	80.58	2.72	4879349	387	4041	2160	d__Bacteria;p__Bacteroidota;c__Bacteroidia;o__Chitinophagales;f__Saprospiraceae;g__;s__	0.770641	HG197	SAMN14541364
USST113	94.59	4.05	4935250	170	3880	5	d__Bacteria;p__Verrucomicrobiota;c__Verrucomicrobiae;o__Pedosphaerales;f__;g__;s__	0.743504	HU631	SAMN15246044
USST122	92.41	2.03	2659486	235	2216	2163	d__Bacteria;p__Omnitrophota;c__Omnitrophia;o__Omnitrophales;f__Omnitrophaceae;g__;s__	0.726733	HG198	SAMN14541365
USST124	97.53	4.46	3256887	205	2966	1515	d__Bacteria;p__Bacteroidota;c__Bacteroidia;o__Bacteroidales;f__BBW3;g__;s__	0.8539	HU632	SAMN15246045
USST130	97.03	1.91	3674077	187	3418	168	d__Bacteria;p__Proteobacteria;c__Gammaproteobacteria;o__Burkholderiales;f__Rhodocyclaceae;g__Thauera;s__Thauera aminoaromatica	N/A	HG199	SAMN14541366
USST137	90.86	3.76	4322648	145	3221	26	d__Bacteria;p__Planctomycetota;c__UBA8108;o__UBA8890;f__UBA8898;g__UBA8898;s__	0.958913	HU633	SAMN15246046
USST143	90.1	2.56	2996278	364	2860	21	d__Bacteria;p__Acidobacteriota;c__Thermoanaerobaculia;o__UBA5704;f__;g__;s__	0.700975	HU634	SAMN15246047
USST146	84.8	3.36	2540093	316	2580	573	d__Bacteria;p__Firmicutes_G;c__SHA-98;o__DTUO25;f__DTU025;g__UBA5389;s__	0.926659	HG200	SAMN14541367
USST152	94.38	2.91	3484143	156	3181	154	d__Bacteria;p__Spirochaetota;c__UBA4802;o__UBA4802;f__UBA5368;g__;s__	0.810183	HU635	SAMN15246048
USST153	80.47	0	853745	96	916	1177	d__Bacteria;p__Firmicutes;c__Bacilli;o__ML615J-28;f__;g__;s__	0.674445	HU636	SAMN15246049
USST165	96.56	2.25	4446125	36	4075	473	d__Bacteria;p__Spirochaetota;c__UBA4802;o__UBA4802;f__;g__;s__	0.679547	HG201	SAMN14541368
USST169	83.99	3.27	1494822	188	1712	2185	d__Archaea;p__Halobacterota;c__Methanomicrobia;o__Methanomicrobiales;f__Methanoregulaceae;g__UBA9949;s__	0.937289	HG202	SAMN14541369
USST176	96.58	2.56	3886314	24	3277	2187	d__Bacteria;p__Acidobacteriota;c__Vicinamibacteria;o__Vicinamibacterales;f__;g__;s__	0.756759	HG203	SAMN14541370
USST178	85.82	1.93	2840778	284	2565	2188	d__Bacteria;p__Bacteroidota;c__Kapabacteria;o__Kapabacteriales;f__XYC2-FULL-35-21;g__;s__	0.775292	HG204	SAMN14541371
USST184	97.01	0.97	3587631	97	3126	2189	d__Bacteria;p__Proteobacteria;c__Gammaproteobacteria;o__Xanthomonadales;f__Rhodanobacteraceae;g__Dokdonella;s__	0.94695	HG205	SAMN14541372
USST185	94.35	2.15	2494452	82	2139	8	d__Bacteria;p__Bacteroidota;c__Bacteroidia;o__Bacteroidales;f__TTA-H9;g__TTA-H9;s__	0.963301	HU637	SAMN15246050
USST193	87.56	4.9	1411612	206	1524	1488	d__Bacteria;p__Omnitrophota;c__koll11;o__UBA10015;f__kpj58rc;g__;s__	0.80905	HG206	SAMN14541373
USST194	97.55	1.24	3271904	149	3348	2192	d__Bacteria;p__Proteobacteria;c__Alphaproteobacteria;o__Sphingomonadales;f__Sphingomonadaceae;g__Ga0077559;s__	0.973142	HG207	SAMN14541374
USST196	89.03	2.58	2246056	168	2343	148	d__Bacteria;p__Desulfobacterota;c__Syntrophia;o__Syntrophales;f__Smithellaceae;g__UBA4810;s__	0.99796	HU638	SAMN15246051
USST200	99.57	0.43	2166338	15	2175	2194	d__Bacteria;p__Proteobacteria;c__Gammaproteobacteria;o__Burkholderiales;f__Methylophilaceae;g__Methylotenera_A;s__	0.939908	HG208	SAMN14541375
USST204	92.82	1.76	2661921	54	2354	2195	d__Bacteria;p__Acidobacteriota;c__Aminicenantia;o__Aminicenantales;f__RBG-16-66-30;g__RBG-16-66-30;s__	0.943627	HG209	SAMN14541376
USST210	97.8	1.1	2345518	134	1855	2196	d__Bacteria;p__Cloacimonadota;c__Cloacimonadia;o__Cloacimonadales;f__Cloacimonadaceae;g__UBA3900;s__	0.977134	HG210	SAMN14541377
USST211	96.73	0.67	2293808	72	2239	1477	d__Bacteria;p__Proteobacteria;c__Gammaproteobacteria;o__Burkholderiales;f__Methylophilaceae;g__Methylotenera;s__	0.968197	HG211	SAMN14541378
USST213	90.38	0.84	1817141	221	1876	58	d__Bacteria;p__Firmicutes_G;c__SHA-98;o__DTUO25;f__;g__;s__	0.682284	HG212	SAMN14541379
USST222	80.74	0	934758	30	990	2201	d__Bacteria;p__Patescibacteria;c__ABY1;o__UBA1558;f__;g__;s__	0.646515	HG213	SAMN14541380
USST224	88.15	0	1853579	114	1692	48	d__Bacteria;p__Caldisericota;c__Caldisericia;o__;f__;g__;s__	0.515933	HU639	SAMN15246052
USST226	87.51	0	1842587	64	1560	41	d__Bacteria;p__Cloacimonadota;c__Cloacimonadia;o__Cloacimonadales;f__Cloacimonadaceae;g__;s__	0.894907	HU640	SAMN15246053
USST229	61.41	0.99	828369	127	962	2204	d__Bacteria;p__Patescibacteria;c__ABY1;o__UBA2196;f__GWA2-42-15;g__GWA2-42-15;s__	0.87472	HG214	SAMN14541381
USST231	90.38	0	1754826	41	1702	2205	d__Bacteria;p__Firmicutes_A;c__Clostridia;o__Oscillospirales;f__Ruminococcaceae;g__;s__	0.792599	HG215	SAMN14541382
USST234	63.21	0	751497	78	837	567	d__Bacteria;p__Patescibacteria;c__Saccharimonadia;o__Saccharimonadales;f__;g__;s__	0.698453	HU641	SAMN15246054
USST238	88.12	0	1567059	172	1522	419	d__Bacteria;p__Spirochaetota;c__Spirochaetia;o__Treponematales;f__UBA8932;g__UBA8932;s__	0.998303	HU642	SAMN15246055
USST247	59.2	1.12	600220	32	699	2210	d__Bacteria;p__Patescibacteria;c__Paceibacteria;o__UBA6257;f__UBA9933;g__GWA1-42-9;s__	0.885888	HG216	SAMN14541383
HKSTx006	99	1.69	1713181	92	1701	246	d__Bacteria;p__Synergistota;c__Synergistia;o__Synergistales;f__Thermovirgaceae;g__58-81;s__	0.98	HGU51	SAMN14540618
HKSTx011	97.12	1.97	2918573	216	2696	239	d__Archaea;p__Halobacterota;c__Methanosarcinia;o__Methanotrichales;f__Methanotrichaceae;g__Methanothrix_A;s__	0.926618	HGU52	SAMN14540619
HKSTx015	98.58	0	1639537	18	1478	247	d__Bacteria;p__Firmicutes_A;c__Clostridia;o__Saccharofermentanales;f__Saccharofermentanaceae;g__;s__	0.850645	HGU53	SAMN14540620
HKSTx022	58.91	2.15	720060	66	703	259	d__Bacteria;p__Patescibacteria;c__Microgenomatia;o__UBA1400;f__PJMF01;g__;s__	0.894415	HU261	SAMN15245677
HKSTx036	95.56	2.33	3688384	132	3009	217	d__Bacteria;p__Bacteroidota;c__Bacteroidia;o__Bacteroidales;f__vadinHA17;g__LD21;s__	0.946303	HGU54	SAMN14540621
HKSTx037	98.92	3.76	3282985	225	2931	267	d__Bacteria;p__UBP3;c__UBA1439;o__;f__;g__;s__	0.483742	HGU55	SAMN14540622
HKSTx070	90.04	0.06	1847620	119	1696	245	d__Bacteria;p__Firmicutes_A;c__Clostridia;o__Oscillospirales;f__Ruminococcaceae;g__;s__	0.793762	HGU56	SAMN14540623
HKSTx074	99.15	1.85	2692762	264	2543	196	d__Bacteria;p__Synergistota;c__Synergistia;o__Synergistales;f__Aminiphilaceae;g__;s__	0.748702	HGU57	SAMN14540624
HKSTx082	92.03	1.8	2395750	200	2375	282	d__Archaea;p__Halobacterota;c__Methanosarcinia;o__Methanotrichales;f__Methanotrichaceae;g__Methanothrix_A;s__	0.927279	HGU58	SAMN14540625
HKSTx083	98.31	0.85	3741882	312	3273	218	d__Bacteria;p__Thermotogota;c__Thermotogae;o__;f__;g__;s__	0.505298	HGU59	SAMN14540626
HKSTx088	91.01	1.56	4329971	377	3807	285	d__Bacteria;p__Spirochaetota;c__UBA4802;o__UBA4802;f__UBA5550;g__UBA5550;s__	0.945808	HGU60	SAMN14540627
HKYLx007	86.78	2.14	2021428	203	1661	360	d__Bacteria;p__Acidobacteriota;c__Aminicenantia;o__Aminicenantales;f__OPB95;g__UBA10528;s__	0.985095	HGV16	SAMN14540683
HKYLx008	98.28	4.23	3347151	216	3067	395	d__Bacteria;p__Proteobacteria;c__Gammaproteobacteria;o__Xanthomonadales;f__Rhodanobacteraceae;g__Rudaea;s__	0.962064	HGV17	SAMN14540684
HKYLx011	94.92	3.1	2631065	250	2083	345	d__Bacteria;p__Bacteroidota;c__Bacteroidia;o__Bacteroidales;f__BBW3;g__UBA1064;s__UBA1064 sp002316235	N/A	HU265	SAMN15245680
HKYLx017	81.09	1.82	2168677	59	1968	398	d__Bacteria;p__Chloroflexota;c__Anaerolineae;o__Anaerolineales;f__Anaerolineaceae;g__Longilinea;s__	0.941467	HGV18	SAMN14540685
HKYLx019	93.18	1.77	3513226	308	3311	308	d__Bacteria;p__Proteobacteria;c__Gammaproteobacteria;o__Burkholderiales;f__Burkholderiaceae;g__Comamonas_D;s__	0.977516	HGV19	SAMN14540686
HKYLx023	93.01	0.82	1984330	127	1562	379	d__Bacteria;p__Bacteroidota;c__Bacteroidia;o__Bacteroidales;f__Paludibacteraceae;g__;s__	0.86351	HGV20	SAMN14540687
HKYLx029	81.92	0.61	1657639	276	1244	3	d__Bacteria;p__Cloacimonadota;c__Cloacimonadia;o__Cloacimonadales;f__Cloacimonadaceae;g__Cloacimonas;s__	0.997601	HU266	SAMN15245681
HKYLx036	92.12	4.73	2623270	59	2371	406	d__Bacteria;p__Chloroflexota;c__Anaerolineae;o__Anaerolineales;f__Anaerolineaceae;g__UBA6107;s__	0.924817	HGV21	SAMN14540688
HKYLx038	99.32	2.14	5532506	261	4626	132	d__Bacteria;p__Firmicutes_A;c__Clostridia;o__Acetivibrionales;f__Acetivibrionaceae;g__Acetivibrio;s__	0.957916	HGV22	SAMN14540689
HKYLx040	87.93	3.45	2465562	344	2277	408	d__Bacteria;p__Thermotogota;c__Thermotogae;o__Petrotogales;f__Petrotogaceae;g__UBA5851;s__	0.994968	HU267	SAMN15245682
HKYLx044	92.48	3.18	3867401	251	3163	410	d__Bacteria;p__Bacteroidota;c__Bacteroidia;o__Chitinophagales;f__Saprospiraceae;g__;s__	0.743849	HGV23	SAMN14540690
HKYLx046	92.49	4.92	2412710	154	2057	412	d__Bacteria;p__Bacteroidota;c__UBA10030;o__UBA10030;f__UBA10030;g__;s__	0.842599	HGV24	SAMN14540691
HKYLx047	89.71	2.01	2077462	171	1895	374	d__Bacteria;p__Firmicutes_A;c__Clostridia;o__Oscillospirales;f__Ruminococcaceae;g__;s__	0.793219	HGV25	SAMN14540692
HKYLx078	92.15	1.61	2961884	250	2669	310	d__Bacteria;p__Firmicutes_A;c__Clostridia;o__Lutisporales;f__Lutisporaceae;g__BRH-c25;s__	0.898992	HU268	SAMN15245683
HKYLx083	96.78	1.09	2961156	103	2574	356	d__Bacteria;p__Bacteroidota;c__Kapabacteria;o__Kapabacteriales;f__UBA2268;g__;s__	0.759245	HGV26	SAMN14540693
HKYLx088	88.05	1.97	2272009	150	1745	170	d__Bacteria;p__Bacteroidota;c__Bacteroidia;o__Bacteroidales;f__Paludibacteraceae;g__;s__	0.865366	HU269	SAMN15245684
HKYLx090	87.24	1.22	1882789	250	1567	429	d__Bacteria;p__Bacteroidota;c__Bacteroidia;o__Bacteroidales;f__Dysgonomonadaceae;g__UBA4179;s__	0.999185	HGV27	SAMN14540694
HKYLx095	99.19	2.65	2507026	158	2377	348	d__Bacteria;p__Proteobacteria;c__Gammaproteobacteria;o__Xanthomonadales;f__Xanthomonadaceae;g__Thermomonas;s__	0.976927	HGV28	SAMN14540695
HKYLx102	93.15	2.78	4454728	451	3921	438	d__Bacteria;p__Firmicutes_A;c__Clostridia;o__Acetivibrionales;f__Acetivibrionaceae;g__Pseudobacteroides;s__	0.935675	HU270	SAMN15245685
HKYLx105	98.88	0.56	3599126	288	2874	315	d__Bacteria;p__Hydrogenedentota;c__Hydrogenedentia;o__Hydrogenedentiales;f__;g__;s__	0.638547	HGV29	SAMN14540696
HKYLx106	90.66	0	1556956	164	1255	370	d__Bacteria;p__Cloacimonadota;c__Cloacimonadia;o__Cloacimonadales;f__Cloacimonadaceae;g__;s__	0.842205	HU271	SAMN15245686
HKYLx107	95.41	1.97	2510893	121	2350	335	d__Bacteria;p__Firmicutes_B;c__Syntrophomonadia;o__Syntrophomonadales;f__Syntrophomonadaceae;g__UBA1368;s__	0.999287	HGV30	SAMN14540697
HKYLx109	95.25	0	2098372	72	1718	354	d__Bacteria;p__Bacteroidota;c__Kapabacteria;o__Kapabacteriales;f__UBA2268;g__UBA2268;s__	0.948519	HGV31	SAMN14540698
HKYLx114	93.91	1.85	2140347	226	2080	383	d__Bacteria;p__Synergistota;c__Synergistia;o__Synergistales;f__79-D21;g__79-D21;s__	0.968317	HGV32	SAMN14540699
HKYLx115	94.44	4.01	4572219	102	3751	302	d__Bacteria;p__Armatimonadota;c__UBA5829;o__UBA5829;f__;g__;s__	0.589179	HGV33	SAMN14540700
HKYLx117	84.19	2.94	2666515	311	2522	447	d__Bacteria;p__Desulfobacterota;c__Syntrophorhabdia;o__Syntrophorhabdales;f__Syntrophorhabdaceae;g__;s__	0.79155	HGV34	SAMN14540701
HKYLx122	95.57	0	2369297	54	2201	351	d__Bacteria;p__Firmicutes_A;c__Clostridia;o__Tissierellales;f__Sedimentibacteraceae;g__Sedimentibacter;s__	0.999871	HGV35	SAMN14540702
HKYLx123	94.08	1.09	2576407	88	2104	375	d__Bacteria;p__Bacteroidota;c__Kapabacteria;o__Kapabacteriales;f__UBA2268;g__;s__	0.759826	HU272	SAMN15245687
HKYLx124	98.57	2.62	3658003	79	2991	306	d__Bacteria;p__Bacteroidota;c__Bacteroidia;o__Bacteroidales;f__vadinHA17;g__LD21;s__	0.948374	HGV36	SAMN14540703
HKYLx126	91.82	4.55	3016237	56	2800	325	d__Bacteria;p__Chloroflexota;c__Anaerolineae;o__Anaerolineales;f__Anaerolineaceae;g__UBA6107;s__	0.930984	HGV37	SAMN14540704
HKYLx130	90.91	0.91	4127942	228	3265	305	d__Bacteria;p__Chloroflexota;c__Anaerolineae;o__;f__;g__;s__	0.563831	HGV38	SAMN14540705
JPASx003	94.94	1.19	3082952	138	2908	528	d__Bacteria;p__Spirochaetota;c__UBA4802;o__;f__;g__;s__	0.570087	HGW03	SAMN14540770
JPASx015	93.97	4.68	3173274	233	2868	577	d__Bacteria;p__Desulfobacterota;c__Syntrophia;o__Syntrophales;f__UBA8958;g__UBA8958;s__	0.871748	HU298	SAMN15245713
JPASx026	97.97	4.73	3801919	111	2973	25	d__Bacteria;p__Verrucomicrobiota;c__Verrucomicrobiae;o__Pedosphaerales;f__Pedosphaeraceae;g__UBA8199;s__UBA8199 sp003527065	N/A	HU299	SAMN15245714
JPASx031	80.22	0	1558771	306	1316	41	d__Bacteria;p__Cloacimonadota;c__Cloacimonadia;o__Cloacimonadales;f__Cloacimonadaceae;g__;s__	0.894907	HU300	SAMN15245715
JPASx041	90.73	1.82	2041692	91	1792	540	d__Bacteria;p__Chloroflexota;c__Anaerolineae;o__Anaerolineales;f__Anaerolineaceae;g__49-20;s__	0.965635	HGW04	SAMN14540771
JPASx042	80.68	2.45	2888450	334	2563	591	d__Bacteria;p__Spirochaetota;c__UBA4802;o__UBA4802;f__UB4802;g__UBA4802;s__	0.978816	HU301	SAMN15245716
JPASx047	90.19	4.48	6505928	178	5249	75	d__Bacteria;p__Myxococcota;c__Polyangia;o__Polyangiales;f__Polyangiaceae;g__;s__	0.761195	HGW05	SAMN14540772
JPASx053	89.96	0.06	1616601	150	1492	107	d__Bacteria;p__Omnitrophota;c__Omnitrophia;o__Omnitrophales;f__UBA2337;g__UBA1443;s__	0.910664	HGW06	SAMN14540773
JPASx058	91.06	3.23	2995114	235	2818	598	d__Bacteria;p__Desulfobacterota;c__Syntrophia;o__Syntrophales;f__UBA8958;g__UBA8958;s__	0.887082	HGW07	SAMN14540774
JPASx059	89.27	3.54	1550732	149	1530	59	d__Bacteria;p__Synergistota;c__Synergistia;o__Synergistales;f__Thermovirgaceae;g__58-81;s__	0.948327	HU302	SAMN15245717
JPASx063	91.13	1.08	2471996	139	1928	20	d__Bacteria;p__Bacteroidota;c__Bacteroidia;o__Bacteroidales;f__4484-276;g__;s__	0.859465	HU303	SAMN15245718
JPASx064	89.64	1.42	3144380	331	2398	483	d__Bacteria;p__Verrucomicrobiota;c__Kiritimatiellae;o__RFP12;f__UBA1067;g__;s__	0.77766	HU304	SAMN15245719
JPASx070	96.19	1.43	3147026	62	2485	6	d__Bacteria;p__Bacteroidota;c__Bacteroidia;o__Bacteroidales;f__BBW3;g__;s__	0.896603	HU305	SAMN15245720
JPASx071	87.69	1.71	2545400	180	2172	2258	d__Bacteria;p__Acidobacteriota;c__Aminicenantia;o__Aminicenantales;f__UBA4085;g__;s__	0.845162	HU306	SAMN15245721
JPASx075	90.74	3.45	2289426	305	2004	1	d__Bacteria;p__Spirochaetota;c__Spirochaetia;o__Treponematales;f__UBA8932;g__UBA8932;s__	0.978897	HU307	SAMN15245722
JPASx076	83.55	3.87	2583157	82	2375	12	d__Bacteria;p__Desulfobacterota;c__Syntrophia;o__Syntrophales;f__Smithellaceae;g__Smithella;s__	0.970135	HU308	SAMN15245723
JPASx081	85.7	4.38	3727849	462	2806	614	d__Bacteria;p__Verrucomicrobiota;c__Kiritimatiellae;o__RFP12;f__UBA1067;g__;s__	0.779314	HU309	SAMN15245724
JPASx085	97.31	0.66	2684744	128	2196	16	d__Bacteria;p__Bacteroidota;c__Bacteroidia;o__Bacteroidales;f__ML635J-15;g__Bact-19;s__	0.99606	HGW08	SAMN14540775
JPASx089	85.87	4.32	2623517	313	2164	147	d__Bacteria;p__Bacteroidota;c__Bacteroidia;o__Bacteroidales;f__vadinHA17;g__SR-FBR-E99;s__	0.986656	HU310	SAMN15245725
JPASx096	80.39	4.63	4101979	385	3813	490	d__Bacteria;p__Spirochaetota;c__UBA4802;o__UBA4802;f__UBA5550;g__RBG-16-49-21;s__	0.891943	HU311	SAMN15245726
JPASx098	99.35	1.31	2735241	78	2695	35	d__Archaea;p__Halobacterota;c__Methanosarcinia;o__Methanotrichales;f__Methanotrichaceae;g__Methanothrix;s__	0.998192	HGW09	SAMN14540776
JPASx107	94.84	3.23	2924198	210	2813	504	d__Bacteria;p__Desulfobacterota;c__Syntrophia;o__Syntrophales;f__UBA4778;g__;s__	0.797035	HGW10	SAMN14540777
JPASx108	82.4	0.95	1873575	112	1616	629	d__Bacteria;p__Bacteroidota;c__Bacteroidia;o__Bacteroidales;f__UBA932;g__DMER64;s__	0.999536	HGW11	SAMN14540778
JPASx109	85.07	3.69	3510320	445	3294	149	d__Bacteria;p__Actinobacteriota;c__Actinobacteria;o__Actinomycetales;f__Dermatophilaceae;g__GCA-2748155;s__	0.902573	HU312	SAMN15245727
JPASx114	97.85	0.54	1912699	59	1667	22	d__Bacteria;p__Bacteroidota;c__Bacteroidia;o__Bacteroidales;f__Paludibacteraceae;g__;s__	0.852057	HGW12	SAMN14540779
JPASx115	91.61	3.87	2853076	129	2674	57	d__Bacteria;p__Desulfobacterota;c__Syntrophia;o__Syntrophales;f__Smithellaceae;g__UBA8904;s__	0.975187	HU313	SAMN15245728
JPASx120	98.31	1.39	2881790	69	2331	24	d__Bacteria;p__Thermotogota;c__Thermotogae;o__;f__;g__;s__	0.507347	HU314	SAMN15245729
JPASx132	95.27	4.05	4713862	146	3582	5	d__Bacteria;p__Verrucomicrobiota;c__Verrucomicrobiae;o__Pedosphaerales;f__;g__;s__	0.743504	HGW13	SAMN14540780
JPHGx002	86.29	3.45	2641956	387	2425	310	d__Bacteria;p__Firmicutes_A;c__Clostridia;o__Lutisporales;f__Lutisporaceae;g__BRH-c25;s__	0.898992	HU342	SAMN15245757
JPHGx007	88.79	4.65	2379357	241	2245	556	d__Bacteria;p__Chloroflexota;c__Anaerolineae;o__Anaerolineales;f__Anaerolineaceae;g__UBA6107;s__	0.971935	HU343	SAMN15245758
JPHGx008	88.45	1.65	1363304	58	1456	678	d__Archaea;p__Euryarchaeota;c__Thermococci;o__Methanofastidiosales;f__Methanofastidiosaceae;g__Methanofastidiosum;s__	0.982156	HU344	SAMN15245759
JPHGx013	96	0	1805452	98	1652	52	d__Bacteria;p__Firmicutes;c__Bacilli;o__ML615J-28;f__CAG-313;g__UBA1427;s__	0.998979	HU345	SAMN15245760
JPHGx019	97.69	4.49	4827796	129	4386	490	d__Bacteria;p__Spirochaetota;c__UBA4802;o__UBA4802;f__UBA5550;g__RBG-16-49-21;s__	0.891943	HGW64	SAMN14540831
JPHGx020	95.97	1.61	2454118	114	1967	8	d__Bacteria;p__Bacteroidota;c__Bacteroidia;o__Bacteroidales;f__TTA-H9;g__TTA-H9;s__	0.963301	HU347	SAMN15245761
JPHGx024	94.52	4.75	3361519	296	3107	160	d__Bacteria;p__Desulfobacterota;c__Desulfomonilia;o__UBA1062;f__UBA1062;g__UBA1062;s__	0.993939	HU348	SAMN15245762
JPHGx025	91.96	0.72	2091884	126	1862	36	d__Bacteria;p__Firmicutes_A;c__Clostridia;o__;f__;g__;s__	0.559726	HU349	SAMN15245763
JPHGx028	96.59	0	4314111	107	3464	692	d__Bacteria;p__Planctomycetota;c__Phycisphaerae;o__SG8-4;f__SG8-4;g__;s__	0.821537	HGW65	SAMN14540832
JPHGx029	94.32	0	2041019	122	1776	47	d__Bacteria;p__Ratteibacteria;c__UBA8468;o__UBA8468;f__;g__;s__	0.55437	HU350	SAMN15245764
JPHGx044	80.67	4.63	2557759	376	2049	773	d__Bacteria;p__Bacteroidota;c__Bacteroidia;o__Bacteroidales;f__vadinHA17;g__UBA8202;s__	0.915014	HU352	SAMN15245765
JPHGx050	91.48	3.51	2656129	369	2339	476	d__Bacteria;p__Planctomycetota;c__Phycisphaerae;o__SG8-4;f__SG8-4;g__UBA7708;s__	0.865326	HU353	SAMN15245766
JPHGx052	83.97	3.83	2526150	249	2101	691	d__Bacteria;p__Bacteroidota;c__Bacteroidia;o__Bacteroidales;f__BBW3;g__Bact-07;s__	0.982673	HU354	SAMN15245767
JPHGx053	85.52	0	1337904	196	1182	704	d__Bacteria;p__Firmicutes;c__Bacilli;o__ML615J-28;f__CAG-698;g__;s__	0.79456	HU355	SAMN15245768
JPHGx062	93.04	2.7	1798417	220	1548	1	d__Bacteria;p__Spirochaetota;c__Spirochaetia;o__Treponematales;f__UBA8932;g__UBA8932;s__	0.978897	HU356	SAMN15245769
JPHGx065	96.56	0.67	4390777	327	4040	784	d__Bacteria;p__Firmicutes_A;c__Clostridia;o__Oscillospirales;f__Ruminococcaceae;g__Ruminococcus;s__	0.999203	HGW66	SAMN14540833
JPHGx066	86.93	3.41	3725821	450	3101	785	d__Bacteria;p__Planctomycetota;c__Phycisphaerae;o__UBA1845;f__Fen-1342;g__;s__	0.820638	HU357	SAMN15245770
JPHGx075	92.57	3.45	4000548	223	2930	790	d__Bacteria;p__Verrucomicrobiota;c__Kiritimatiellae;o__RFP12;f__UBA1067;g__;s__	0.776774	HGW67	SAMN14540834
JPHGx083	87.8	0	1237186	187	1208	746	d__Bacteria;p__Caldisericota;c__Caldisericia;o__;f__;g__;s__	0.47232	HU358	SAMN15245771
JPHGx087	92.79	0.47	2417216	200	2208	741	d__Bacteria;p__Thermotogota;c__Thermotogae;o__Petrotogales;f__Kosmotogaceae;g__Mesotoga;s__	0.998409	HU359	SAMN15245772
JPHGx095	98.9	0	5344189	101	4200	299	d__Bacteria;p__Hydrogenedentota;c__Hydrogenedentia;o__Hydrogenedentiales;f__;g__;s__	0.709445	HU360	SAMN15245773
JPHGx096	98.31	1.39	2716153	64	2147	24	d__Bacteria;p__Thermotogota;c__Thermotogae;o__;f__;g__;s__	0.507347	HU361	SAMN15245774
JPHGx102	97.73	0	3532724	178	2970	696	d__Bacteria;p__Planctomycetota;c__Phycisphaerae;o__SG8-4;f__SG8-4;g__4572-13;s__	0.88763	HGW68	SAMN14540835
JPHGx107	98.69	0.65	2034819	119	2095	371	d__Archaea;p__Halobacterota;c__Methanosarcinia;o__Methanotrichales;f__Methanotrichaceae;g__Methanothrix;s__	0.906478	HGW69	SAMN14540836
JPHGx108	97.71	0	1790139	31	1840	739	d__Archaea;p__Halobacterota;c__Methanomicrobia;o__Methanomicrobiales;f__Methanoregulaceae;g__UBA9949;s__	0.957295	HGW70	SAMN14540837
JPHGx111	80.32	4.52	2136102	285	2111	148	d__Bacteria;p__Desulfobacterota;c__Syntrophia;o__Syntrophales;f__Smithellaceae;g__UBA4810;s__	0.99796	HU362	SAMN15245775
JPHGx112	60.36	2.3	834346	139	1048	813	#N/A	N/A	HU363	SAMN15245776
JPMRx006	89.22	0.49	1765774	107	1622	897	d__Bacteria;p__Firmicutes_G;c__SHA-98;o__UBA4971;f__UBA4971;g__UBA2557;s__	0.999767	HU373	SAMN15245786
JPMRx018	100	0	1449778	13	1548	885	d__Archaea;p__Euryarchaeota;c__Methanobacteria;o__Methanobacteriales;f__;g__;s__	0.816546	HGX31	SAMN14540898
JPMRx024	97.27	2.19	2677028	73	2360	725	d__Bacteria;p__Bacteroidota;c__Ignavibacteria;o__Ignavibacteriales;f__;g__;s__	0.605645	HU374	SAMN15245787
JPMRx025	83.8	4.74	3125050	508	2993	921	d__Bacteria;p__Proteobacteria;c__Gammaproteobacteria;o__Burkholderiales;f__Burkholderiaceae;g__Ottowia;s__	0.999665	HGX32	SAMN14540899
JPMRx029	99.37	0	3421004	119	2619	871	d__Bacteria;p__Hydrogenedentota;c__Hydrogenedentia;o__Hydrogenedentiales;f__Hydrogenedentaceae;g__Hydrogenedens;s__	0.905168	HGX33	SAMN14540900
JPMRx031	88.09	0	1466799	110	1405	906	d__Bacteria;p__Dictyoglomota;c__Dictyoglomia;o__Dictyoglomales;f__Dictyoglomaceae;g__;s__	0.870305	HGX34	SAMN14540901
JPMRx041	91.13	3.06	2170690	234	1708	776	d__Bacteria;p__Bacteroidota;c__Bacteroidia;o__Bacteroidales;f__Paludibacteraceae;g__;s__	0.86245	HGX35	SAMN14540902
JPMRx044	94.89	1.98	2265190	82	2213	894	d__Bacteria;p__Firmicutes_G;c__Limnochordia;o__DTU010;f__DTU010;g__DTU010;s__	0.999817	HU375	SAMN15245788
JPMRx047	89.99	1.08	2197805	108	1951	888	d__Bacteria;p__Ratteibacteria;c__UBA8468;o__UBA8468;f__;g__;s__	0.553588	HGX36	SAMN14540903
JPMRx051	98.57	3.1	2939648	76	2381	706	d__Bacteria;p__Bacteroidota;c__Bacteroidia;o__Bacteroidales;f__ML635J-15;g__Bact-19;s__Bact-19 sp001603595	N/A	HU376	SAMN15245789
JPMRx053	94.52	2.58	2253316	163	2106	736	d__Bacteria;p__Desulfobacterota;c__Syntrophia;o__Syntrophales;f__UBA8958;g__;s__	0.79591	HU377	SAMN15245790
JPMRx055	96.69	2.82	2101376	201	2007	938	d__Bacteria;p__Firmicutes_A;c__Clostridia;o__Tissierellales;f__Tissierellaceae;g__UBA5819;s__	0.97679	HGX37	SAMN14540904
JPMRx060	98.48	0.48	2714519	33	2220	890	d__Bacteria;p__Bacteroidota;c__Bacteroidia;o__AKYH767;f__b-17BO;g__;s__	0.835657	HGX38	SAMN14540905
JPMRx062	96.31	2.8	3984259	335	3463	438	d__Bacteria;p__Firmicutes_A;c__Clostridia;o__Acetivibrionales;f__Acetivibrionaceae;g__Pseudobacteroides;s__	0.935675	HGX39	SAMN14540906
JPMRx065	90.15	0.87	2123580	255	2004	351	d__Bacteria;p__Firmicutes_A;c__Clostridia;o__Tissierellales;f__Sedimentibacteraceae;g__Sedimentibacter;s__	0.999871	HU378	SAMN15245791
JPMRx070	94.88	2.25	3544752	328	3239	854	d__Bacteria;p__Spirochaetota;c__UBA4802;o__UBA4802;f__UB4802;g__UBA4802;s__	0.897811	HGX40	SAMN14540907
JPMRx072	97.25	4.14	3187688	284	2769	949	d__Bacteria;p__Firmicutes_A;c__Clostridia;o__Acetivibrionales;f__Acetivibrionaceae;g__Ruminiclostridium;s__	0.998431	HU379	SAMN15245792
JPMRx091	85.46	2.72	4214039	597	4074	959	d__Bacteria;p__Proteobacteria;c__Gammaproteobacteria;o__Burkholderiales;f__Burkholderiaceae;g__Rubrivivax;s__	0.945222	HGX41	SAMN14540908
JPTRx005	63.89	0	1095173	169	1546	813	#N/A	N/A	HGX56	SAMN14540923
JPTRx007	83.61	1.38	2781772	243	2115	483	d__Bacteria;p__Verrucomicrobiota;c__Kiritimatiellae;o__RFP12;f__UBA1067;g__;s__	0.77766	HU395	SAMN15245808
JPTRx008	90.52	1.61	2044553	234	1732	498	d__Bacteria;p__Bacteroidota;c__Bacteroidia;o__Bacteroidales;f__WCHB1-69;g__UBA5429;s__	0.858931	HU396	SAMN15245809
JPTRx010	95.44	0	2024967	117	1762	47	d__Bacteria;p__Ratteibacteria;c__UBA8468;o__UBA8468;f__;g__;s__	0.55437	HGX57	SAMN14540924
JPTRx013	96.49	0	2708500	163	2242	476	d__Bacteria;p__Planctomycetota;c__Phycisphaerae;o__SG8-4;f__SG8-4;g__UBA7708;s__	0.865326	HGX58	SAMN14540925
JPTRx015	99.33	0	3594301	105	3277	474	d__Bacteria;p__Firmicutes_A;c__Clostridia;o__Oscillospirales;f__Ruminococcaceae;g__Ruminococcus;s__	0.998586	HGX59	SAMN14540926
JPTRx016	95.08	0.27	2474197	86	2069	165	d__Bacteria;p__Bacteroidota;c__Bacteroidia;o__Bacteroidales;f__Dysgonomonadaceae;g__UBA4179;s__	0.994671	HU397	SAMN15245810
JPTRx018	84.72	1.29	2461365	313	2325	496	d__Bacteria;p__Desulfobacterota;c__Syntrophia;o__Syntrophales;f__UBA8958;g__UBA8958;s__	0.884928	HU398	SAMN15245811
JPTRx021	89.29	3.57	1846693	228	1701	826	d__Bacteria;p__Caldisericota;c__Caldisericia;o__UBA6126;f__;g__;s__	0.665771	HU399	SAMN15245812
JPTRx022	96.11	2.9	2561495	95	2418	721	d__Bacteria;p__Desulfobacterota;c__Syntrophia;o__Syntrophales;f__Smithellaceae;g__Smithella;s__	0.96566	HGX60	SAMN14540927
JPTRx025	85.3	2.09	3189577	514	2788	645	d__Bacteria;p__Bacteroidota;c__Bacteroidia;o__Bacteroidales;f__vadinHA17;g__;s__	0.763748	HGX61	SAMN14540928
JPTRx027	96.59	1.14	5967711	261	4581	842	d__Bacteria;p__Planctomycetota;c__Phycisphaerae;o__UBA1845;f__UBA1845;g__;s__	0.757782	HU400	SAMN15245813
JPTRx032	96.59	2.91	5408880	176	4237	847	d__Bacteria;p__Planctomycetota;c__Phycisphaerae;o__UBA1845;f__UBA1845;g__;s__	0.747668	HU401	SAMN15245814
JPTRx034	86.84	2.73	3256762	396	3059	836	d__Bacteria;p__Firmicutes_G;c__SHA-98;o__DTUO25;f__DTU025;g__UBA10085;s__	0.909238	HU402	SAMN15245815
JPTRx035	91.73	1.07	3758883	379	3251	657	d__Bacteria;p__Acidobacteriota;c__UBA6911;o__;f__;g__;s__	0.532577	HGX62	SAMN14540929
JPTRx046	93.78	2.01	3246341	447	2910	502	d__Bacteria;p__Bacteroidota;c__Bacteroidia;o__Bacteroidales;f__WCHB1-69;g__UBA5266;s__	0.914145	HU403	SAMN15245816
JPTRx050	91.18	2.29	2901067	165	2649	654	d__Bacteria;p__Firmicutes_G;c__SHA-98;o__DTUO25;f__DTU025;g__UBA5389;s__	0.926284	HGX63	SAMN14540930
JPTRx054	96.61	3.39	1855994	80	1785	742	d__Bacteria;p__Synergistota;c__Synergistia;o__Synergistales;f__Thermovirgaceae;g__58-81;s__	0.950676	HU404	SAMN15245817
JPTRx055	81.9	4.52	2416165	251	2343	1045	d__Bacteria;p__Desulfobacterota;c__Syntrophia;o__Syntrophales;f__UBA2192;g__UBA2192;s__	0.913596	HU405	SAMN15245818
JPTRx056	86.36	1.69	4997351	682	4046	822	d__Bacteria;p__OLB16;c__OLB16;o__;f__;g__;s__	0.488651	HU406	SAMN15245819
JPTRx058	93.24	4.08	4297264	279	3204	790	d__Bacteria;p__Verrucomicrobiota;c__Kiritimatiellae;o__RFP12;f__UBA1067;g__;s__	0.776774	HU407	SAMN15245820
JPTRx059	97.3	3.38	3683148	102	2851	25	d__Bacteria;p__Verrucomicrobiota;c__Verrucomicrobiae;o__Pedosphaerales;f__Pedosphaeraceae;g__UBA8199;s__UBA8199 sp003527065	N/A	HU408	SAMN15245821
JPTRx062	87.5	2.7	3908238	263	2949	614	d__Bacteria;p__Verrucomicrobiota;c__Kiritimatiellae;o__RFP12;f__UBA1067;g__;s__	0.779314	HGX64	SAMN14540931
JPTRx063	80.82	2.36	1668723	234	1513	1051	d__Bacteria;p__Chloroflexota;c__Anaerolineae;o__Anaerolineales;f__Anaerolineaceae;g__T78;s__	0.975813	HGX65	SAMN14540932
JPTRx065	95.1	0.87	2248718	43	2016	36	d__Bacteria;p__Firmicutes_A;c__Clostridia;o__;f__;g__;s__	0.559726	HGX66	SAMN14540933
JPTRx071	92.08	1.88	1697688	254	1599	676	d__Bacteria;p__Dictyoglomota;c__;o__;f__;g__;s__	0.390212	HU409	SAMN15245822
JPTRx074	89.84	3.94	1950923	212	1533	379	d__Bacteria;p__Bacteroidota;c__Bacteroidia;o__Bacteroidales;f__Paludibacteraceae;g__;s__	0.86351	HU410	SAMN15245823
JPTRx079	94.89	2.15	2468804	109	1977	8	d__Bacteria;p__Bacteroidota;c__Bacteroidia;o__Bacteroidales;f__TTA-H9;g__TTA-H9;s__	0.963301	HU411	SAMN15245824
JPTRx081	98.81	4.49	3455601	22	2689	70	d__Bacteria;p__Sumerlaeota;c__Sumerlaeia;o__;f__;g__;s__	0.508608	HU412	SAMN15245825
JPTRx082	97.71	0	1873767	41	1919	739	d__Archaea;p__Halobacterota;c__Methanomicrobia;o__Methanomicrobiales;f__Methanoregulaceae;g__UBA9949;s__	0.957295	HU413	SAMN15245826
JPTRx084	99.05	0.48	2806707	92	2263	981	d__Bacteria;p__Bacteroidota;c__Bacteroidia;o__Bacteroidales;f__Salinivirgaceae;g__;s__	0.798692	HGX67	SAMN14540934
JPTRx085	95.41	2.42	1697321	145	1463	22	d__Bacteria;p__Bacteroidota;c__Bacteroidia;o__Bacteroidales;f__Paludibacteraceae;g__;s__	0.852057	HU414	SAMN15245827
JPTRx087	93.92	4.77	3543986	269	2822	1067	d__Bacteria;p__Verrucomicrobiota;c__Verrucomicrobiae;o__Pedosphaerales;f__;g__;s__	0.637259	HGX68	SAMN14540935
JPTRx088	93.41	2.75	3370199	204	2660	65	d__Bacteria;p__Hydrogenedentota;c__Hydrogenedentia;o__Hydrogenedentiales;f__;g__;s__	0.626081	HU415	SAMN15245828
JPTRx091	96.75	3.02	3160862	320	2626	648	d__Bacteria;p__Bacteroidota;c__Bacteroidia;o__AKYH767-A;f__OLB10;g__OLB10;s__OLB10 sp002455375	N/A	HU416	SAMN15245829
JPTRx092	84.55	3.3	3723831	382	3053	1072	d__Bacteria;p__Fibrobacterota;c__Chitinivibrionia;o__Chitinivibrionales;f__Chitinispirillaceae;g__;s__	0.753219	HGX69	SAMN14540936
JPTRx093	94.15	0	2283666	164	2005	510	d__Bacteria;p__Spirochaetota;c__Spirochaetia;o__Treponematales;f__UBA12059;g__;s__	0.78363	HU417	SAMN15245830
JPTRx094	92.07	3.37	3255378	352	3024	854	d__Bacteria;p__Spirochaetota;c__UBA4802;o__UBA4802;f__UB4802;g__UBA4802;s__	0.897811	HU418	SAMN15245831
JPTRx095	95.08	1.01	2174892	133	1836	708	d__Bacteria;p__Firmicutes_A;c__Clostridia;o__Oscillospirales;f__Acutalibacteraceae;g__UBA1447;s__	0.908849	HGX70	SAMN14540937
JPTRx096	95.48	3.23	2298473	152	2145	736	d__Bacteria;p__Desulfobacterota;c__Syntrophia;o__Syntrophales;f__UBA8958;g__;s__	0.79591	HU419	SAMN15245832
JPTRx099	57.41	0.85	699702	45	695	1078	d__Bacteria;p__Patescibacteria;c__WWE3;o__UBA101185;f__UBA10185;g__;s__	0.806738	HGX71	SAMN14540938
JPTRx101	94.78	0.56	2715337	229	2270	712	d__Bacteria;p__Bacteroidota;c__Bacteroidia;o__Bacteroidales;f__UBA1715;g__;s__	0.837959	HGX72	SAMN14540939
JPTRx106	95.73	2.61	5740846	197	4714	825	d__Bacteria;p__Acidobacteriota;c__UBA6911;o__;f__;g__;s__	0.548989	HGX73	SAMN14540940
JPTRx108	96.67	2.38	3290204	91	2662	6	d__Bacteria;p__Bacteroidota;c__Bacteroidia;o__Bacteroidales;f__BBW3;g__;s__	0.896603	HU420	SAMN15245833
JPTRx110	98.04	0.65	2444562	85	2309	2259	d__Archaea;p__Halobacterota;c__Methanosarcinia;o__Methanotrichales;f__Methanotrichaceae;g__Methanothrix;s__	0.951191	HGX74	SAMN14540941
JPTRx111	98.1	4.05	2903393	65	2356	706	d__Bacteria;p__Bacteroidota;c__Bacteroidia;o__Bacteroidales;f__ML635J-15;g__Bact-19;s__Bact-19 sp001603595	N/A	HU421	SAMN15245834
JPTRx112	91.26	0	1764867	108	1497	1087	d__Bacteria;p__Firmicutes_A;c__Clostridia;o__4C28d-15;f__DTU072;g__CAG-1782;s__	0.891585	HGX75	SAMN14540942
USCAx002	88.76	3.96	3688396	489	3086	1133	d__Bacteria;p__Bacteroidota;c__Bacteroidia;o__Bacteroidales;f__F082;g__UBA6192;s__UBA6192 sp002421995	N/A	HGY06	SAMN14540973
USCAx003	94.92	2.03	2707554	326	2359	1136	d__Bacteria;p__Thermotogota;c__Thermotogae;o__;f__;g__;s__	0.506177	HU448	SAMN15245861
USCAx004	93.55	2.58	2752567	189	2661	28	d__Bacteria;p__Desulfobacterota;c__Desulfomonilia;o__UBA1062;f__UBA1062;g__;s__	0.810962	HU449	SAMN15245862
USCAx014	93.28	1.34	2953957	306	2395	1122	d__Bacteria;p__Bacteroidota;c__Bacteroidia;o__Bacteroidales;f__ML635J-15;g__;s__	0.823855	HU450	SAMN15245863
USCAx027	96.43	0.16	2228181	117	1955	48	d__Bacteria;p__Caldisericota;c__Caldisericia;o__;f__;g__;s__	0.515933	HU451	SAMN15245864
USCAx028	86.31	2.15	3133664	233	2521	1110	d__Bacteria;p__Bacteroidota;c__Bacteroidia;o__Bacteroidales;f__UBA7960;g__;s__	0.729072	HU452	SAMN15245865
USCAx039	80.15	2.03	4136884	647	3741	1100	d__Bacteria;p__Proteobacteria;c__Gammaproteobacteria;o__Burkholderiales;f__Burkholderiaceae;g__;s__	0.860545	HU453	SAMN15245866
USCAx041	96.45	1.05	2208463	246	2092	1147	d__Bacteria;p__Firmicutes_A;c__Clostridia;o__Tissierellales;f__Sedimentibacteraceae;g__Sedimentibacter;s__	0.99264	HGY07	SAMN14540974
USCAx047	83.56	3.58	3226236	391	2708	1197	d__Bacteria;p__UBP6;c__UBA1177;o__UBA1177;f__UBA1177;g__;s__	0.826553	HU454	SAMN15245867
USCAx069	92.94	2.69	3129165	241	2889	1130	d__Bacteria;p__Proteobacteria;c__Gammaproteobacteria;o__Burkholderiales;f__Burkholderiaceae;g__Ottowia;s__	0.986244	HU455	SAMN15245868
USCAx074	88.66	4.84	3489900	436	3263	160	d__Bacteria;p__Desulfobacterota;c__Desulfomonilia;o__UBA1062;f__UBA1062;g__UBA1062;s__	0.993939	HU456	SAMN15245869
USCAx079	83.01	2.98	2492056	354	2207	1209	d__Bacteria;p__Firmicutes_A;c__Clostridia;o__;f__;g__;s__	0.562275	HGY08	SAMN14540975
USCAx081	97.8	1.65	2983095	79	2540	1138	d__Bacteria;p__Delongbacteria;c__UBA4055;o__UBA4055;f__UBA4055;g__UBA12480;s__	0.92401	HGY09	SAMN14540976
USCAx083	92.08	3.57	1950880	42	1683	1161	d__Bacteria;p__Bacteroidota;c__Bacteroidia;o__Bacteroidales;f__UBA932;g__Bact-11;s__	0.996158	HU457	SAMN15245870
USCAx087	88.22	3.7	3056859	462	2539	648	d__Bacteria;p__Bacteroidota;c__Bacteroidia;o__AKYH767-A;f__OLB10;g__OLB10;s__OLB10 sp002455375	N/A	HU458	SAMN15245871
USCAx093	81.38	0	2674339	302	2347	1213	d__Bacteria;p__Proteobacteria;c__Gammaproteobacteria;o__Xanthomonadales;f__Xanthomonadaceae;g__;s__	0.839741	HGY10	SAMN14540977
USCAx096	89.43	4.22	2556488	163	2400	1141	d__Bacteria;p__Omnitrophota;c__koll11;o__UBA10015;f__kpj58rc;g__;s__	0.756157	HGY11	SAMN14540978
USCAx099	83	4.19	2237873	305	2217	1218	d__Bacteria;p__Desulfobacterota;c__Syntrophia;o__Syntrophales;f__UBA2192;g__;s__	0.767778	HU459	SAMN15245872
USCAx103	91.03	4.44	4091291	507	3287	1113	d__Bacteria;p__Acidobacteriota;c__UBA6911;o__UBA6911;f__;g__;s__	0.559008	HU460	SAMN15245873
USCAx107	64.5	0	637427	53	618	259	d__Bacteria;p__Patescibacteria;c__Microgenomatia;o__UBA1400;f__PJMF01;g__;s__	0.894415	HGY12	SAMN14540979
USCAx117	97.31	2.82	2811264	70	2623	1225	d__Bacteria;p__Firmicutes_A;c__Clostridia;o__Lutisporales;f__Lutisporaceae;g__BRH-c25;s__	0.899945	HU461	SAMN15245874
USCAx121	88.81	0.1	1848010	191	1521	41	d__Bacteria;p__Cloacimonadota;c__Cloacimonadia;o__Cloacimonadales;f__Cloacimonadaceae;g__;s__	0.894907	HU462	SAMN15245875
USCAx132	91.43	2.62	2344271	213	1858	345	d__Bacteria;p__Bacteroidota;c__Bacteroidia;o__Bacteroidales;f__BBW3;g__UBA1064;s__UBA1064 sp002316235	N/A	HU463	SAMN15245876
USCAx134	86.76	1.68	3292992	288	2609	1114	d__Bacteria;p__Myxococcota;c__UBA9042;o__UBA9042;f__;g__;s__	0.566911	HU464	SAMN15245877
USCAx141	97.86	3.42	5441985	309	4516	1101	d__Bacteria;p__Acidobacteriota;c__Thermoanaerobaculia;o__UBA5066;f__UBA5066;g__UBA5066;s__	0.936228	HGY13	SAMN14540980
USCAx144	91.68	0.96	1867927	208	1625	1	d__Bacteria;p__Spirochaetota;c__Spirochaetia;o__Treponematales;f__UBA8932;g__UBA8932;s__	0.978897	HU465	SAMN15245878
USCAx156	94.84	2.93	3124034	118	2841	1173	d__Bacteria;p__Desulfobacterota;c__Syntrophia;o__Syntrophales;f__Smithellaceae;g__Smithella;s__	0.968522	HGY14	SAMN14540981
USCAx157	85.71	3.06	2527707	432	1988	492	d__Bacteria;p__Cloacimonadota;c__Cloacimonadia;o__Cloacimonadales;f__Cloacimonadaceae;g__Cloacimonas;s__Cloacimonas sp002432865	N/A	HU466	SAMN15245879
USCAx165	90.68	3.94	2431323	217	1992	34	d__Bacteria;p__Bacteroidota;c__Bacteroidia;o__Bacteroidales;f__UBA1402;g__UBA1402;s__UBA1402 sp002305085	N/A	HU467	SAMN15245880
USDEx009	93.22	0.15	2141259	273	1973	1322	d__Bacteria;p__Caldatribacteriota;c__JS1;o__SB-45;f__UBA6794;g__UBA6794;s__	0.884971	HGY86	SAMN14541053
USDEx011	92.31	1.71	4609641	211	3677	1113	d__Bacteria;p__Acidobacteriota;c__UBA6911;o__UBA6911;f__;g__;s__	0.559008	HU483	SAMN15245896
USDEx013	80.29	1.55	2919335	364	2652	1259	d__Bacteria;p__Proteobacteria;c__Gammaproteobacteria;o__Burkholderiales;f__Rhodocyclaceae;g__Thauera;s__	0.995283	HGY87	SAMN14541054
USDEx040	93.02	1.13	3959760	302	3267	1368	d__Bacteria;p__Bacteroidota;c__Bacteroidia;o__AKYH767-A;f__2013-40CM-41-45;g__;s__	0.837724	HGY88	SAMN14541055
USDEx046	91.53	0	1444172	25	1410	1339	d__Bacteria;p__Bipolaricaulota;c__Bipolaricaulia;o__Bipolaricaulales;f__Bipolaricaulaceae;g__Bipolaricaulis;s__	0.99869	HGY89	SAMN14541056
USDEx051	98.31	2.49	4016758	372	3681	1377	d__Bacteria;p__Proteobacteria;c__Gammaproteobacteria;o__Burkholderiales;f__Rhodocyclaceae;g__Thauera;s__	0.998934	HGY90	SAMN14541057
USDEx062	95.51	2.25	4362126	17	3894	473	d__Bacteria;p__Spirochaetota;c__UBA4802;o__UBA4802;f__;g__;s__	0.679547	HU484	SAMN15245897
USDEx077	89.35	3.28	3676247	360	3381	1092	d__Bacteria;p__Desulfobacterota;c__Syntrophia;o__Syntrophales;f__Smithellaceae;g__UBA8904;s__	0.943188	HU485	SAMN15245898
USDEx083	90.56	3.18	2917825	350	2458	1392	d__Bacteria;p__Bacteroidota;c__Bacteroidia;o__Bacteroidales;f__BBW3;g__;s__	0.896534	HGY91	SAMN14541058
USDEx088	89.42	0	1847641	205	1715	1156	d__Bacteria;p__Thermotogota;c__Thermotogae;o__Petrotogales;f__Kosmotogaceae;g__Mesotoga;s__	0.99706	HGY92	SAMN14541059
USDEx090	81.71	1.28	1419804	140	1433	1337	d__Bacteria;p__Margulisbacteria;c__WOR-1;o__;f__;g__;s__	0.452223	HGY93	SAMN14541060
USDEx098	93.5	0.96	3153611	97	3113	1346	d__Bacteria;p__Proteobacteria;c__Gammaproteobacteria;o__Burkholderiales;f__Rhodocyclaceae;g__UTPRO2;s__	0.987758	HGY94	SAMN14541061
USDEx111	98.02	1.49	3549829	105	2908	1108	d__Bacteria;p__Bacteroidota;c__Bacteroidia;o__Chitinophagales;f__Saprospiraceae;g__OLB8;s__OLB8 sp001567405	N/A	HGY95	SAMN14541062
USDEx114	98.33	0.27	2672198	58	2267	1247	d__Bacteria;p__Bacteroidota;c__Bacteroidia;o__AKYH767-A;f__OLB10;g__;s__	0.770086	HGY96	SAMN14541063
USDEx116	91.38	4.49	2198336	116	2128	556	d__Bacteria;p__Chloroflexota;c__Anaerolineae;o__Anaerolineales;f__Anaerolineaceae;g__UBA6107;s__	0.971935	HGY97	SAMN14541064
USDEx118	94.09	3.76	4436514	120	3185	26	d__Bacteria;p__Planctomycetota;c__UBA8108;o__UBA8890;f__UBA8898;g__UBA8898;s__	0.958913	HU486	SAMN15245899
USDEx119	95.27	1.29	2759098	61	2628	28	d__Bacteria;p__Desulfobacterota;c__Desulfomonilia;o__UBA1062;f__UBA1062;g__;s__	0.810962	HU487	SAMN15245900
USDVx003	59.71	2.35	664757	64	675	1531	d__Bacteria;p__Patescibacteria;c__Microgenomatia;o__UBA1400;f__PJMF01;g__UBA1364;s__	0.972421	HGZ60	SAMN14541127
USDVx011	96.61	0.62	2463410	140	1991	24	d__Bacteria;p__Thermotogota;c__Thermotogae;o__;f__;g__;s__	0.507347	HU509	SAMN15245922
USDVx016	62.13	2.97	723230	67	725	1535	d__Bacteria;p__Patescibacteria;c__Paceibacteria;o__Paceibacterales;f__GCA-002779355;g__;s__	0.771603	HGZ61	SAMN14541128
USDVx017	87.58	4.15	3185546	276	2706	44	d__Bacteria;p__Verrucomicrobiota;c__Verrucomicrobiae;o__Opitutales;f__Opitutaceae;g__;s__	0.857361	HU510	SAMN15245923
USDVx032	88.92	1.5	2331307	297	2130	1477	d__Bacteria;p__Proteobacteria;c__Gammaproteobacteria;o__Burkholderiales;f__Methylophilaceae;g__Methylotenera;s__	0.968197	HU511	SAMN15245924
USDVx044	80.34	1.16	1711737	285	1384	3	d__Bacteria;p__Cloacimonadota;c__Cloacimonadia;o__Cloacimonadales;f__Cloacimonadaceae;g__Cloacimonas;s__	0.997601	HU512	SAMN15245925
USDVx061	56.37	1.12	549513	104	506	1451	d__Bacteria;p__Patescibacteria;c__Kazan-3B-28;o__;f__;g__;s__	0.472079	HGZ62	SAMN14541129
USDVx063	86.36	4.85	4158546	80	3528	1556	d__Bacteria;p__Chloroflexota;c__Anaerolineae;o__Anaerolineales;f__Anaerolineaceae;g__UBA700;s__	0.86523	HGZ63	SAMN14541130
USDVx067	85.74	3.37	3554511	517	3168	1559	d__Bacteria;p__Proteobacteria;c__Gammaproteobacteria;o__Pseudomonadales;f__Cellvibrionaceae;g__Cellvibrio;s__	0.925867	HGZ64	SAMN14541131
USDVx068	85.36	3.92	2255614	394	2021	419	d__Bacteria;p__Spirochaetota;c__Spirochaetia;o__Treponematales;f__UBA8932;g__UBA8932;s__	0.998303	HU513	SAMN15245926
USDVx070	96.77	1.61	4854933	167	3744	1498	d__Bacteria;p__Bacteroidota;c__Bacteroidia;o__Bacteroidales;f__FEN-979;g__;s__	0.806555	HGZ65	SAMN14541132
USDVx085	87.85	0.65	3877000	372	2955	135	d__Bacteria;p__KSB1;c__UBA2214;o__UBA2214;f__UBA2214;g__;s__	0.837949	HGZ66	SAMN14541133
USDVx087	82.9	3.87	2690171	123	2476	598	d__Bacteria;p__Desulfobacterota;c__Syntrophia;o__Syntrophales;f__UBA8958;g__UBA8958;s__	0.887082	HU514	SAMN15245927
USDVx090	100	1.1	3538255	62	2894	1106	d__Bacteria;p__Zixibacteria;c__MSB-5A5;o__GN15;f__FEB-12;g__;s__	0.812053	HGZ67	SAMN14541134
USDVx096	92.26	1.29	2716182	84	2602	28	d__Bacteria;p__Desulfobacterota;c__Desulfomonilia;o__UBA1062;f__UBA1062;g__;s__	0.810962	HU515	SAMN15245928
USDVx097	96.15	1.28	1846867	84	1782	1522	d__Bacteria;p__Firmicutes_G;c__SHA-98;o__DTUO25;f__;g__;s__	0.685117	HGZ68	SAMN14541135
USDVx117	64.17	0	780398	50	790	1588	d__Bacteria;p__Patescibacteria;c__ABY1;o__UBA2196;f__UBA2196;g__UBA2196;s__	0.968827	HGZ69	SAMN14541136
USDVx121	87.49	1.09	3331018	110	2907	1590	d__Bacteria;p__Bacteroidota;c__Bacteroidia;o__Flavobacteriales;f__Flavobacteriaceae;g__Flavobacterium;s__	0.984899	HGZ70	SAMN14541137
USDVx123	89.51	3.6	3346226	270	2717	1282	d__Bacteria;p__Bacteroidota;c__Bacteroidia;o__Bacteroidales;f__vadinHA17;g__LD21;s__	0.948277	HU516	SAMN15245929
USDVx124	92.41	1.45	1893329	239	1667	1	d__Bacteria;p__Spirochaetota;c__Spirochaetia;o__Treponematales;f__UBA8932;g__UBA8932;s__	0.978897	HU517	SAMN15245930
USDVx136	94.44	3.3	4518869	39	3553	1285	d__Bacteria;p__KSB1;c__UBA2214;o__UBA2214;f__;g__;s__	0.699939	HU518	SAMN15245931
USDVx142	59.41	0	672609	90	665	1597	d__Bacteria;p__Patescibacteria;c__ABY1;o__Buchananbacterales;f__2-01-FULL-39-33;g__;s__	0.810937	HU519	SAMN15245932
USDVx146	90.8	0.21	2888795	392	2650	1150	d__Bacteria;p__Spirochaetota;c__Spirochaetia;o__Treponematales;f__UBA12059;g__SZUA-370;s__	0.987021	HGZ71	SAMN14541138
USDVx154	89.09	4.55	2718582	106	2564	1603	d__Bacteria;p__Chloroflexota;c__Anaerolineae;o__Anaerolineales;f__Anaerolineaceae;g__UBA6107;s__	0.930203	HGZ72	SAMN14541139
USDVx157	98.9	1.1	2769033	181	2147	1521	d__Bacteria;p__Cloacimonadota;c__Cloacimonadia;o__Cloacimonadales;f__Cloacimonadaceae;g__;s__	0.894162	HGZ73	SAMN14541140
USDVx164	98.98	0.86	2866042	278	2658	1129	d__Bacteria;p__Thermotogota;c__Thermotogae;o__Petrotogales;f__Kosmotogaceae;g__Mesotoga;s__	0.998574	HU520	SAMN15245933
USDVx168	90.49	2.47	3986006	204	3484	1611	d__Bacteria;p__Bacteroidota;c__Bacteroidia;o__Flavobacteriales;f__Flavobacteriaceae;g__Flavobacterium;s__	0.985583	HGZ74	SAMN14541141
USDVx177	85.33	4.49	4310978	248	3889	1616	d__Bacteria;p__Spirochaetota;c__UBA4802;o__UBA4802;f__UBA5550;g__RBG-16-49-21;s__	0.893023	HGZ75	SAMN14541142
USDVx179	90.78	2.86	1869196	67	1657	51	d__Bacteria;p__Bacteroidota;c__Bacteroidia;o__Bacteroidales;f__UBA932;g__DMER64;s__	0.983817	HU521	SAMN15245934
USDVx182	83.43	4.94	3453073	270	2897	86	d__Bacteria;p__UBP15;c__UBA6099;o__UBA6099;f__UBA6099;g__UBA6099;s__	0.99031	HU522	SAMN15245935
USDVx184	82.06	4.3	3706181	530	3463	1621	d__Bacteria;p__Proteobacteria;c__Gammaproteobacteria;o__Burkholderiales;f__Palsa-1005;g__;s__	0.771207	HGZ76	SAMN14541143
USMOx002	94.09	4.84	4678205	127	3456	26	d__Bacteria;p__Planctomycetota;c__UBA8108;o__UBA8890;f__UBA8898;g__UBA8898;s__	0.958913	HU555	SAMN15245968
USMOx004	91.97	2.14	2132724	53	1855	9	d__Bacteria;p__Bacteroidota;c__Bacteroidia;o__Bacteroidales;f__UBA932;g__DMER64;s__	0.975838	HU556	SAMN15245969
USMOx006	98.21	0.57	1971583	226	1720	1	d__Bacteria;p__Spirochaetota;c__Spirochaetia;o__Treponematales;f__UBA8932;g__UBA8932;s__	0.978897	HU557	SAMN15245970
USMOx007	96.13	4.19	3619733	151	3502	1218	d__Bacteria;p__Desulfobacterota;c__Syntrophia;o__Syntrophales;f__UBA2192;g__;s__	0.767778	HU558	SAMN15245971
USMOx008	95.97	3.41	2462482	133	1996	8	d__Bacteria;p__Bacteroidota;c__Bacteroidia;o__Bacteroidales;f__TTA-H9;g__TTA-H9;s__	0.963301	HU559	SAMN15245972
USOAx009	90.24	2.17	2917884	319	2821	1769	d__Bacteria;p__Actinobacteriota;c__Actinobacteria;o__Propionibacteriales;f__Propionibacteriaceae;g__Tessaracoccus;s__	0.959924	HG076	SAMN14541243
USOAx010	89.55	4.14	4347426	357	3951	1818	d__Bacteria;p__Chloroflexota;c__Anaerolineae;o__SBR1031;f__UBA3940;g__UBA3940;s__	0.999068	HG077	SAMN14541244
USOAx014	92.16	0	1734479	31	1793	1793	d__Bacteria;p__Firmicutes_D;c__Proteinivoracia;o__UBA4975;f__UBA4975;g__;s__	0.791735	HG078	SAMN14541245
USOAx022	93.97	3.76	1745226	195	1589	900	d__Bacteria;p__Firmicutes_E;c__DTU015;o__D8A-2;f__D2;g__UBA3907;s__	0.998093	HU568	SAMN15245981
USOAx026	91.23	0.05	1631336	169	1629	1767	d__Bacteria;p__Nitrospirota;c__Thermodesulfovibrionia;o__Thermodesulfovibrionales;f__Thermodesulfovibrionaceae;g__Thermodesulfovibrio;s__	0.998881	HG079	SAMN14541246
USOAx031	94.83	0	1553901	46	1438	1808	d__Bacteria;p__Thermotogota;c__Thermotogae;o__Petrotogales;f__Petrotogaceae;g__Defluviitoga;s__	0.962683	HG080	SAMN14541247
USOAx033	96.59	1.7	5640421	157	4460	847	d__Bacteria;p__Planctomycetota;c__Phycisphaerae;o__UBA1845;f__UBA1845;g__;s__	0.747668	HU569	SAMN15245982
USOAx034	95.1	0.98	2876066	116	2624	1776	d__Bacteria;p__Firmicutes_G;c__DTU014;o__DTU014;f__DTU014;g__DTU014;s__	0.999994	HG081	SAMN14541248
USOAx044	96.17	0.89	2399251	97	2260	1841	d__Bacteria;p__Firmicutes_B;c__Syntrophomonadia;o__Syntrophomonadales;f__Syntrophomonadaceae;g__DTU018;s__	0.943378	HG082	SAMN14541249
USOAx047	98.31	4.39	1929053	339	2013	1751	d__Bacteria;p__Synergistota;c__Synergistia;o__Synergistales;f__54-24;g__54-24;s__	0.991379	HG083	SAMN14541250
USOAx048	83.13	3.85	1877732	305	1872	1844	d__Bacteria;p__Firmicutes_G;c__Limnochordia;o__DTU010;f__DTU010;g__1109;s__	0.912265	HG084	SAMN14541251
USOAx050	95.67	2.49	3350587	379	3230	1845	d__Bacteria;p__Firmicutes_A;c__Thermovenabulia;o__Thermovenabulales;f__Tepidanaerobacteraceae;g__DTU063;s__	0.998661	HG085	SAMN14541252
USOAx064	98.55	1.33	1493144	136	1440	1852	d__Bacteria;p__Firmicutes;c__Bacilli;o__ML615J-28;f__CAG-698;g__DTU056;s__	0.997749	HG086	SAMN14541253
USOAx072	96.55	3.01	2579193	181	2447	863	d__Bacteria;p__Firmicutes_E;c__DTU015;o__D8A-2;f__D2;g__DTU015;s__	0.99966	HU570	SAMN15245983
USOAx086	94.13	0.95	2725323	190	2596	1863	d__Bacteria;p__Actinobacteriota;c__Actinobacteria;o__Propionibacteriales;f__Propionibacteriaceae;g__;s__	0.922367	HG087	SAMN14541254
USOAx090	90.07	1.17	4884394	300	4397	1865	d__Bacteria;p__Proteobacteria;c__Gammaproteobacteria;o__Burkholderiales;f__Burkholderiaceae;g__JOSHI-001;s__	0.981407	HG088	SAMN14541255
USOAx091	94.52	1.19	2017354	122	1616	1774	d__Bacteria;p__Bacteroidota;c__Bacteroidia;o__Bacteroidales;f__DTU049;g__DTU049;s__	0.999995	HG089	SAMN14541256
USOAx092	97.71	0.65	2039614	137	2021	1867	d__Archaea;p__Halobacterota;c__Methanomicrobia;o__Methanomicrobiales;f__Methanocullaceae;g__Methanoculleus;s__	0.999994	HG090	SAMN14541257
USOAx102	83.63	4.38	1703514	132	1746	1872	d__Bacteria;p__Firmicutes_D;c__Proteinivoracia;o__UBA4975;f__UBA4975;g__UBA4975;s__	0.953744	HG091	SAMN14541258
USOAx108	100	0.35	2856727	286	2701	1000	d__Bacteria;p__Thermotogota;c__Thermotogae;o__Thermotogales;f__Fervidobacteriaceae;g__Fervidobacterium;s__	0.99841	HG092	SAMN14541259
USOAx111	92.44	0.87	2721049	273	2474	1876	d__Bacteria;p__Firmicutes_A;c__Clostridia;o__UBA1212;f__UBA1257;g__;s__	0.776545	HG093	SAMN14541260
USPNx005	94.16	1.08	2937893	126	2372	1094	d__Bacteria;p__Bacteroidota;c__Bacteroidia;o__Bacteroidales;f__vadinHA17;g__LD21;s__	0.979816	HG113	SAMN14541280
USPNx008	90.22	0.54	2394329	121	1897	1149	d__Bacteria;p__Bacteroidota;c__Bacteroidia;o__Bacteroidales;f__WCHB1-69;g__UBA5429;s__	0.988461	HU601	SAMN15246014
USPNx009	96.62	4.73	3741671	186	2944	25	d__Bacteria;p__Verrucomicrobiota;c__Verrucomicrobiae;o__Pedosphaerales;f__Pedosphaeraceae;g__UBA8199;s__UBA8199 sp003527065	N/A	HU602	SAMN15246015
USPNx018	64.56	0	897774	54	872	1597	d__Bacteria;p__Patescibacteria;c__ABY1;o__Buchananbacterales;f__2-01-FULL-39-33;g__;s__	0.810937	HG114	SAMN14541281
USPNx019	89.56	1.65	1996421	169	1866	4	d__Bacteria;p__Fermentibacterota;c__Fermentibacteria;o__Fermentibacterales;f__Fermentibacteraceae;g__Fermentibacter;s__	0.914962	HU603	SAMN15246016
USPNx020	98.31	1.23	2657416	102	2134	24	d__Bacteria;p__Thermotogota;c__Thermotogae;o__;f__;g__;s__	0.507347	HG115	SAMN14541282
USPNx033	90.59	0	1802612	163	1548	22	d__Bacteria;p__Bacteroidota;c__Bacteroidia;o__Bacteroidales;f__Paludibacteraceae;g__;s__	0.852057	HU604	SAMN15246017
USPNx034	86.33	0.37	2930772	397	2785	1139	d__Bacteria;p__Spirochaetota;c__UBA4802;o__;f__;g__;s__	0.574625	HU605	SAMN15246018
USPNx039	97.31	4.71	3703705	354	3000	1110	d__Bacteria;p__Bacteroidota;c__Bacteroidia;o__Bacteroidales;f__UBA7960;g__;s__	0.729072	HG116	SAMN14541283
USPNx042	55.38	1.49	719485	101	698	1979	d__Bacteria;p__Patescibacteria;c__ABY1;o__Magasanikbacterales;f__GWA2-37-8;g__1-14-0-10-36-32;s__	0.863247	HG117	SAMN14541284
USPNx050	83.54	3.79	3054530	426	2913	1624	d__Bacteria;p__Proteobacteria;c__Gammaproteobacteria;o__Burkholderiales;f__Burkholderiaceae;g__Acidovorax_B;s__	0.993022	HG118	SAMN14541285
USPNx051	87.15	4.91	2193395	290	2108	1045	d__Bacteria;p__Desulfobacterota;c__Syntrophia;o__Syntrophales;f__UBA2192;g__UBA2192;s__	0.913596	HU606	SAMN15246019
USPNx058	99.33	0	3452355	145	3252	1889	d__Bacteria;p__Firmicutes_A;c__Clostridia;o__Oscillospirales;f__Ruminococcaceae;g__Ruminococcus;s__	0.99881	HG119	SAMN14541286
USPNx068	91.01	1.68	3411354	170	2572	1896	d__Bacteria;p__Myxococcota;c__UBA9042;o__UBA9042;f__;g__;s__	0.568878	HG120	SAMN14541287
USPNx069	92.86	1.79	1787783	30	1518	48	d__Bacteria;p__Caldisericota;c__Caldisericia;o__;f__;g__;s__	0.515933	HU607	SAMN15246020
USPNx075	92.95	3.17	2104248	227	1938	1147	d__Bacteria;p__Firmicutes_A;c__Clostridia;o__Tissierellales;f__Sedimentibacteraceae;g__Sedimentibacter;s__	0.99264	HU608	SAMN15246021
USPNx077	82.06	3.25	1897620	204	1738	51	d__Bacteria;p__Bacteroidota;c__Bacteroidia;o__Bacteroidales;f__UBA932;g__DMER64;s__	0.983817	HU609	SAMN15246022
USPNx078	89.31	3.95	2316561	306	2114	408	d__Bacteria;p__Thermotogota;c__Thermotogae;o__Petrotogales;f__Petrotogaceae;g__UBA5851;s__	0.994968	HG121	SAMN14541288
USPNx084	96	3.33	2228444	150	2156	704	d__Bacteria;p__Firmicutes;c__Bacilli;o__ML615J-28;f__CAG-698;g__;s__	0.79456	HU610	SAMN15246023
USPNx088	84.62	1.2	1946089	117	1483	492	d__Bacteria;p__Cloacimonadota;c__Cloacimonadia;o__Cloacimonadales;f__Cloacimonadaceae;g__Cloacimonas;s__Cloacimonas sp002432865	N/A	HU611	SAMN15246024
USPNx089	94.29	2.62	2705839	209	2154	345	d__Bacteria;p__Bacteroidota;c__Bacteroidia;o__Bacteroidales;f__BBW3;g__UBA1064;s__UBA1064 sp002316235	N/A	HU612	SAMN15246025
USPNx091	91.27	1.66	2695956	167	2624	28	d__Bacteria;p__Desulfobacterota;c__Desulfomonilia;o__UBA1062;f__UBA1062;g__;s__	0.810962	HU613	SAMN15246026
USPNx099	87.61	0.7	2315773	273	2114	2003	d__Bacteria;p__Firmicutes_A;c__Clostridia;o__Tissierellales;f__Sedimentibacteraceae;g__Sedimentibacter;s__	0.971472	HG122	SAMN14541289
USPNx100	82.35	3.67	2945967	482	2542	2004	d__Bacteria;p__Bacteroidota;c__Bacteroidia;o__Bacteroidales;f__DTU049;g__GWF2-43-63;s__	0.968638	HG123	SAMN14541290
USPNx102	87.74	2.26	2688336	121	2485	1634	d__Bacteria;p__Desulfobacterota;c__Syntrophia;o__Syntrophales;f__Smithellaceae;g__Smithella;s__	0.970186	HG124	SAMN14541291
USPNx106	95.45	2.27	6054720	122	4719	1089	d__Bacteria;p__Planctomycetota;c__Phycisphaerae;o__SG8-4;f__SG8-4;g__PLanc-01;s__	0.956746	HU614	SAMN15246027
USPNx115	98.06	1.94	3756863	62	3355	2008	d__Bacteria;p__Desulfobacterota;c__Desulfomonilia;o__UBA1062;f__UBA1062;g__UBA1062;s__	0.920399	HG125	SAMN14541292
USPNx120	93.28	1.88	2522915	135	1942	20	d__Bacteria;p__Bacteroidota;c__Bacteroidia;o__Bacteroidales;f__4484-276;g__;s__	0.859465	HU615	SAMN15246028
USPNx123	90.28	0.66	1590981	218	1404	489	d__Bacteria;p__Bacteroidota;c__Bacteroidia;o__Bacteroidales;f__Paludibacteraceae;g__;s__	0.867836	HU616	SAMN15246029
USPNx131	92.26	2.6	3053137	60	2786	1173	d__Bacteria;p__Desulfobacterota;c__Syntrophia;o__Syntrophales;f__Smithellaceae;g__Smithella;s__	0.968522	HU617	SAMN15246030
USPNx132	53.9	1.39	595550	59	608	1535	d__Bacteria;p__Patescibacteria;c__Paceibacteria;o__Paceibacterales;f__GCA-002779355;g__;s__	0.771603	HU618	SAMN15246031
USPNx134	95.16	1.61	2657267	124	2184	8	d__Bacteria;p__Bacteroidota;c__Bacteroidia;o__Bacteroidales;f__TTA-H9;g__TTA-H9;s__	0.963301	HU619	SAMN15246032
USPNx135	83.52	2.94	2884225	409	2710	50	d__Bacteria;p__Desulfobacterota;c__Syntrophorhabdia;o__Syntrophorhabdales;f__Syntrophorhabdaceae;g__Syntrophorhabdus;s__	0.887945	HU620	SAMN15246033
USPNx139	81.49	2.83	1916746	339	1955	35	d__Archaea;p__Halobacterota;c__Methanosarcinia;o__Methanotrichales;f__Methanotrichaceae;g__Methanothrix;s__	0.998192	HU621	SAMN15246034
USPNx144	93.65	2.7	2427225	147	2139	9	d__Bacteria;p__Bacteroidota;c__Bacteroidia;o__Bacteroidales;f__UBA932;g__DMER64;s__	0.975838	HU622	SAMN15246035
USPNx146	90.34	3.78	2811120	280	2766	15	d__Bacteria;p__Desulfobacterota;c__Syntrophorhabdia;o__Syntrophorhabdales;f__Syntrophorhabdaceae;g__;s__	0.790872	HU623	SAMN15246036
USRAx003	87.73	4.84	1446149	139	1425	2089	d__Bacteria;p__Omnitrophota;c__koll11;o__;f__;g__;s__	0.562972	HG176	SAMN14541343
USRAx009	96.77	4.54	3450185	43	3146	2101	d__Bacteria;p__Desulfobacterota;c__Syntrophia;o__Syntrophales;f__Smithellaceae;g__Smithella;s__	0.968769	HG177	SAMN14541344
USRAx013	92.45	3.71	7202009	42	5467	2103	d__Bacteria;p__Myxococcota;c__XYA12-FULL-58-9;o__;f__;g__;s__	0.552325	HG178	SAMN14541345
USRAx015	81.94	3.55	2458511	264	2394	57	d__Bacteria;p__Desulfobacterota;c__Syntrophia;o__Syntrophales;f__Smithellaceae;g__UBA8904;s__	0.975187	HU625	SAMN15246038
USRAx022	97.97	4.57	6094934	71	4758	2107	d__Bacteria;p__Verrucomicrobiota;c__Verrucomicrobiae;o__Pedosphaerales;f__Pedosphaeraceae;g__UBA8199;s__	0.919512	HG179	SAMN14541346
USRAx027	82.3	4.52	3107404	205	2580	2109	d__Bacteria;p__Bacteroidota;c__Bacteroidia;o__Bacteroidales;f__vadinHA17;g__SR-FBR-E99;s__	0.987106	HG180	SAMN14541347
USRAx034	88.84	2.35	4052524	453	3759	2112	d__Bacteria;p__Spirochaetota;c__UBA4802;o__UBA4802;f__UBA5550;g__;s__	0.734551	HG181	SAMN14541348
USRAx053	86.85	1.96	1762889	285	1853	2070	d__Archaea;p__Halobacterota;c__Methanomicrobia;o__Methanomicrobiales;f__Methanoregulaceae;g__Methanoregula;s__	0.954595	HG182	SAMN14541349
USRAx054	94.93	4.05	5899129	189	4225	2031	d__Bacteria;p__Verrucomicrobiota;c__Verrucomicrobiae;o__Pedosphaerales;f__UBA1319;g__;s__	0.802315	HG183	SAMN14541350
USRAx059	84.52	4.68	3760292	317	2991	2072	d__Bacteria;p__Bacteroidota;c__Bacteroidia;o__Bacteroidales;f__vadinHA17;g__LD21;s__	0.956107	HG184	SAMN14541351
USRAx067	97.97	3.38	3684318	124	2869	25	d__Bacteria;p__Verrucomicrobiota;c__Verrucomicrobiae;o__Pedosphaerales;f__Pedosphaeraceae;g__UBA8199;s__UBA8199 sp003527065	N/A	HU626	SAMN15246039
USRAx069	90.74	2.3	2157326	168	2238	2074	d__Archaea;p__Halobacterota;c__Methanomicrobia;o__Methanomicrobiales;f__Methanoregulaceae;g__;s__	0.8114	HG185	SAMN14541352
USRAx074	88.91	0.2	2475848	212	2429	2066	d__Bacteria;p__Gemmatimonadota;c__Gemmatimonadetes;o__Gemmatimonadales;f__GWC2-71-9;g__;s__	0.790718	HG186	SAMN14541353
USRAx086	93.41	2.73	3903314	32	3022	2044	d__Bacteria;p__Verrucomicrobiota;c__Kiritimatiellae;o__LD1-PB3;f__GWF2-57-35;g__;s__	0.731426	HG187	SAMN14541354
USRAx093	95.95	4.73	6999457	471	5646	2137	d__Bacteria;p__Verrucomicrobiota;c__Verrucomicrobiae;o__Pedosphaerales;f__UBA1319;g__;s__	0.791764	HG188	SAMN14541355
USSTx012	90.52	0.65	1834762	150	1944	1676	d__Archaea;p__Halobacterota;c__Methanomicrobia;o__Methanomicrobiales;f__Methanoregulaceae;g__UBA9949;s__	0.935965	HG217	SAMN14541384
USSTx018	89.44	1.26	2221586	284	2110	2172	d__Bacteria;p__Proteobacteria;c__Gammaproteobacteria;o__Pseudomonadales;f__UBA5862;g__;s__	0.809481	HG218	SAMN14541385
USSTx027	92.22	2.14	3104471	135	2460	6	d__Bacteria;p__Bacteroidota;c__Bacteroidia;o__Bacteroidales;f__BBW3;g__;s__	0.896603	HU643	SAMN15246056
USSTx035	82.84	4.13	3860194	358	3631	2221	d__Bacteria;p__Proteobacteria;c__Gammaproteobacteria;o__Steroidobacterales;f__Steroidobacteraceae;g__UBA964;s__	0.9018	HG219	SAMN14541386
USSTx041	80.8	3.47	1259768	89	1387	13	d__Archaea;p__Euryarchaeota;c__Thermococci;o__Methanofastidiosales;f__Methanofastidiosaceae;g__Methanofastidiosum;s__	0.997577	HU644	SAMN15246057
USSTx045	95.95	3.07	3517263	213	2777	25	d__Bacteria;p__Verrucomicrobiota;c__Verrucomicrobiae;o__Pedosphaerales;f__Pedosphaeraceae;g__UBA8199;s__UBA8199 sp003527065	N/A	HU645	SAMN15246058
USSTx046	86.94	4.52	2588157	168	2416	1045	d__Bacteria;p__Desulfobacterota;c__Syntrophia;o__Syntrophales;f__UBA2192;g__UBA2192;s__	0.913596	HG220	SAMN14541387
USSTx052	92.74	0.05	3694212	119	3036	2174	d__Bacteria;p__Acidobacteriota;c__Thermoanaerobaculia;o__Thermoanaerobaculales;f__Thermoanaerobaculaceae;g__;s__	0.840463	HG221	SAMN14541388
USSTx060	64.36	0	646418	38	631	2211	d__Bacteria;p__Patescibacteria;c__ABY1;o__BM507;f__UBA917;g__UBA1359;s__	0.910772	HG222	SAMN14541389
USSTx066	92.05	1.67	4862540	701	3841	1096	d__Bacteria;p__Hydrogenedentota;c__Hydrogenedentia;o__Hydrogenedentiales;f__UBA2224;g__UBA2224;s__	0.969945	HU646	SAMN15246059
USSTx071	96.64	0	3871189	183	3258	64	d__Bacteria;p__Latescibacterota;c__Latescibacteria;o__;f__;g__;s__	0.418165	HG223	SAMN14541390
USSTx073	89.83	4.27	2529507	229	2033	24	d__Bacteria;p__Thermotogota;c__Thermotogae;o__;f__;g__;s__	0.507347	HU647	SAMN15246060
USSTx079	87.15	3.03	2985757	225	2904	1620	d__Bacteria;p__Proteobacteria;c__Gammaproteobacteria;o__Xanthomonadales;f__Xanthomonadaceae;g__Arenimonas;s__	0.920444	HG224	SAMN14541391
USSTx084	84.63	4.46	2466183	256	2142	11	d__Bacteria;p__Verrucomicrobiota;c__Kiritimatiellae;o__LD1-PB3;f__Lenti-01;g__Lenti-01;s__	0.90916	HU648	SAMN15246061
USSTx089	81.27	2.75	4352831	388	4102	1487	d__Bacteria;p__Proteobacteria;c__Gammaproteobacteria;o__Burkholderiales;f__Burkholderiaceae;g__Piscinibacter;s__	0.957378	HU649	SAMN15246062
USSTx091	80.97	3.23	2213272	232	2079	12	d__Bacteria;p__Desulfobacterota;c__Syntrophia;o__Syntrophales;f__Smithellaceae;g__Smithella;s__	0.970135	HU650	SAMN15246063
USSTx114	85.75	4.03	2497735	288	2280	1225	d__Bacteria;p__Firmicutes_A;c__Clostridia;o__Lutisporales;f__Lutisporaceae;g__BRH-c25;s__	0.899945	HU651	SAMN15246064
USSTx120	86.81	2.48	1635712	210	1300	492	d__Bacteria;p__Cloacimonadota;c__Cloacimonadia;o__Cloacimonadales;f__Cloacimonadaceae;g__Cloacimonas;s__Cloacimonas sp002432865	N/A	HU652	SAMN15246065
USSTx121	82.76	1.72	2700978	304	2547	2177	d__Bacteria;p__Proteobacteria;c__Gammaproteobacteria;o__Xanthomonadales;f__Xanthomonadaceae;g__Thermomonas;s__	0.973131	HG225	SAMN14541392
USSTx127	86.67	0.24	1605558	229	1387	704	d__Bacteria;p__Firmicutes;c__Bacilli;o__ML615J-28;f__CAG-698;g__;s__	0.79456	HU653	SAMN15246066
USSTx130	97.69	4.49	4913825	125	4352	2257	d__Bacteria;p__Spirochaetota;c__UBA4802;o__UBA4802;f__UBA5550;g__RBG-16-49-21;s__	0.887893	HG226	SAMN14541393
USSTx131	95.16	2.17	3238817	272	2655	45	d__Bacteria;p__Bacteroidota;c__Bacteroidia;o__Bacteroidales;f__Prolixibacteraceae;g__UBA1413;s__UBA1413 sp002304925	N/A	HU654	SAMN15246067
USSTx136	94.03	2.14	2181362	54	1886	9	d__Bacteria;p__Bacteroidota;c__Bacteroidia;o__Bacteroidales;f__UBA932;g__DMER64;s__	0.975838	HU655	SAMN15246068
USSTx137	88.62	2.21	3860257	371	3652	2145	d__Bacteria;p__Proteobacteria;c__Gammaproteobacteria;o__Burkholderiales;f__Burkholderiaceae;g__Rhodoferax;s__	0.972553	HG227	SAMN14541394
USSTx139	95.43	0.54	2677356	50	2090	20	d__Bacteria;p__Bacteroidota;c__Bacteroidia;o__Bacteroidales;f__4484-276;g__;s__	0.859465	HU656	SAMN15246069
ADurb.Bin001	91.71	2.4	2027243	483	1782	1	d__Bacteria;p__Spirochaetota;c__Spirochaetia;o__Treponematales;f__UBA8932;g__UBA8932;s__	0.978897	BWX44	SAMN05004067
ADurb.Bin004	90.66	3.3	2269199	333	2165	4	d__Bacteria;p__Fermentibacterota;c__Fermentibacteria;o__Fermentibacterales;f__Fermentibacteraceae;g__Fermentibacter;s__	0.914962	BWX47	SAMN05004070
ADurb.Bin006	91.22	5.41	4879824	200	3748	5	d__Bacteria;p__Verrucomicrobiota;c__Verrucomicrobiae;o__Pedosphaerales;f__;g__;s__	0.743504	BWX48	SAMN05004071
ADurb.Bin008	92.86	1.43	3112906	68	2485	6	d__Bacteria;p__Bacteroidota;c__Bacteroidia;o__Bacteroidales;f__BBW3;g__;s__	0.896603	BWX49	SAMN05004072
ADurb.Bin012	94.35	3.71	2680638	154	2177	8	d__Bacteria;p__Bacteroidota;c__Bacteroidia;o__Bacteroidales;f__TTA-H9;g__TTA-H9;s__	0.963301	BWX51	SAMN05004074
ADurb.Bin013	92.6	4.21	2295923	122	2026	9	d__Bacteria;p__Bacteroidota;c__Bacteroidia;o__Bacteroidales;f__UBA932;g__DMER64;s__	0.975838	BWX52	SAMN05004075
ADurb.Bin018	86.77	3.41	2798960	429	2465	11	d__Bacteria;p__Verrucomicrobiota;c__Kiritimatiellae;o__LD1-PB3;f__Lenti-01;g__Lenti-01;s__	0.90916	BWX54	SAMN05004077
ADurb.Bin023	87.26	1.98	1553507	149	1665	13	d__Archaea;p__Euryarchaeota;c__Thermococci;o__Methanofastidiosales;f__Methanofastidiosaceae;g__Methanofastidiosum;s__	0.997577	BWX56	SAMN05004079
ADurb.Bin024	98.88	4.49	1250678	92	1179	14	d__Bacteria;p__Firmicutes;c__Bacilli;o__RFN20;f__CAG-826;g__UBA1361;s__	0.999141	BWX57	SAMN05004080
ADurb.Bin026	81.39	1.75	1881870	307	1774	15	d__Bacteria;p__Desulfobacterota;c__Syntrophorhabdia;o__Syntrophorhabdales;f__Syntrophorhabdaceae;g__;s__	0.790872	BWX58	SAMN05004081
ADurb.Bin028	96.18	3.49	2968157	376	2527	16	d__Bacteria;p__Bacteroidota;c__Bacteroidia;o__Bacteroidales;f__ML635J-15;g__Bact-19;s__	0.99606	BWX59	SAMN05004082
ADurb.Bin035	82.19	1.75	1955191	674	1484	18	d__Bacteria;p__Bacteroidota;c__Bacteroidia;o__Bacteroidales;f__DTU049;g__DTU049;s__	0.991403	BWX61	SAMN05004084
ADurb.Bin037	84.9	0.71	1418784	16	1274	19	d__Bacteria;p__Bacteroidota;c__Bacteroidia;o__Bacteroidales;f__UBA932;g__DMER64;s__	0.972928	BWX62	SAMN05004085
ADurb.Bin041	95.43	4.12	3134516	254	2495	20	d__Bacteria;p__Bacteroidota;c__Bacteroidia;o__Bacteroidales;f__4484-276;g__;s__	0.859465	BWX63	SAMN05004086
ADurb.Bin051	92.95	2.74	3287081	636	2892	21	d__Bacteria;p__Acidobacteriota;c__Thermoanaerobaculia;o__UBA5704;f__;g__;s__	0.700975	BWX64	SAMN05004087
ADurb.Bin062	98.31	2.23	2935230	200	2360	24	d__Bacteria;p__Thermotogota;c__Thermotogae;o__;f__;g__;s__	0.507347	BWX67	SAMN05004090
ADurb.Bin063	95.95	6.76	3910595	273	3092	25	d__Bacteria;p__Verrucomicrobiota;c__Verrucomicrobiae;o__Pedosphaerales;f__Pedosphaeraceae;g__UBA8199;s__UBA8199 sp003527065	N/A	BWX68	SAMN05004091
ADurb.Bin069	94.09	4.3	4627743	156	3309	26	d__Bacteria;p__Planctomycetota;c__UBA8108;o__UBA8890;f__UBA8898;g__UBA8898;s__	0.958913	BWX69	SAMN05004092
ADurb.Bin070	87.81	5.58	4517681	856	3551	27	d__Bacteria;p__Verrucomicrobiota;c__Kiritimatiellae;o__RFP12;f__UBA1067;g__;s__	0.78378	BWX70	SAMN05004093
ADurb.Bin072	86.45	3.36	2860954	705	2879	28	d__Bacteria;p__Desulfobacterota;c__Desulfomonilia;o__UBA1062;f__UBA1062;g__;s__	0.810962	BWX71	SAMN05004094
ADurb.Bin080	85.59	1.88	2693642	202	2141	29	d__Bacteria;p__Firmicutes_A;c__Clostridia;o__4C28d-15;f__DTU072;g__;s__	0.82953	BWX72	SAMN05004095
ADurb.Bin082	88.85	1.38	5197978	126	3533	30	d__Bacteria;p__Verrucomicrobiota;c__Lentisphaeria;o__UBA1407;f__UBA1407;g__;s__	0.800861	BWX73	SAMN05004096
ADurb.Bin087	86.52	0	1108849	50	966	31	d__Bacteria;p__Firmicutes;c__Bacilli;o__RFN20;f__CAG-826;g__UBA1361;s__	0.983268	BWX74	SAMN05004097
ADurb.Bin099	91.38	1.81	2082392	198	1853	36	d__Bacteria;p__Firmicutes_A;c__Clostridia;o__;f__;g__;s__	0.559726	BWX78	SAMN05004101
ADurb.Bin101	82.13	5.13	5150237	1049	4259	38	d__Bacteria;p__Hydrogenedentota;c__Hydrogenedentia;o__Hydrogenedentiales;f__;g__;s__	0.632986	BWX80	SAMN05004103
ADurb.Bin110	88.26	5.17	2929413	303	2523	39	d__Bacteria;p__Spirochaetota;c__Spirochaetia;o__Treponematales;f__UBA8932;g__UBA8932;s__	0.988057	BWX81	SAMN05004104
ADurb.Bin117	83.52	1.75	1644304	367	1335	41	d__Bacteria;p__Cloacimonadota;c__Cloacimonadia;o__Cloacimonadales;f__Cloacimonadaceae;g__;s__	0.894907	BWX83	SAMN05004106
ADurb.Bin118	84.99	6.22	3841563	464	3280	42	d__Bacteria;p__Verrucomicrobiota;c__Verrucomicrobiae;o__Pedosphaerales;f__Pedosphaeraceae;g__;s__	0.838031	BWX84	SAMN05004107
ADurb.Bin122	80.7	3.81	3238396	832	3019	44	d__Bacteria;p__Verrucomicrobiota;c__Verrucomicrobiae;o__Opitutales;f__Opitutaceae;g__;s__	0.857361	BWX86	SAMN05004109
ADurb.Bin123	97.31	2.26	3556187	111	2833	45	d__Bacteria;p__Bacteroidota;c__Bacteroidia;o__Bacteroidales;f__Prolixibacteraceae;g__UBA1413;s__UBA1413 sp002304925	N/A	BWX87	SAMN05004110
ADurb.Bin126	96.59	6.82	7409678	219	5394	46	d__Bacteria;p__Planctomycetota;c__Phycisphaerae;o__SM23-33;f__SM23-33;g__;s__	0.835917	BWX88	SAMN05004111
ADurb.Bin131	94.32	1.12	2068507	153	1807	47	d__Bacteria;p__Ratteibacteria;c__UBA8468;o__UBA8468;f__;g__;s__	0.55437	BWX89	SAMN05004112
ADurb.Bin133	96.8	1.29	3034937	103	2603	49	d__Bacteria;p__Spirochaetota;c__GWE2-31-10;o__GWE2-31-10;f__GWE2-31-10;g__;s__	0.791108	BWX91	SAMN05004114
ADurb.Bin135	92.26	4.09	4288011	391	4146	50	d__Bacteria;p__Desulfobacterota;c__Syntrophorhabdia;o__Syntrophorhabdales;f__Syntrophorhabdaceae;g__Syntrophorhabdus;s__	0.887945	BWX92	SAMN05004115
ADurb.Bin139	92.75	5.16	2219633	181	1995	51	d__Bacteria;p__Bacteroidota;c__Bacteroidia;o__Bacteroidales;f__UBA932;g__DMER64;s__	0.983817	BWX93	SAMN05004116
ADurb.Bin140	97.33	0	1774045	52	1581	52	d__Bacteria;p__Firmicutes;c__Bacilli;o__ML615J-28;f__CAG-313;g__UBA1427;s__	0.998979	BWX94	SAMN05004117
ADurb.Bin141	100	5.24	3349734	112	2766	53	d__Bacteria;p__Bacteroidota;c__Bacteroidia;o__AKYH767-A;f__OLB10;g__OLB10;s__OLB10 sp001567275	N/A	BWX95	SAMN05004118
ADurb.Bin145	99.26	5.71	4022283	218	3351	54	d__Bacteria;p__Bacteroidota;c__Bacteroidia;o__Bacteroidales;f__vadinHA17;g__LD21;s__	0.944753	BWX96	SAMN05004119
ADurb.Bin146	93.01	2.1	2570977	66	2339	55	d__Bacteria;p__Firmicutes_A;c__Clostridia;o__;f__;g__;s__	0.558814	BWX97	SAMN05004120
ADurb.Bin147	85.56	6.84	3105082	322	2671	2258	d__Bacteria;p__Acidobacteriota;c__Aminicenantia;o__Aminicenantales;f__UBA4085;g__;s__	0.845162	BWX98	SAMN05004121
ADurb.Bin151	95.61	3.23	3224380	285	3036	57	d__Bacteria;p__Desulfobacterota;c__Syntrophia;o__Syntrophales;f__Smithellaceae;g__UBA8904;s__	0.975187	BWX99	SAMN05004122
ADurb.Bin153	94.08	4.08	1958697	97	1824	58	d__Bacteria;p__Firmicutes_G;c__SHA-98;o__DTUO25;f__;g__;s__	0.682284	BWY00	SAMN05004123
ADurb.Bin155	100	0	1937207	80	1854	59	d__Bacteria;p__Synergistota;c__Synergistia;o__Synergistales;f__Thermovirgaceae;g__58-81;s__	0.948327	BWY01	SAMN05004124
ADurb.Bin157	94.67	0	3502837	223	3010	60	d__Bacteria;p__Riflebacteria;c__UBA8953;o__UBA8953;f__UBA8953;g__RUG334;s__	0.871849	BWY02	SAMN05004125
ADurb.Bin159	82.6	2.59	695288	80	656	61	d__Bacteria;p__Patescibacteria;c__ABY1;o__UBA2591;f__UBA6264;g__;s__	0.789028	BWY03	SAMN05004126
ADurb.Bin160	74.31	1.57	1519936	97	1576	62	#N/A	N/A	BWY04	SAMN05004127
ADurb.Bin165	81.32	4.58	1643392	453	1607	63	d__Archaea;p__Halobacterota;c__Methanomicrobia;o__Methanomicrobiales;f__Methanospirillaceae;g__Methanospirillum;s__	0.966887	BWY05	SAMN05004128
ADurb.Bin168	89.98	2.91	4034758	703	3531	64	d__Bacteria;p__Latescibacterota;c__Latescibacteria;o__;f__;g__;s__	0.418165	BWY06	SAMN05004129
ADurb.Bin170	97.85	2.15	3563839	164	2790	65	d__Bacteria;p__Hydrogenedentota;c__Hydrogenedentia;o__Hydrogenedentiales;f__;g__;s__	0.626081	BWY07	SAMN05004130
ADurb.Bin174	95.7	0.9	2995419	93	2339	66	d__Bacteria;p__Bacteroidota;c__Bacteroidia;o__Bacteroidales;f__Paludibacteraceae;g__Paludibacter;s__	0.922176	BWY08	SAMN05004131
ADurb.Bin180	88.99	2.02	3187618	170	2681	68	d__Bacteria;p__Chloroflexota;c__Anaerolineae;o__UBA2200;f__UBA2200;g__UBA2200;s__	0.91445	BWY10	SAMN05004133
ADurb.Bin182	95.8	2.7	2698117	127	2524	69	d__Bacteria;p__Firmicutes_A;c__Clostridia;o__Christensenellales;f__CAG-138;g__;s__	0.795729	BWY11	SAMN05004134
ADurb.Bin183	97.5	4.49	3463001	39	2705	70	d__Bacteria;p__Sumerlaeota;c__Sumerlaeia;o__;f__;g__;s__	0.508608	BWY12	SAMN05004135
ADurb.Bin193	97.32	4.03	2672578	58	2489	73	d__Bacteria;p__Firmicutes_A;c__Clostridia;o__Monoglobales;f__Firm-18;g__;s__	0.837429	BWY15	SAMN05004138
ADurb.Bin207	89.87	6.12	6659012	220	5396	75	d__Bacteria;p__Myxococcota;c__Polyangia;o__Polyangiales;f__Polyangiaceae;g__;s__	0.761195	BWY17	SAMN05004140
ADurb.Bin212	71.78	0.99	1242992	74	1240	77	d__Bacteria;p__Patescibacteria;c__UBA1384;o__XYA2-FULL-43-10;f__XYA2-FULL-43-10;g__;s__	0.774881	BWY19	SAMN05004142
ADurb.Bin215	98.6	4.2	2650116	189	2484	78	d__Bacteria;p__Spirochaetota;c__Spirochaetia;o__Treponematales;f__Treponemataceae;g__Spiro-10;s__	0.907268	BWY20	SAMN05004143
ADurb.Bin216	80.46	2.66	2318418	476	2391	79	d__Bacteria;p__Patescibacteria;c__Paceibacteria;o__Paceibacterales;f__UBA5633;g__UBA6220;s__	0.895755	BWY21	SAMN05004144
ADurb.Bin217	98.92	0.81	3155329	194	2632	80	d__Bacteria;p__Bacteroidota;c__Bacteroidia;o__Bacteroidales;f__UBA1715;g__;s__	0.836977	BWY22	SAMN05004145
ADurb.Bin218	94.38	4.49	3078686	160	2823	81	d__Bacteria;p__Spirochaetota;c__UBA4802;o__UBA4802;f__UBA5550;g__UBA5550;s__	0.922199	BWY23	SAMN05004146
ADurb.Bin219	72.26	0.47	906910	22	910	82	d__Bacteria;p__Patescibacteria;c__Microgenomatia;o__Shapirobacterales;f__UM-FILTER-40-11;g__;s__	0.73732	BWY24	SAMN05004147
ADurb.Bin222	82.42	8.18	3929847	593	3298	83	d__Bacteria;p__Chloroflexota;c__Anaerolineae;o__;f__;g__;s__	0.563579	BWY25	SAMN05004148
ADurb.Bin231	88.76	1.12	1797936	119	1716	84	d__Bacteria;p__Elusimicrobiota;c__UBA8919;o__UBA8919;f__;g__;s__	0.699289	BWY26	SAMN05004149
ADurb.Bin236	90.74	3.24	3939606	169	3291	86	d__Bacteria;p__UBP15;c__UBA6099;o__UBA6099;f__UBA6099;g__UBA6099;s__	0.99031	BWY28	SAMN05004151
ADurb.Bin238	63.57	2.94	1032839	143	1108	87	d__Bacteria;p__Patescibacteria;c__Microgenomatia;o__UBA1400;f__;g__;s__	0.72455	BWY29	SAMN05004152
ADurb.Bin239	96.63	0	1313073	68	1196	88	d__Bacteria;p__Firmicutes;c__Bacilli;o__RFN20;f__CAG-826;g__UBA1361;s__	0.975132	BWY30	SAMN05004153
ADurb.Bin242	93.89	4.73	6064705	303	4802	89	d__Bacteria;p__Verrucomicrobiota;c__Lentisphaeria;o__Victivallales;f__UBA1829;g__UBA11452;s__	0.900741	BWY31	SAMN05004154
ADurb.Bin243	94.67	3.15	5091032	317	3872	90	d__Bacteria;p__Wallbacteria;c__UBA9980;o__UBA9980;f__UBA9980;g__UBA9980;s__	0.940099	BWY32	SAMN05004155
ADurb.Bin246	98.78	2.85	2050910	237	2072	91	d__Bacteria;p__Campylobacterota;c__Campylobacteria;o__Campylobacterales;f__Arcobacteraceae;g__Aliarcobacter;s__	0.999387	BWY33	SAMN05004156
ADurb.Bin247	65.64	0.09	541761	45	591	92	d__Bacteria;p__Patescibacteria;c__Paceibacteria;o__Paceibacterales;f__GCA-002779355;g__;s__	0.749271	BWY34	SAMN05004157
ADurb.Bin248	93.55	5.44	2687217	144	2440	93	d__Bacteria;p__Firmicutes_A;c__Clostridia;o__Christensenellales;f__CAG-138;g__Phil1;s__	0.910146	BWY35	SAMN05004158
ADurb.Bin262	82.73	1.59	2702821	259	2250	95	d__Bacteria;p__Firmicutes_A;c__Clostridia;o__Oscillospirales;f__Acutalibacteraceae;g__UBA1447;s__	0.89747	BWY37	SAMN05004160
ADurb.Bin266	95.81	3.63	3884552	246	3299	96	d__Bacteria;p__Bacteroidota;c__Ignavibacteria;o__Ignavibacteriales;f__Ignavibacteriaceae;g__Ignavibacterium;s__Ignavibacterium sp002050295	N/A	BWY38	SAMN05004161
ADurb.Bin270	88.1	2.1	1637114	97	1512	98	d__Bacteria;p__UBA10199;c__UBA10199;o__2-02-FULL-44-16;f__;g__;s__	0.646091	BWY40	SAMN05004163
ADurb.Bin276	100	0	2560415	231	2296	99	d__Bacteria;p__Caldatribacteriota;c__Caldatribacteriia;o__Caldatribacteriales;f__UBA8910;g__UBA8910;s__	0.974977	BWY41	SAMN05004164
ADurb.Bin277	90.86	8.33	1877546	199	1821	100	d__Bacteria;p__Omnitrophota;c__Omnitrophia;o__Omnitrophales;f__UBA2337;g__UBA1443;s__	0.9074	BWY42	SAMN05004165
ADurb.Bin280	66.4	0.2	799865	65	831	101	d__Bacteria;p__Patescibacteria;c__UBA1384;o__UBA1384;f__1-14-0-10-41-12;g__;s__	0.720626	BWY43	SAMN05004166
ADurb.Bin292	86.02	5.38	1715526	175	1597	102	d__Bacteria;p__Omnitrophota;c__Omnitrophia;o__Omnitrophales;f__UBA2337;g__UBA1443;s__UBA1443 sp002329545	N/A	BWY44	SAMN05004167
ADurb.Bin294	84.64	6.66	3548318	574	3561	103	d__Archaea;p__Halobacterota;c__Methanomicrobia;o__Methanomicrobiales;f__Methanospirillaceae;g__Methanospirillum;s__	0.996854	BWY45	SAMN05004168
ADurb.Bin300	95.08	1.79	2250896	175	2080	104	d__Bacteria;p__Firmicutes_A;c__Clostridia;o__Oscillospirales;f__Acutalibacteraceae;g__DTU089;s__	0.904419	BWY46	SAMN05004169
ADurb.Bin302	83.33	3.78	2343001	275	2173	105	d__Bacteria;p__Bacteroidota;c__Bacteroidia;o__Bacteroidales;f__Paludibacteraceae;g__RUG163;s__	0.902922	BWY47	SAMN05004170
ADurb.Bin305	69.96	0	583116	63	570	106	d__Bacteria;p__Patescibacteria;c__Paceibacteria;o__UBA6257;f__UBA6257;g__;s__	0.788683	BWY48	SAMN05004171
ADurb.Bin314	80.65	4.84	1435534	177	1321	107	d__Bacteria;p__Omnitrophota;c__Omnitrophia;o__Omnitrophales;f__UBA2337;g__UBA1443;s__	0.910664	BWY49	SAMN05004172
ADurb.Bin315	95.4	6.33	2295863	368	2196	108	d__Bacteria;p__Spirochaetota;c__Spirochaetia;o__Sphaerochaetales;f__Sphaerochaetaceae;g__Sphaerochaeta;s__	0.939538	BWY50	SAMN05004173
ADurb.Bin316	68.81	3.96	1033110	122	1031	109	d__Bacteria;p__Patescibacteria;c__ABY1;o__BM507;f__UBA12075;g__;s__	0.797986	BWY51	SAMN05004174
ADurb.Bin325	96.28	4.61	4027175	582	3386	110	d__Bacteria;p__Chloroflexota;c__Anaerolineae;o__UBA3071;f__CG2-30-64-16;g__;s__	0.818183	BWY52	SAMN05004175
ADurb.Bin326	66.53	0	835403	57	835	111	d__Bacteria;p__Patescibacteria;c__ABY1;o__Buchananbacterales;f__2-01-FULL-39-33;g__;s__	0.800252	BWY53	SAMN05004176
ADurb.Bin340	95.44	4.02	2864609	448	2633	114	d__Bacteria;p__Acidobacteriota;c__Holophagae;o__Holophagales;f__Holophagaceae;g__;s__	0.8762	BWY56	SAMN05004179
ADurb.Bin341	92.87	7.81	3537047	486	3583	115	d__Bacteria;p__Proteobacteria;c__Gammaproteobacteria;o__Burkholderiales;f__Rhodocyclaceae;g__UBA1934;s__	0.927244	BWY57	SAMN05004180
ADurb.Bin344	81.87	4.92	2188677	334	1898	116	d__Bacteria;p__Chloroflexota;c__Anaerolineae;o__Anaerolineales;f__Anaerolineaceae;g__Flexilinea;s__	0.996468	BWY58	SAMN05004181
ADurb.Bin354	80.27	3.04	2480820	689	2189	119	d__Bacteria;p__Firmicutes_A;c__Clostridia;o__Lachnospirales;f__Lachnospiraceae;g__NK4A136;s__	0.999528	BWY61	SAMN05004184
ADurb.Bin356	82.29	1.68	1577206	444	1484	120	d__Bacteria;p__Firmicutes_A;c__Clostridia;o__Christensenellales;f__;g__;s__	0.722009	BWY62	SAMN05004185
ADurb.Bin363	86.77	8.26	5159030	829	4100	122	d__Bacteria;p__Eremiobacterota;c__UBP9;o__;f__;g__;s__	0.417762	BWY64	SAMN05004187
ADurb.Bin373	84.6	8.81	2464823	567	2438	123	d__Bacteria;p__Firmicutes_B;c__Desulfotomaculia;o__Desulfotomaculales;f__Pelotomaculaceae;g__UBA4789;s__	0.899978	BWY65	SAMN05004188
ADurb.Bin374	71.39	3.33	3431414	643	2996	124	d__Bacteria;p__Riflebacteria;c__UBA8953;o__UBA8953;f__UBA8953;g__;s__	0.795523	BWY66	SAMN05004189
ADurb.Bin400	62.38	1.98	1000722	348	972	126	d__Bacteria;p__Patescibacteria;c__UBA1384;o__XYA2-FULL-43-10;f__XYA2-FULL-43-10;g__;s__	0.774784	BWY68	SAMN05004191
ADurb.Bin416	80.2	3.41	2811405	869	2574	130	d__Bacteria;p__Bacteroidota;c__Bacteroidia;o__Bacteroidales;f__UBA1402;g__UBA8389;s__	0.984147	BWY72	SAMN05004195
ADurb.Bin419	81.38	7.16	5221247	1262	4573	132	d__Bacteria;p__Firmicutes_A;c__Clostridia;o__Acetivibrionales;f__Acetivibrionaceae;g__Acetivibrio;s__	0.957916	BWY74	SAMN05004197
ADurb.Bin425	80.58	1.71	4220117	1553	3876	133	d__Bacteria;p__Cyanobacteria;c__Vampirovibrionia;o__Obscuribacterales;f__Obscuribacteraceae;g__Obscuribacter;s__	0.998998	BWY75	SAMN05004198
ADurb.Bin429	60.93	4.84	4033575	1213	3528	134	d__Bacteria;p__Armatimonadota;c__;o__;f__;g__;s__	0.352173	BWY76	SAMN05004199
ADurb.Bin438	81.17	4.59	1564144	470	1522	136	d__Bacteria;p__Proteobacteria;c__Alphaproteobacteria;o__RF32;f__;g__;s__	0.676644	BWY78	SAMN05004201
ADurb.Bin478	70.43	6.23	3895105	1331	3444	141	d__Bacteria;p__KSB1;c__UBA2214;o__UBA2214;f__UBA2214;g__;s__	0.763366	BWY83	SAMN05004206
ADurb.BinA094	91.52	3.74	2696839	465	2544	152	d__Bacteria;p__Actinobacteriota;c__Thermoleophilia;o__UBA2241;f__UBA2241;g__UBA2241;s__	0.880258	BWY94	SAMN05004217
ADurb.BinA120	95.51	1.12	3567373	216	3204	154	d__Bacteria;p__Spirochaetota;c__UBA4802;o__UBA4802;f__UBA5368;g__;s__	0.810183	BWY96	SAMN05004219
ADurb.BinA124	98.67	0	1772223	48	1577	155	d__Bacteria;p__Firmicutes;c__Bacilli;o__ML615J-28;f__CAG-698;g__UBA2253;s__	0.874967	BWY97	SAMN05004220
ADurb.BinA155	89.28	4.65	1511671	307	1372	157	d__Bacteria;p__Firmicutes;c__Bacilli;o__RFN20;f__CAG-826;g__UBA733;s__	0.892717	BWY98	SAMN05004221
ADurb.BinA166	91.53	5.58	2923940	505	2935	158	d__Bacteria;p__Synergistota;c__Synergistia;o__Synergistales;f__Aminobacteriaceae;g__Syner-01;s__	0.948411	BWY99	SAMN05004222
ADurb.BinA174	85.37	0.46	2272166	299	1921	159	d__Bacteria;p__Bacteroidota;c__Bacteroidia;o__Bacteroidales;f__Dysgonomonadaceae;g__Petrimonas;s__	0.974654	BWZ00	SAMN05004223
ADurb.BinA179	93.17	5.16	3506402	454	3247	160	d__Bacteria;p__Desulfobacterota;c__Desulfomonilia;o__UBA1062;f__UBA1062;g__UBA1062;s__	0.993939	BWZ01	SAMN05004224
ADurb.BinA184	81.19	2.62	4839146	575	3393	161	d__Bacteria;p__Verrucomicrobiota;c__Lentisphaeria;o__UBA1407;f__YB12-FULL-65-16;g__;s__	0.77733	BWZ02	SAMN05004225
ADurb.BinA205	93.74	3.44	3780714	484	3284	163	d__Bacteria;p__Firmicutes_A;c__Clostridia;o__Oscillospirales;f__Ruminococcaceae;g__Ruminococcus;s__	0.999123	BWZ04	SAMN05004227
ADurb.BinA245	81.98	5.42	2634277	378	2373	164	d__Bacteria;p__Bacteroidota;c__Bacteroidia;o__Chitinophagales;f__Chitinophagaceae;g__JJ008;s__	0.926609	BWZ05	SAMN05004228
ADurb.BinA261	93.77	4.15	2359759	365	1971	165	d__Bacteria;p__Bacteroidota;c__Bacteroidia;o__Bacteroidales;f__Dysgonomonadaceae;g__UBA4179;s__	0.994671	BWZ06	SAMN05004229
ADurb.BinA280	87.07	5.9	3578140	527	3380	166	d__Bacteria;p__Proteobacteria;c__Gammaproteobacteria;o__Xanthomonadales;f__Xanthomonadaceae;g__Aquimonas;s__	0.972473	BWZ07	SAMN05004230
ADurb.BinA292	85.08	2.2	3602822	505	2862	167	d__Bacteria;p__Sumerlaeota;c__Sumerlaeia;o__;f__;g__;s__	0.533881	BWZ08	SAMN05004231
ADurb.BinA305	84.1	6.13	3125021	524	2816	168	d__Bacteria;p__Proteobacteria;c__Gammaproteobacteria;o__Burkholderiales;f__Rhodocyclaceae;g__Thauera;s__Thauera aminoaromatica	N/A	BWZ09	SAMN05004232
ADurb.BinA395	94.86	5.82	2405325	228	1891	170	d__Bacteria;p__Bacteroidota;c__Bacteroidia;o__Bacteroidales;f__Paludibacteraceae;g__;s__	0.865366	BWZ11	SAMN05004234
ADurb.BinA462	95.43	3.94	3329944	374	2646	172	d__Bacteria;p__Bacteroidota;c__Bacteroidia;o__Bacteroidales;f__Paludibacteraceae;g__Paludibacter;s__	0.929187		SAMN15323090

## Sheet: TableS4
Table S4. The genome quality (based on CheckM), characteristics, species cluster (based on Mash), number of MAGs per species cluster, the total genes in the species cluster pangenome, phylogeny (based on GTDBtk), metagenome-based abundance, and metatranscriptome-based activity (both estimated as the percentage of reads mapped to the species cluster pangenome out of the reads mapped to all pangeno…
					Species Cluster
								Sugars				AAs				FAs				FeFe hyd				NiFe hyd				Fdh-H				Fdh-N				Electron flow				Cyt. bd ox.				MH cyt c				e-pili
MAG	Completeness (%)	Contamination (%)	Size	Genes	Species Cluster	MAGs	Total Genes	max/all	avg	max	all	max/all	avg	max	all	max/all	avg	max	all	max/all	avg	max	all	max/all	avg	max	all	max/all	avg	max	all	max/all	avg	max	all	max/all	avg	max	all	max/all	avg	max	all	max/all	avg	max	all	max/all	avg
ADurb.Bin080	85.59	1.88	2693642	2141	29	1	2141		0	0	0	1	3	3	3		0	0	0	1	1	1	1		0	0	0		0	0	0		0	0	0	1	1	1	1		0	0	0		0	0	0		0
ADurb.Bin082	88.85	1.38	5197978	3533	30	2	4512		0	0	0	1	4.5	5	5		0	0	0	1	1	1	1		0	0	0		0	0	0		0	0	0	1	2	2	2		0	0	0		0	0	0	1	1
ADurb.Bin087	86.52	0	1108849	966	31	1	966		0	0	0		0	0	0		0	0	0		0	0	0		0	0	0		0	0	0		0	0	0		0	0	0		0	0	0		0	0	0		0
ADurb.Bin110	88.26	5.17	2929413	2523	39	1	2523	1	6	6	6	1	1	1	1		0	0	0	1	1	1	1		0	0	0		0	0	0		0	0	0	1	1	1	1		0	0	0		0	0	0		0
ADurb.Bin140	97.33	0	1774045	1581	52	4	2027	1	6	6	6		0	0	0		0	0	0		0	0	0		0	0	0		0	0	0		0	0	0		0	0	0		0	0	0		0	0	0		0
ADurb.Bin151	95.61	3.23	3224380	3036	57	3	4168		0	0	0	1	4.66667	5	5	1	0.666667	1	1		0	0	0		0	0	0	1	1	1	1	1	0.666667	1	1	1	2	2	2	1	1	1	1		0	0	0	1	0.666667
ADurb.Bin155	100	0	1937207	1854	59	4	3554		0	0	0	1	7.5	12	12		0	0	0		0	0	0	1	1	1	1	1	1.25	2	2		0	0	0		0	0	0		0	0	0		0	0	0		0
ADurb.Bin157	94.67	0	3502837	3010	60	1	3006		0	0	0	1	2	2	2		0	0	0	1	1	1	1		0	0	0		0	0	0		0	0	0	1	2	2	2		0	0	0		0	0	0	1	1
ADurb.Bin159	82.6	2.59	695288	656	61	1	656		0	0	0		0	0	0		0	0	0	1	1	1	1		0	0	0		0	0	0		0	0	0		0	0	0		0	0	0		0	0	0		0
ADurb.Bin160	74.31	1.57	1519936	1576	62	1	1574		0	0	0		0	0	0		0	0	0		0	0	0		0	0	0		0	0	0		0	0	0		0	0	0		0	0	0		0	0	0		0
ADurb.Bin165	81.32	4.58	1643392	1607	63	1	1606
ADurb.Bin170	97.85	2.15	3563839	2790	65	4	3606	1	5.75	7	7	1	0.5	1	1		0	0	0	1	1.25	2	2		0	0	0		0	0	0		0	0	0	1	1	1	1	1	1	1	1		0	0	0	1	1
ADurb.Bin174	95.7	0.9	2995419	2339	66	2	3149	0.888889	7.5	8	9	1	7	10	10		0	0	0	0.5	1	1	2		0	0	0		0	0	0		0	0	0	1	2	2	2		0	0	0	1	1	1	1		0
ADurb.Bin180	88.99	2.02	3187618	2681	68	2	3434	1	5	5	5	1	2.5	3	3		0	0	0	1	1	1	1		0	0	0	1	1	1	1		0	0	0	1	1	1	1		0	0	0	1	1	1	1		0
ADurb.Bin182	95.8	2.7	2698117	2524	69	1	2524	1	8	8	8	1	6	6	6		0	0	0		0	0	0		0	0	0	1	1	1	1		0	0	0	1	1	1	1		0	0	0		0	0	0		0
ADurb.Bin193	97.32	4.03	2672578	2489	73	1	2488	1	4	4	4	1	2	2	2		0	0	0	1	1	1	1		0	0	0		0	0	0		0	0	0	1	2	2	2		0	0	0		0	0	0	1	1
ADurb.Bin212	71.78	0.99	1242992	1240	77	1	1240		0	0	0		0	0	0		0	0	0	1	1	1	1		0	0	0		0	0	0		0	0	0		0	0	0		0	0	0		0	0	0	1	1
ADurb.Bin216	80.46	2.66	2318418	2391	79	1	2380		0	0	0		0	0	0		0	0	0	1	1	1	1		0	0	0		0	0	0		0	0	0		0	0	0		0	0	0		0	0	0		0
ADurb.Bin217	98.92	0.81	3155329	2632	80	2	3097	1	2	4	4	1	4	5	5		0	0	0		0	0	0		0	0	0		0	0	0		0	0	0	1	1.5	2	2	1	1	1	1	1	1	1	1		0
ADurb.Bin219	72.26	0.47	906910	910	82	1	910		0	0	0		0	0	0		0	0	0		0	0	0		0	0	0		0	0	0		0	0	0		0	0	0		0	0	0		0	0	0	1	1
ADurb.Bin231	88.76	1.12	1797936	1716	84	1	1716		0	0	0	1	1	1	1		0	0	0	1	1	1	1		0	0	0		0	0	0		0	0	0	1	2	2	2		0	0	0		0	0	0	1	1
ADurb.Bin236	90.74	3.24	3939606	3291	86	2	3657	1	2	2	2	1	5.5	6	6		0	0	0	1	0.5	1	1		0	0	0	1	1.5	2	2	1	1	1	1	1	1	1	1		0	0	0	1	1	1	1	1	1
ADurb.Bin238	63.57	2.94	1032839	1108	87	1	1088		0	0	0		0	0	0		0	0	0		0	0	0		0	0	0		0	0	0		0	0	0		0	0	0		0	0	0		0	0	0	1	1
ADurb.Bin239	96.63	0	1313073	1196	88	1	1194	1	7	7	7	1	1	1	1		0	0	0		0	0	0		0	0	0		0	0	0		0	0	0		0	0	0		0	0	0		0	0	0		0
ADurb.Bin242	93.89	4.73	6064705	4802	89	1	4800	1	6	6	6	1	3	3	3		0	0	0	1	1	1	1	1	1	1	1		0	0	0		0	0	0	1	1	1	1		0	0	0		0	0	0	1	1
ADurb.Bin243	94.67	3.15	5091032	3872	90	3	5959	1	1	3	3	1	1.66667	5	5		0	0	0	1	0.333333	1	1	1	1	1	1		0	0	0		0	0	0	1	1	1	1		0	0	0	1	1	1	1	1	1
ADurb.Bin246	98.78	2.85	2050910	2072	91	1	2071		0	0	0		0	0	0		0	0	0	1	1	1	1		0	0	0	1	1	1	1		0	0	0		0	0	0		0	0	0		0	0	0		0
ADurb.Bin247	65.64	0.09	541761	591	92	1	591		0	0	0		0	0	0		0	0	0	1	1	1	1		0	0	0		0	0	0		0	0	0		0	0	0		0	0	0		0	0	0		0
ADurb.Bin262	82.73	1.59	2702821	2250	95	1	2248		0	0	0	1	3	3	3		0	0	0	1	1	1	1		0	0	0		0	0	0		0	0	0		0	0	0		0	0	0		0	0	0		0
ADurb.Bin266	95.81	3.63	3884552	3299	96	1	3297	1	2	2	2	1	15	15	15		0	0	0	1	1	1	1		0	0	0		0	0	0		0	0	0	1	2	2	2	1	1	1	1	1	1	1	1		0
ADurb.Bin270	88.1	2.1	1637114	1512	98	1	1511	1	2	2	2	1	1	1	1		0	0	0	1	1	1	1		0	0	0		0	0	0		0	0	0	1	2	2	2		0	0	0		0	0	0		0
ADurb.Bin276	100	0	2560415	2296	99	1	2296	1	8	8	8	1	6	6	6		0	0	0	1	1	1	1		0	0	0		0	0	0		0	0	0	1	2	2	2		0	0	0		0	0	0		0
ADurb.Bin277	90.86	8.33	1877546	1821	100	1	1820	1	2	2	2	1	1	1	1		0	0	0	1	1	1	1		0	0	0		0	0	0		0	0	0	1	1	1	1		0	0	0		0	0	0	1	1
ADurb.Bin280	66.4	0.2	799865	831	101	1	831		0	0	0		0	0	0		0	0	0		0	0	0		0	0	0		0	0	0		0	0	0		0	0	0		0	0	0		0	0	0		0
ADurb.Bin305	69.96	0	583116	570	106	1	570		0	0	0		0	0	0		0	0	0		0	0	0		0	0	0		0	0	0		0	0	0		0	0	0		0	0	0		0	0	0		0
ADurb.Bin316	68.81	3.96	1033110	1031	109	3	1344		0	0	0		0	0	0		0	0	0	1	1	1	1		0	0	0		0	0	0		0	0	0		0	0	0		0	0	0		0	0	0		0
ADurb.Bin325	96.28	4.61	4027175	3386	110	1	3385	1	12	12	12	1	5	5	5	1	1	1	1	1	1	1	1		0	0	0	1	1	1	1		0	0	0	1	2	2	2		0	0	0	1	1	1	1		0
ADurb.Bin326	66.53	0	835403	835	111	2	1194		0	0	0		0	0	0		0	0	0		0	0	0	1	1	1	1		0	0	0		0	0	0		0	0	0		0	0	0		0	0	0		0
ADurb.Bin340	95.44	4.02	2864609	2633	114	2	3389	1	1	2	2	0.571429	3.5	4	7		0	0	0	1	1	1	1		0	0	0		0	0	0		0	0	0		0	0	0	1	1	1	1	1	1	1	1		0
ADurb.Bin341	92.87	7.81	3537047	3583	115	1	3580	1	3	3	3	1	2	2	2		0	0	0	1	1	1	1		0	0	0	1	1	1	1		0	0	0	1	1	1	1		0	0	0		0	0	0	1	1
ADurb.Bin354	80.27	3.04	2480820	2189	119	1	2189		0	0	0	1	2	2	2		0	0	0		0	0	0		0	0	0		0	0	0		0	0	0	1	1	1	1		0	0	0		0	0	0		0
ADurb.Bin363	86.77	8.26	5159030	4100	122	1	4097	1	2	2	2	1	4	4	4		0	0	0	1	1	1	1		0	0	0	1	2	2	2		0	0	0	1	2	2	2		0	0	0		0	0	0	1	1
ADurb.Bin373	84.6	8.81	2464823	2438	123	1	2437		0	0	0		0	0	0		0	0	0	1	1	1	1		0	0	0	1	1	1	1		0	0	0		0	0	0		0	0	0		0	0	0		0
ADurb.Bin374	71.39	3.33	3431414	2996	124	1	2996		0	0	0	1	2	2	2		0	0	0	1	1	1	1		0	0	0		0	0	0		0	0	0		0	0	0		0	0	0		0	0	0	1	1
ADurb.Bin400	62.38	1.98	1000722	972	126	1	971		0	0	0		0	0	0		0	0	0		0	0	0		0	0	0		0	0	0		0	0	0		0	0	0		0	0	0		0	0	0	1	1
ADurb.Bin416	80.2	3.41	2811405	2574	130	1	2572		0	0	0		0	0	0		0	0	0		0	0	0		0	0	0		0	0	0		0	0	0	1	2	2	2	1	1	1	1		0	0	0		0
ADurb.Bin425	80.58	1.71	4220117	3876	133	1	3876		0	0	0		0	0	0		0	0	0		0	0	0		0	0	0		0	0	0		0	0	0		0	0	0		0	0	0	1	1	1	1		0
ADurb.Bin429	60.93	4.84	4033575	3528	134	1	3527		0	0	0	1	1	1	1		0	0	0	1	1	1	1	1	1	1	1	1	1	1	1		0	0	0		0	0	0		0	0	0	1	1	1	1	1	1
ADurb.Bin438	81.17	4.59	1564144	1522	136	1	1522		0	0	0	1	2	2	2		0	0	0		0	0	0		0	0	0		0	0	0		0	0	0		0	0	0		0	0	0		0	0	0		0
ADurb.Bin478	70.43	6.23	3895105	3444	141	1	3444		0	0	0	1	6	6	6		0	0	0	1	1	1	1		0	0	0	1	1	1	1		0	0	0		0	0	0	1	1	1	1		0	0	0		0
ADurb.BinA094	91.52	3.74	2696839	2544	152	1	2543		0	0	0	1	3	3	3		0	0	0		0	0	0	1	1	1	1	1	1	1	1		0	0	0	1	2	2	2	1	1	1	1	1	1	1	1		0
ADurb.BinA120	95.51	1.12	3567373	3204	154	4	4622	1	4.75	5	5	1	1.75	2	2	1	2	2	2		0	0	0	1	1	1	1	1	0.5	1	1	1	1	1	1	1	3	3	3	1	1	1	1	1	1	1	1		0
ADurb.BinA124	98.67	0	1772223	1577	155	2	1785	1	2.5	5	5	1	8.5	9	9		0	0	0	1	1	1	1		0	0	0		0	0	0		0	0	0	1	1	1	1		0	0	0		0	0	0		0
ADurb.BinA155	89.28	4.65	1511671	1372	157	1	1372		0	0	0		0	0	0		0	0	0	1	1	1	1		0	0	0		0	0	0		0	0	0		0	0	0		0	0	0		0	0	0		0
ADurb.BinA166	91.53	5.58	2923940	2935	158	1	2935		0	0	0	1	1	1	1		0	0	0		0	0	0	1	1	1	1	1	1	1	1		0	0	0		0	0	0		0	0	0		0	0	0		0
ADurb.BinA184	81.19	2.62	4839146	3393	161	1	3392		0	0	0	1	2	2	2		0	0	0	1	1	1	1		0	0	0		0	0	0		0	0	0	1	2	2	2		0	0	0		0	0	0		0
ADurb.BinA205	93.74	3.44	3780714	3284	163	1	3284		0	0	0	1	4	4	4		0	0	0	1	1	1	1		0	0	0		0	0	0		0	0	0	1	2	2	2		0	0	0		0	0	0	1	1
ADurb.BinA245	81.98	5.42	2634277	2373	164	1	2372	1	2	2	2		0	0	0		0	0	0		0	0	0		0	0	0		0	0	0		0	0	0	1	1	1	1		0	0	0		0	0	0		0
ADurb.BinA462	95.43	3.94	3329944	2646	172	1	2645	1	6	6	6	1	5	5	5		0	0	0	1	1	1	1		0	0	0		0	0	0		0	0	0	1	1	1	1	1	1	1	1		0	0	0		0
HKST007	97.85	2.15	3395561	2864	174	1	2864	1	3	3	3	1	10	10	10		0	0	0	1	1	1	1		0	0	0		0	0	0		0	0	0	1	1	1	1	1	1	1	1		0	0	0		0
HKST008	83.37	4.84	3508409	3630	175	1	3630		0	0	0	1	4	4	4		0	0	0		0	0	0		0	0	0		0	0	0		0	0	0	1	2	2	2		0	0	0		0	0	0		0
HKST015	97.42	4.5	1774499	1661	176	1	1661		0	0	0	1	1	1	1		0	0	0	1	1	1	1		0	0	0		0	0	0		0	0	0		0	0	0		0	0	0		0	0	0		0
HKST017	91.53	1.69	2532574	2661	177	1	2661		0	0	0	1	4	4	4		0	0	0		0	0	0	1	1	1	1		0	0	0	1	1	1	1		0	0	0		0	0	0		0	0	0	1	1
HKST019	88.55	4.39	2990686	2696	178	1	2696		0	0	0	1	7	7	7		0	0	0	1	1	1	1		0	0	0		0	0	0		0	0	0	1	1	1	1	1	1	1	1	1	1	1	1	1	1
HKST025	95.7	2.33	5523374	5756	179	1	5756		0	0	0	1	7	7	7		0	0	0	1	1	1	1	1	2	2	2	1	2	2	2	1	1	1	1	1	1	1	1		0	0	0	1	1	1	1		0
HKST033	87.34	2.99	4273689	3742	181	1	3742	1	2	2	2	1	4	4	4		0	0	0	1	1	1	1		0	0	0	1	1	1	1		0	0	0	1	2	2	2	1	1	1	1	1	1	1	1		0
HKST043	91.38	2.24	1920963	2160	182	1	2160		0	0	0		0	0	0		0	0	0	1	1	1	1		0	0	0		0	0	0		0	0	0		0	0	0		0	0	0		0	0	0		0
HKST048	86.65	4.27	3812485	3542	183	1	3542	1	9	9	9	1	10	10	10		0	0	0	1	1	1	1		0	0	0		0	0	0		0	0	0	1	2	2	2	1	1	1	1	1	1	1	1		0
HKST051	90.98	3.59	4175875	3561	184	1	3561	1	6	6	6	1	15	15	15		0	0	0	1	2	2	2		0	0	0		0	0	0		0	0	0	1	1	1	1	1	1	1	1	1	1	1	1		0
HKST054	96.01	2.1	3035216	2919	185	1	2919	1	10	10	10	1	9	9	9		0	0	0	1	1	1	1	1	1	1	1		0	0	0		0	0	0	1	2	2	2		0	0	0		0	0	0		0
HKST057	87.27	3.36	2364005	2134	186	1	2134	1	6	6	6		0	0	0		0	0	0		0	0	0		0	0	0	1	1	1	1		0	0	0		0	0	0		0	0	0		0	0	0		0
HKST058	96.81	3.56	1971256	2193	187	1	2193	1	3	3	3		0	0	0		0	0	0		0	0	0		0	0	0		0	0	0		0	0	0		0	0	0		0	0	0		0	0	0		0
HKST065	90.1	1.19	3102780	3263	188	1	3263	1	3	3	3	1	4	4	4		0	0	0		0	0	0	1	1	1	1		0	0	0		0	0	0	1	1	1	1	1	1	1	1		0	0	0		0
HKST070	98.58	0	4224587	4067	190	1	4067	1	2	2	2	1	6	6	6		0	0	0	1	2	2	2		0	0	0		0	0	0		0	0	0	1	2	2	2	1	1	1	1		0	0	0		0
HKST076	90.19	1.92	2087570	1928	192	1	1928	1	4	4	4	1	2	2	2		0	0	0		0	0	0		0	0	0		0	0	0		0	0	0	1	1	1	1		0	0	0		0	0	0		0
HKST077	94.68	1.69	1970602	2203	193	1	2203	1	2	2	2	1	3	3	3		0	0	0		0	0	0	1	1	1	1		0	0	0		0	0	0		0	0	0		0	0	0		0	0	0		0
HKST078	83.97	1.25	4087087	3676	194	1	3676		0	0	0	1	6	6	6		0	0	0	1	1	1	1		0	0	0		0	0	0		0	0	0	1	2	2	2	1	1	1	1	1	1	1	1		0
HKST083	92.56	2.42	3742560	3292	197	1	3292	1	3	3	3	1	10	10	10		0	0	0	1	1	1	1		0	0	0		0	0	0		0	0	0	1	1	1	1	1	1	1	1	1	1	1	1		0
HKST085	96.9	3.33	4254419	4177	198	1	4177		0	0	0	1	11	11	11		0	0	0		0	0	0		0	0	0	1	2	2	2		0	0	0	1	3	3	3		0	0	0	1	1	1	1	1	1
HKST088	93.68	4.7	2931640	2828	200	1	2828		0	0	0	1	4	4	4		0	0	0	1	1	1	1		0	0	0		0	0	0		0	0	0	1	2	2	2		0	0	0		0	0	0		0
HKST093	84.02	2.41	2700673	2506	201	1	2506		0	0	0		0	0	0		0	0	0		0	0	0	1	1	1	1	1	1	1	1		0	0	0		0	0	0		0	0	0	1	1	1	1	1	1
HKST094	96.76	0.87	2764162	2712	202	1	2712		0	0	0	1	3	3	3		0	0	0		0	0	0		0	0	0	1	1	1	1		0	0	0	1	1	1	1		0	0	0		0	0	0		0
HKST096	96.27	0	4605078	4500	203	1	4500		0	0	0	1	4	4	4	1	1	1	1		0	0	0		0	0	0	1	2	2	2	1	1	1	1	1	3	3	3		0	0	0	1	1	1	1	1	1
HKST098	81.98	3.64	1322833	1452	204	1	1452		0	0	0		0	0	0		0	0	0		0	0	0		0	0	0		0	0	0		0	0	0		0	0	0		0	0	0		0	0	0		0
HKST100	83.74	2.8	2439148	2404	205	1	2404	1	4	4	4	1	4	4	4		0	0	0	1	1	1	1		0	0	0		0	0	0		0	0	0	1	2	2	2		0	0	0		0	0	0		0
HKST103	100	1.45	4087076	4167	206	1	4167	1	3	3	3	1	3	3	3		0	0	0		0	0	0	1	4	4	4		0	0	0		0	0	0	1	1	1	1		0	0	0	1	1	1	1	1	1
HKST107	94.65	1.49	3045847	3084	207	2	3587	1	2.5	5	5		0	0	0	1	0.5	1	1		0	0	0		0	0	0	1	1	2	2		0	0	0	1	0.5	1	1	1	1	1	1		0	0	0		0
HKST108	91.83	0.88	2073831	2321	208	1	2321	1	4	4	4	1	2	2	2		0	0	0		0	0	0		0	0	0		0	0	0		0	0	0		0	0	0	1	1	1	1		0	0	0		0
HKST115	92.74	0.72	3508470	2982	209	1	2982	1	12	12	12	1	11	11	11		0	0	0	1	1	1	1		0	0	0		0	0	0		0	0	0	1	2	2	2	1	1	1	1	1	1	1	1		0
HKST126	98.23	1.8	2519452	2664	213	1	2664		0	0	0	1	3	3	3		0	0	0	1	1	1	1		0	0	0		0	0	0		0	0	0	1	2	2	2		0	0	0		0	0	0	1	1
HKST134	93.8	4.73	2628182	2673	216	1	2673	1	5	5	5	1	6	6	6		0	0	0	1	1	1	1		0	0	0		0	0	0		0	0	0	1	1	1	1		0	0	0		0	0	0		0
HKST142	97.69	4.49	3661356	3106	219	1	3106		0	0	0	1	5	5	5		0	0	0	1	1	1	1	1	1	1	1		0	0	0	1	1	1	1	1	1	1	1		0	0	0	1	1	1	1	1	1
HKST145	89.01	4.29	2708347	2754	220	1	2754		0	0	0	1	9	9	9		0	0	0	1	1	1	1	1	3	3	3	1	1	1	1		0	0	0	1	1	1	1		0	0	0		0	0	0	1	1
HKST148	98.32	1.73	5654357	4699	222	1	4699	1	7	7	7	1	12	12	12	1	3	3	3	1	2	2	2		0	0	0		0	0	0	1	1	1	1	1	2	2	2	1	1	1	1	1	1	1	1	1	1
HKST152	95.73	1.76	3738787	3134	223	1	3132	1	2	2	2	1	2	2	2		0	0	0		0	0	0	1	1	1	1		0	0	0		0	0	0	1	3	3	3		0	0	0	1	1	1	1	1	1
HKST155	89.27	0.71	1609452	1629	224	1	1629		0	0	0	1	3	3	3		0	0	0	1	1	1	1		0	0	0	1	1	1	1		0	0	0	1	1	1	1		0	0	0		0	0	0		0
HKST160	93.26	2.25	4136180	4088	225	1	4088	1	4	4	4	1	2	2	2	1	1	1	1		0	0	0	1	3	3	3	1	3	3	3	1	1	1	1	1	3	3	3	1	1	1	1	1	1	1	1		0
HKST161	60.4	0	1020862	1189	226	1	1189		0	0	0		0	0	0		0	0	0		0	0	0		0	0	0		0	0	0		0	0	0		0	0	0	1	1	1	1		0	0	0	1	1
HKST162	95.73	3.47	2272913	2158	227	1	2158	1	3	3	3	1	2	2	2		0	0	0	1	1	1	1		0	0	0		0	0	0		0	0	0	1	1	1	1		0	0	0	1	1	1	1		0
HKST167	98.06	1.29	3652982	3425	228	1	3425		0	0	0	1	5	5	5	1	3	3	3	1	1	1	1	1	4	4	4	1	1	1	1	1	1	1	1	1	4	4	4	1	1	1	1		0	0	0	1	1
HKST168	98.52	0.99	3662733	2922	229	1	2922	1	3	3	3	1	4	4	4		0	0	0	1	1	1	1		0	0	0		0	0	0		0	0	0	1	1	1	1	1	1	1	1	1	1	1	1	1	1
HKST169	99.56	4.17	4752235	4489	230	1	4489	1	3	3	3	1	5	5	5	1	1	1	1	1	1	1	1	1	2	2	2	1	1	1	1	1	1	1	1	1	3	3	3	1	1	1	1	1	1	1	1		0
HKST170	95.48	0	3441648	3244	231	1	3244		0	0	0	1	4	4	4	1	2	2	2		0	0	0	1	3	3	3	1	1	1	1	1	1	1	1	1	3	3	3		0	0	0	1	1	1	1	1	1
HKST171	98.39	3.29	5144288	5218	232	1	5218	1	15	15	15	1	8	8	8		0	0	0	1	1	1	1	1	1	1	1		0	0	0		0	0	0	1	2	2	2		0	0	0		0	0	0		0
HKST172	97.42	4.54	2496376	2692	233	1	2690		0	0	0	1	9	9	9		0	0	0	1	1	1	1		0	0	0		0	0	0		0	0	0	1	1	1	1		0	0	0		0	0	0	1	1
HKST173	92.48	3.08	1681004	1823	234	1	1823
HKST174	98.92	4.57	3685364	3093	235	1	3093	1	4	4	4	1	15	15	15	1	1	1	1	1	2	2	2		0	0	0	1	1	1	1		0	0	0	1	2	2	2	1	1	1	1		0	0	0		0
HKST175	90.38	2.8	2354698	2519	236	1	2517		0	0	0		0	0	0		0	0	0		0	0	0		0	0	0	1	1	1	1		0	0	0		0	0	0		0	0	0		0	0	0		0
HKST176	98.31	2.54	3034240	2849	237	1	2849	1	11	11	11	1	4	4	4		0	0	0	1	1	1	1		0	0	0		0	0	0		0	0	0	1	2	2	2		0	0	0		0	0	0		0
HKST177	91.82	2.73	2687025	2343	116	2	2939		0	0	0		0	0	0		0	0	0	1	0.5	1	1		0	0	0		0	0	0		0	0	0	1	0.5	1	1		0	0	0		0	0	0		0
HKST179	99.45	0.55	2662047	2289	240	1	2289	1	13	13	13	1	15	15	15		0	0	0	1	1	1	1		0	0	0		0	0	0		0	0	0	1	1	1	1	1	1	1	1		0	0	0		0
HKST180	99.34	0.79	2659265	2587	241	1	2587
HKST182	97.8	1.1	1446285	1446	242	1	1446	1	3	3	3	1	7	7	7		0	0	0	1	1	1	1		0	0	0		0	0	0		0	0	0	1	1	1	1		0	0	0		0	0	0		0
HKST186	96.27	0	2160992	1784	243	1	1784		0	0	0	1	6	6	6		0	0	0		0	0	0	1	2	2	2		0	0	0		0	0	0	1	2	2	2	1	1	1	1		0	0	0		0
HKST187	97.71	0.65	2059652	2127	244	1	2127
HKST193	58.41	1.71	787245	941	248	1	941		0	0	0		0	0	0		0	0	0		0	0	0		0	0	0		0	0	0		0	0	0		0	0	0	1	1	1	1		0	0	0		0
HKSTx006	99	1.69	1713181	1701	246	2	2167		0	0	0	1	9.5	13	13		0	0	0		0	0	0	1	1	1	1	1	0.5	1	1		0	0	0		0	0	0		0	0	0		0	0	0		0
HKSTx011	97.12	1.97	2918573	2696	239	1	2696
HKSTx015	98.58	0	1639537	1478	247	3	1980		0	0	0	1	3	4	4		0	0	0	0.5	1	1	2		0	0	0		0	0	0		0	0	0	1	1	1	1		0	0	0		0	0	0		0
HKSTx036	95.56	2.33	3688384	3009	217	1	3009	1	4	4	4	1	10	10	10		0	0	0	1	1	1	1		0	0	0	1	1	1	1		0	0	0	1	2	2	2	1	1	1	1	1	1	1	1		0
HKSTx037	98.92	3.76	3282985	2931	267	1	2931	1	3	3	3		0	0	0		0	0	0	1	1	1	1		0	0	0		0	0	0		0	0	0	1	2	2	2		0	0	0		0	0	0	1	1
HKSTx070	90.04	0.06	1847620	1696	245	1	1696		0	0	0		0	0	0		0	0	0	1	1	1	1		0	0	0		0	0	0		0	0	0	1	1	1	1		0	0	0		0	0	0	1	1
HKSTx074	99.15	1.85	2692762	2543	196	1	2543	1	2	2	2	1	6	6	6		0	0	0	1	1	1	1	1	1	1	1	1	1	1	1		0	0	0	1	1	1	1		0	0	0		0	0	0		0
HKSTx082	92.03	1.8	2395750	2375	282	1	2375
HKSTx083	98.31	0.85	3741882	3273	218	1	3273	1	8	8	8	1	11	11	11		0	0	0	1	2	2	2		0	0	0		0	0	0		0	0	0	1	1	1	1		0	0	0		0	0	0		0
HKSTx088	91.01	1.56	4329971	3807	285	1	3807	1	4	4	4	1	3	3	3	1	1	1	1	1	2	2	2	1	2	2	2	1	2	2	2	1	1	1	1	1	2	2	2	1	1	1	1	1	1	1	1		0
HKYL008	87.61	1.48	4629386	4588	295	1	4588	1	7	7	7		0	0	0		0	0	0		0	0	0		0	0	0		0	0	0		0	0	0	1	1	1	1		0	0	0		0	0	0		0
HKYL009	81.23	2.12	2894644	2938	296	1	2938	1	3	3	3	1	2	2	2		0	0	0	1	1	1	1		0	0	0		0	0	0		0	0	0	1	2	2	2		0	0	0		0	0	0		0
HKYL022	98.9	0	5164827	4036	299	2	5104	1	9	9	9	1	9	10	10	1	1	1	1	1	1	1	1		0	0	0		0	0	0	1	1	1	1	1	2	2	2	1	1	1	1	1	1	1	1	1	0.5
HKYL023	82.35	1.83	5056195	5020	300	1	5020	1	7	7	7	1	5	5	5		0	0	0		0	0	0	1	2	2	2		0	0	0		0	0	0	1	1	1	1	1	1	1	1	1	1	1	1		0
HKYL024	91.95	3.2	4472888	4434	301	1	4434		0	0	0		0	0	0		0	0	0		0	0	0		0	0	0	1	2	2	2		0	0	0		0	0	0		0	0	0		0	0	0	1	1
HKYL028	98.49	3.44	4338439	3910	303	1	3910	1	2	2	2	1	6	6	6	1	1	1	1		0	0	0	1	3	3	3	1	2	2	2	1	1	1	1	1	3	3	3	1	1	1	1	1	1	1	1	1	1
HKYL040	85.31	3.47	3385697	3425	311	1	3425		0	0	0		0	0	0		0	0	0		0	0	0		0	0	0	1	1	1	1	1	1	1	1		0	0	0	1	1	1	1		0	0	0		0
HKYL046	81.93	1.19	1706153	1564	313	1	1564	1	3	3	3	1	2	2	2		0	0	0	1	1	1	1		0	0	0		0	0	0		0	0	0	1	1	1	1	1	1	1	1		0	0	0		0
HKYL050	93.07	0.62	3360265	3073	314	1	3073	1	1	1	1		0	0	0		0	0	0		0	0	0		0	0	0	1	1	1	1		0	0	0	1	1	1	1	1	1	1	1	1	1	1	1		0
HKYL052	81.29	2.16	2889712	2746	316	1	2746		0	0	0		0	0	0		0	0	0		0	0	0		0	0	0		0	0	0		0	0	0	1	1	1	1		0	0	0		0	0	0		0
HKYL055	85.5	1.85	2666404	2755	317	1	2755	1	5	5	5		0	0	0		0	0	0		0	0	0		0	0	0	1	2	2	2		0	0	0		0	0	0	1	1	1	1		0	0	0		0
HKYL056	98.25	0	3295103	2598	318	1	2598	1	9	9	9	1	1	1	1		0	0	0	1	1	1	1		0	0	0		0	0	0		0	0	0		0	0	0	1	1	1	1	1	1	1	1	1	1
HKYL057	89	2.45	3434908	3484	319	1	3484
HKYL059	98.41	4.68	3674624	3361	320	1	3361	1	4	4	4	1	7	7	7		0	0	0		0	0	0	1	1	1	1	1	2	2	2		0	0	0		0	0	0	1	1	1	1	1	1	1	1		0
HKYL060	88.12	4.55	3107266	2770	321	1	2770	1	3	3	3		0	0	0		0	0	0	1	1	1	1		0	0	0		0	0	0		0	0	0	1	1	1	1		0	0	0	1	1	1	1		0
HKYL061	97.27	2.19	3501653	3157	322	1	3157	1	4	4	4		0	0	0		0	0	0		0	0	0	1	1	1	1		0	0	0		0	0	0		0	0	0	1	1	1	1		0	0	0		0
HKYL067	95.21	3.59	3074579	3260	103	2	5032
HKYL069	98.36	0.56	3074605	2606	324	1	2606	1	15	15	15	1	12	12	12		0	0	0	1	1	1	1		0	0	0		0	0	0		0	0	0	1	2	2	2	1	1	1	1	1	1	1	1		0
HKYL073	96.63	2.25	3035688	2896	81	4	5078	1	4	4	4	1	0.75	1	1	1	1	1	1	0.5	0.5	1	2	1	0.75	1	1	1	0.75	1	1	1	1	1	1	1	2.75	3	3	1	1	1	1	1	1	1	1		0
HKYL074	93.84	4.03	2816323	2860	329	1	2860	1	9	9	9	1	1	1	1		0	0	0	1	1	1	1		0	0	0		0	0	0		0	0	0	1	1	1	1		0	0	0		0	0	0		0
HKYL077	86.85	3.91	2924736	3011	331	1	3011	1	8	8	8	1	1	1	1		0	0	0	1	1	1	1		0	0	0		0	0	0		0	0	0	1	1	1	1		0	0	0		0	0	0		0
HKYL078	88.27	3.44	2879948	2776	332	1	2776	1	2	2	2		0	0	0		0	0	0		0	0	0		0	0	0		0	0	0		0	0	0		0	0	0	1	1	1	1		0	0	0		0
HKYL079	97.04	1.61	2761045	2278	333	1	2278	1	3	3	3	1	13	13	13		0	0	0	1	1	1	1		0	0	0		0	0	0		0	0	0	1	1	1	1	1	1	1	1		0	0	0		0
HKYL080	97.47	0.63	2210708	1913	334	1	1913	1	5	5	5	1	3	3	3		0	0	0	1	1	1	1		0	0	0		0	0	0		0	0	0	1	1	1	1	1	1	1	1		0	0	0		0
HKYL083	97.1	0.64	2790009	2653	336	1	2653		0	0	0		0	0	0		0	0	0		0	0	0		0	0	0		0	0	0		0	0	0		0	0	0	1	1	1	1		0	0	0	1	1
HKYL084	94.27	3.56	3061906	2884	144	1	2884	1	2	2	2	1	8	8	8		0	0	0	1	1	1	1		0	0	0		0	0	0		0	0	0	1	1	1	1	1	1	1	1		0	0	0	1	1
HKYL086	89.41	1.64	2753338	2603	338	1	2603		0	0	0		0	0	0		0	0	0		0	0	0		0	0	0		0	0	0		0	0	0	1	1	1	1		0	0	0		0	0	0		0
HKYL093	90.91	0.91	3079013	3577	341	1	3577		0	0	0		0	0	0		0	0	0		0	0	0		0	0	0	1	2	2	2		0	0	0		0	0	0		0	0	0		0	0	0		0
HKYL095	88.1	3.11	2689230	2962	342	1	2962	1	1	1	1	1	9	9	9		0	0	0	1	1	1	1	1	2	2	2	1	1	1	1	1	1	1	1		0	0	0		0	0	0		0	0	0		0
HKYL099	97.13	1.23	2662647	2439	344	1	2439	1	2	2	2		0	0	0		0	0	0		0	0	0		0	0	0		0	0	0		0	0	0	1	1	1	1		0	0	0		0	0	0		0
HKYL101	98.64	2.2	2569132	2198	17	4	5049	1	5.25	8	8	0.875	3.5	7	8		0	0	0	1	0.5	1	1	1	0.5	1	1		0	0	0		0	0	0	1	2	3	3		0	0	0		0	0	0		0
HKYL102	92.02	1.68	2614974	2551	347	1	2549		0	0	0	1	2	2	2		0	0	0	1	1	1	1		0	0	0	1	1	1	1		0	0	0	1	4	4	4		0	0	0	1	1	1	1	1	1
HKYL106	80.2	4.06	2557906	2708	349	1	2708		0	0	0		0	0	0		0	0	0		0	0	0		0	0	0		0	0	0		0	0	0		0	0	0	1	1	1	1		0	0	0		0
HKYL110	87.34	1.27	2460410	2598	350	1	2598	1	2	2	2	1	3	3	3		0	0	0	1	1	1	1	1	1	1	1	1	1	1	1	1	1	1	1	1	2	2	2		0	0	0		0	0	0		0
HKYL117	96.55	0.1	2303195	2053	353	1	2053	1	11	11	11	1	4	4	4		0	0	0	1	1	1	1		0	0	0		0	0	0		0	0	0	1	2	2	2		0	0	0		0	0	0		0
HKYL124	90.58	2.35	2213524	2294	357	1	2294	1	4	4	4	1	2	2	2		0	0	0	1	1	1	1		0	0	0		0	0	0		0	0	0	1	2	2	2		0	0	0		0	0	0	1	1
HKYL126	87.66	3.27	2187355	2461	358	1	2461
HKYL128	92.73	2.91	2170144	1943	359	2	2086	1	5	5	5		0	0	0		0	0	0		0	0	0		0	0	0	1	1	1	1		0	0	0		0	0	0		0	0	0	1	1	1	1		0
HKYL130	94.41	4.56	2993058	2799	361	3	4745		0	0	0	1	4.33333	7	7		0	0	0		0	0	0	1	0.666667	1	1	0.666667	2	2	3		0	0	0		0	0	0	1	1	1	1	1	1	1	1		0
HKYL131	85.81	1.66	2138671	2342	362	1	2342
HKYL132	96.34	1.37	1888614	1767	363	1	1767		0	0	0	1	2	2	2		0	0	0	1	1	1	1		0	0	0		0	0	0		0	0	0		0	0	0		0	0	0	1	1	1	1		0
HKYL141	96.89	1.64	2606635	2284	365	2	2683	1	0.5	1	1	0.75	5.5	6	8		0	0	0	1	2	2	2		0	0	0		0	0	0		0	0	0	1	2	2	2		0	0	0		0	0	0		0
HKYL144	87.96	2.76	2016347	2261	366	1	2261	1	1	1	1		0	0	0	1	1	1	1		0	0	0	1	1	1	1		0	0	0	1	1	1	1	1	3	3	3		0	0	0		0	0	0		0
HKYL148	95.16	0	1953468	1714	367	1	1714	1	4	4	4	1	4	4	4		0	0	0		0	0	0		0	0	0		0	0	0		0	0	0	1	2	2	2		0	0	0		0	0	0		0
HKYL151	94.8	2.58	1934369	2017	369	1	2017
HKYL154	92.75	0.56	1794026	1854	372	1	1849	1	2	2	2		0	0	0		0	0	0		0	0	0		0	0	0		0	0	0		0	0	0	1	1	1	1		0	0	0		0	0	0	1	1
HKYL155	98.94	0	1861841	1692	373	1	1692		0	0	0		0	0	0		0	0	0	1	1	1	1		0	0	0		0	0	0		0	0	0	1	1	1	1		0	0	0		0	0	0	1	1
HKYL168	98.18	4.13	1633640	1287	377	1	1287		0	0	0		0	0	0		0	0	0		0	0	0		0	0	0		0	0	0		0	0	0		0	0	0		0	0	0		0	0	0		0
HKYL170	84.6	2.22	2077452	2211	378	1	2211		0	0	0		0	0	0		0	0	0		0	0	0		0	0	0		0	0	0		0	0	0	1	1	1	1		0	0	0		0	0	0		0
HKYL174	84.44	2.01	1537324	1621	380	1	1621		0	0	0	1	1	1	1		0	0	0	1	2	2	2		0	0	0		0	0	0		0	0	0		0	0	0		0	0	0		0	0	0		0
HKYL187	84.71	2.11	1235070	1368	382	1	1368		0	0	0	1	6	6	6		0	0	0	1	1	1	1		0	0	0	1	1	1	1		0	0	0	1	2	2	2		0	0	0		0	0	0		0
HKYL194	98.94	0.35	1210551	1487	386	1	1487		0	0	0	1	2	2	2		0	0	0	1	1	1	1		0	0	0	1	1	1	1		0	0	0		0	0	0	1	1	1	1	1	1	1	1		0
HKYL202	62.19	2.78	940607	1054	387	1	1052		0	0	0		0	0	0		0	0	0		0	0	0		0	0	0		0	0	0		0	0	0		0	0	0	1	1	1	1		0	0	0	1	1
HKYL210	92.73	2.91	2553861	2834	388	1	2834		0	0	0	1	3	3	3		0	0	0		0	0	0	1	1	1	1	1	1	1	1		0	0	0		0	0	0		0	0	0		0	0	0		0
HKYL211	61.88	0.5	839995	982	389	1	980		0	0	0		0	0	0		0	0	0		0	0	0		0	0	0		0	0	0		0	0	0		0	0	0		0	0	0		0	0	0	1	1
HKYLx007	86.78	2.14	2021428	1661	360	1	1661		0	0	0	1	6	6	6		0	0	0		0	0	0		0	0	0		0	0	0		0	0	0	1	1	1	1		0	0	0		0	0	0		0
HKYLx008	98.28	4.23	3347151	3067	395	1	3067	1	3	3	3		0	0	0		0	0	0		0	0	0		0	0	0		0	0	0		0	0	0		0	0	0		0	0	0		0	0	0		0
HKYLx017	81.09	1.82	2168677	1968	398	1	1968		0	0	0		0	0	0		0	0	0		0	0	0	1	2	2	2	1	1	1	1		0	0	0		0	0	0	1	1	1	1	1	1	1	1		0
HKYLx019	93.18	1.77	3513226	3311	308	1	3311	1	1	1	1	1	1	1	1		0	0	0		0	0	0	1	2	2	2		0	0	0		0	0	0		0	0	0		0	0	0		0	0	0		0
HKYLx023	93.01	0.82	1984330	1562	379	2	1997	1	2	4	4	1	0.5	1	1		0	0	0		0	0	0		0	0	0		0	0	0		0	0	0	1	1.5	2	2		0	0	0		0	0	0	1	1
HKYLx036	92.12	4.73	2623270	2371	406	1	2371	1	4	4	4	1	3	3	3		0	0	0	1	1	1	1		0	0	0		0	0	0		0	0	0		0	0	0	1	1	1	1		0	0	0		0
HKYLx038	99.32	2.14	5532506	4626	132	2	7990	1	3	6	6	1	2	2	2		0	0	0	1	0.5	1	1	0.5	1	1	2		0	0	0		0	0	0	1	1.5	2	2		0	0	0		0	0	0	1	1
HKYLx044	92.48	3.18	3867401	3163	410	1	3163	1	3	3	3		0	0	0		0	0	0		0	0	0		0	0	0	1	1	1	1		0	0	0		0	0	0		0	0	0		0	0	0		0
HKYLx046	92.49	4.92	2412710	2057	412	1	2057	1	5	5	5		0	0	0		0	0	0	1	1	1	1		0	0	0		0	0	0		0	0	0	1	3	3	3		0	0	0		0	0	0		0
HKYLx047	89.71	2.01	2077462	1895	374	1	1895		0	0	0	1	4	4	4		0	0	0	1	1	1	1		0	0	0		0	0	0		0	0	0	1	1	1	1		0	0	0		0	0	0		0
HKYLx083	96.78	1.09	2961156	2574	356	1	2574	1	3	3	3	1	11	11	11		0	0	0	1	1	1	1		0	0	0		0	0	0		0	0	0	1	3	3	3	1	1	1	1	1	1	1	1		0
HKYLx090	87.24	1.22	1882789	1567	429	1	1567	1	6	6	6		0	0	0		0	0	0		0	0	0		0	0	0		0	0	0		0	0	0	1	1	1	1	1	1	1	1	1	1	1	1		0
HKYLx095	99.19	2.65	2507026	2377	348	1	2377		0	0	0		0	0	0		0	0	0		0	0	0		0	0	0		0	0	0		0	0	0		0	0	0	1	1	1	1		0	0	0		0
HKYLx105	98.88	0.56	3599126	2874	315	2	3888	0.9	6.5	9	10	1	1.5	2	2		0	0	0	1	1	1	1		0	0	0		0	0	0		0	0	0	1	0.5	1	1	1	1	1	1	1	0.5	1	1	1	1
HKYLx107	95.41	1.97	2510893	2350	335	1	2350	1	2	2	2	1	5	5	5	1	1	1	1	1	1	1	1	1	1	1	1	1	1	1	1	1	1	1	1	1	3	3	3		0	0	0	1	1	1	1		0
HKYLx109	95.25	0	2098372	1718	354	1	1718		0	0	0		0	0	0		0	0	0	1	1	1	1		0	0	0		0	0	0		0	0	0	1	2	2	2	1	1	1	1	1	1	1	1		0
HKYLx114	93.91	1.85	2140347	2080	383	1	2080		0	0	0	1	6	6	6		0	0	0		0	0	0	1	2	2	2	1	1	1	1		0	0	0		0	0	0		0	0	0		0	0	0		0
HKYLx115	94.44	4.01	4572219	3751	302	1	3751	1	6	6	6	1	7	7	7		0	0	0	1	2	2	2		0	0	0		0	0	0		0	0	0	1	2	2	2		0	0	0	1	1	1	1	1	1
HKYLx117	84.19	2.94	2666515	2522	447	1	2522		0	0	0	1	4	4	4		0	0	0	1	1	1	1		0	0	0		0	0	0		0	0	0	1	3	3	3		0	0	0	1	1	1	1		0
HKYLx122	95.57	0	2369297	2201	351	2	2636	1	4	4	4	1	7	10	10		0	0	0	1	1	1	1		0	0	0	1	0.5	1	1		0	0	0	1	1	1	1		0	0	0		0	0	0		0
HKYLx124	98.57	2.62	3658003	2991	306	1	2991	1	11	11	11	1	13	13	13		0	0	0	1	1	1	1	1	1	1	1		0	0	0		0	0	0	1	2	2	2	1	1	1	1	1	1	1	1		0
HKYLx126	91.82	4.55	3016237	2800	325	1	2800		0	0	0	1	3	3	3		0	0	0	1	1	1	1		0	0	0		0	0	0		0	0	0		0	0	0	1	1	1	1		0	0	0		0
HKYLx130	90.91	0.91	4127942	3265	305	2	4780	1	5	5	5		0	0	0		0	0	0		0	0	0	1	1	1	1		0	0	0		0	0	0		0	0	0		0	0	0		0	0	0		0
JPAS007	95.62	4.64	2033170	2091	456	1	2091		0	0	0		0	0	0		0	0	0		0	0	0		0	0	0		0	0	0		0	0	0		0	0	0		0	0	0		0	0	0	1	1
JPAS019	91.97	4.54	4002366	3911	166	2	5469		0	0	0		0	0	0		0	0	0	1	0.5	1	1	1	1	2	2		0	0	0		0	0	0	1	0.5	1	1	1	1	1	1	1	0.5	1	1	1	1
JPAS025	96.77	4.59	2298456	2187	459	1	2187		0	0	0		0	0	0		0	0	0	1	1	1	1		0	0	0		0	0	0		0	0	0		0	0	0		0	0	0	1	1	1	1		0
JPAS028	90.46	3.49	2937451	2450	460	1	2450		0	0	0	1	7	7	7		0	0	0	1	1	1	1		0	0	0		0	0	0		0	0	0	1	1	1	1	1	1	1	1	1	1	1	1		0
JPAS030	97.31	2.25	4269009	3513	167	2	4371	1	9	10	10	1	1	2	2		0	0	0	1	1	1	1		0	0	0	1	0.5	1	1		0	0	0		0	0	0	1	1	1	1	1	1	1	1	1	1
JPAS032	91.05	4.03	2625251	2937	462	1	2937
JPAS040	81.04	2.39	2558968	2353	464	1	2353	1	4	4	4	1	3	3	3		0	0	0	1	1	1	1		0	0	0		0	0	0		0	0	0	1	1	1	1		0	0	0		0	0	0		0
JPAS042	95.7	2.42	2775230	2780	465	1	2778	1	1	1	1	1	9	9	9		0	0	0	1	1	1	1		0	0	0	1	1	1	1		0	0	0	1	1	1	1		0	0	0	1	1	1	1		0
JPAS043	95.95	4.05	3501062	3233	466	1	3233		0	0	0		0	0	0		0	0	0	1	1	1	1		0	0	0	1	1	1	1		0	0	0	1	2	2	2		0	0	0	1	1	1	1		0
JPAS045	95.16	2.02	1868287	2044	467	1	2044		0	0	0		0	0	0		0	0	0		0	0	0		0	0	0		0	0	0		0	0	0		0	0	0		0	0	0	1	1	1	1		0
JPAS056	98.17	4.29	1904202	2005	468	1	2005		0	0	0	1	3	3	3		0	0	0		0	0	0	1	1	1	1	1	1	1	1		0	0	0	1	1	1	1		0	0	0		0	0	0		0
JPAS067	88.04	4.19	2175745	2251	472	1	2251		0	0	0		0	0	0		0	0	0	1	1	1	1	1	1	1	1		0	0	0		0	0	0	1	2	2	2		0	0	0		0	0	0	1	1
JPAS088	94.29	0.91	2147511	2362	478	1	2362
JPAS090	90.03	0.95	2614298	2385	479	1	2385	1	11	11	11	1	1	1	1		0	0	0	1	1	1	1		0	0	0		0	0	0		0	0	0	1	1	1	1		0	0	0		0	0	0		0
JPAS091	95.43	2.99	2995846	2806	85	1	2806		0	0	0	1	7	7	7		0	0	0	1	1	1	1		0	0	0		0	0	0		0	0	0	1	1	1	1		0	0	0		0	0	0		0
JPAS093	96.77	2.82	2686713	2616	93	2	3172	1	3	6	6	1	3.5	6	6		0	0	0	1	1	1	1		0	0	0		0	0	0		0	0	0	1	2	2	2		0	0	0		0	0	0		0
JPAS094	100	0	5451099	4652	482	1	4650	1	6	6	6	1	10	10	10		0	0	0	1	1	1	1		0	0	0	1	1	1	1		0	0	0	1	1	1	1		0	0	0		0	0	0		0
JPAS096	98.92	2.54	4439381	3456	484	1	3456	1	9	9	9	1	2	2	2		0	0	0	1	1	1	1	1	1	1	1		0	0	0		0	0	0	1	1	1	1	1	1	1	1	1	1	1	1	1	1
JPAS097	97.61	0.7	3436523	3057	485	1	3057	1	12	12	12	1	4	4	4		0	0	0		0	0	0		0	0	0		0	0	0		0	0	0	1	2	2	2		0	0	0	1	1	1	1		0
JPAS104	96.3	3.09	5554248	4424	487	1	4424	1	10	10	10	1	2	2	2		0	0	0		0	0	0	1	1	1	1		0	0	0		0	0	0	1	2	2	2	1	1	1	1	1	1	1	1	1	1
JPAS108	88.1	2.45	2007006	2136	488	1	2136		0	0	0	1	6	6	6		0	0	0		0	0	0	1	1	1	1		0	0	0		0	0	0	1	1	1	1		0	0	0		0	0	0	1	1
JPAS109	97.04	1.79	1782921	1728	489	2	2151	1	1.5	3	3	1	5.5	7	7		0	0	0		0	0	0		0	0	0		0	0	0		0	0	0	1	2	2	2	1	1	1	1		0	0	0		0
JPAS112	98.9	1.1	2456999	2166	491	1	2166		0	0	0	1	7	7	7		0	0	0	1	1	1	1		0	0	0	1	1	1	1		0	0	0	1	1	1	1		0	0	0		0	0	0	1	1
JPAS113	97.8	2.2	2452059	1995	492	6	3358		0	0	0	1	2.5	4	4	1	0.166667	1	1	1	0.833333	1	1		0	0	0	1	0.5	1	1		0	0	0	1	1	1	1		0	0	0		0	0	0		0
JPAS116	92.09	2.56	1748316	1892	120	2	2706	1	4	5	5	1	2.5	3	3		0	0	0	1	1	1	1		0	0	0		0	0	0		0	0	0	1	1.5	2	2		0	0	0		0	0	0		0
JPAS117	95.09	3.45	2314357	2232	494	1	2232		0	0	0	1	10	10	10		0	0	0	1	2	2	2		0	0	0		0	0	0		0	0	0	1	2	2	2		0	0	0		0	0	0		0
JPAS119	92.37	0.89	2345241	2381	495	1	2381	1	5	5	5	1	4	4	4		0	0	0		0	0	0		0	0	0		0	0	0		0	0	0	1	2	2	2		0	0	0		0	0	0		0
JPAS125	96.13	1.94	2864910	2634	496	3	3188		0	0	0	1	0.666667	1	1	1	2	3	3		0	0	0		0	0	0	1	0.666667	1	1	1	0.666667	1	1	1	2.66667	4	4	1	1	1	1	1	1	1	1	1	1
JPAS128	93.71	1.08	1934133	1710	498	3	2288	1	2	3	3	1	0.666667	2	2		0	0	0	0.5	1	1	2		0	0	0		0	0	0		0	0	0	1	0.666667	1	1		0	0	0		0	0	0		0
JPAS129	94.05	3.77	3459947	2999	44	3	5595	1	1.66667	5	5	1	0.333333	1	1		0	0	0	1	0.666667	1	1		0	0	0		0	0	0		0	0	0	1	1	1	1	1	1	1	1		0	0	0		0
JPAS130	80.46	0	6440912	6383	500	1	6383	1	4	4	4	1	7	7	7		0	0	0		0	0	0	1	2	2	2	1	1	1	1		0	0	0	1	1	1	1		0	0	0	1	1	1	1	1	1
JPAS131	97.8	0	3902748	3143	501	1	3143	1	6	6	6		0	0	0		0	0	0	1	1	1	1		0	0	0		0	0	0		0	0	0	1	1	1	1		0	0	0	1	1	1	1		0
JPAS132	97.31	0.54	2402880	2116	502	2	3604		0	0	0	1	1	2	2		0	0	0	1	1	1	1		0	0	0		0	0	0		0	0	0	1	1	1	1		0	0	0		0	0	0		0
JPAS136	98.31	1.39	4467416	3270	26	5	4486	1	8	8	8	1	10	10	10		0	0	0		0	0	0	1	1	1	1		0	0	0		0	0	0	1	1.2	2	2		0	0	0	1	1	1	1	1	0.6
JPAS137	96.8	1.2	3019278	2693	49	4	3888	1	2	2	2	1	0.5	1	1		0	0	0	0.5	1	1	2		0	0	0		0	0	0		0	0	0	1	1	1	1		0	0	0		0	0	0		0
JPAS138	89.35	2.58	2631066	2625	507	1	2625		0	0	0		0	0	0	1	1	1	1	1	1	1	1	1	1	1	1		0	0	0	1	1	1	1	1	3	3	3	1	1	1	1	1	1	1	1		0
JPAS139	89.96	2.15	2683251	2601	508	1	2601		0	0	0	1	5	5	5	1	2	2	2		0	0	0		0	0	0	1	1	1	1	1	1	1	1	1	2	2	2	1	1	1	1	1	1	1	1	1	1
JPAS147	91.19	1.83	1811350	1624	512	1	1624		0	0	0	1	12	12	12		0	0	0	1	1	1	1		0	0	0		0	0	0		0	0	0	1	2	2	2	1	1	1	1		0	0	0		0
JPAS148	94.56	4	2333930	2186	102	2	2724	1	2	2	2		0	0	0		0	0	0	1	1	1	1		0	0	0		0	0	0		0	0	0	1	1	1	1		0	0	0		0	0	0	1	0.5
JPAS149	95.24	1.43	2959473	2376	514	1	2376	1	3	3	3	1	11	11	11		0	0	0	1	1	1	1		0	0	0		0	0	0		0	0	0	1	1	1	1	1	1	1	1	1	1	1	1		0
JPAS150	96.45	3.45	1450298	1538	515	1	1538		0	0	0		0	0	0		0	0	0		0	0	0		0	0	0		0	0	0		0	0	0		0	0	0		0	0	0		0	0	0		0
JPAS153	98.17	3.33	3908459	3223	516	1	3223	1	11	11	11	1	13	13	13		0	0	0	1	1	1	1		0	0	0	1	1	1	1		0	0	0	1	2	2	2	1	1	1	1	1	1	1	1		0
JPAS155	94.5	4.04	5010418	5241	517	1	5241	1	2	2	2		0	0	0		0	0	0	1	1	1	1		0	0	0	1	3	3	3		0	0	0	1	1	1	1		0	0	0		0	0	0		0
JPAS156	96.04	1.4	2501619	2405	78	4	4364	1	5.75	8	8	1	1.25	2	2		0	0	0	1	1.25	2	2		0	0	0		0	0	0		0	0	0	1	1.75	2	2		0	0	0		0	0	0		0
JPAS162	97.61	0	3681317	2948	521	3	5013	0.875	4.66667	7	8	1	2.33333	3	3		0	0	0	1	0.666667	1	1		0	0	0		0	0	0		0	0	0	1	1	1	1		0	0	0	1	1	1	1		0
JPAS167	92.58	4.73	3532360	3261	523	1	3261	1	2	2	2	1	6	6	6	1	2	2	2		0	0	0	1	2	2	2	1	3	3	3	1	1	1	1	1	3	3	3	1	1	1	1	1	1	1	1	1	1
JPAS169	82.91	3.11	1099511	1263	524	1	1256		0	0	0		0	0	0		0	0	0		0	0	0		0	0	0		0	0	0		0	0	0		0	0	0		0	0	0		0	0	0		0
JPAS171	98.81	4.49	3880632	3338	70	4	3987	1	5	5	5	1	9	10	10		0	0	0	1	1	1	1	1	2	2	2		0	0	0		0	0	0	1	2.75	3	3		0	0	0		0	0	0	1	1
JPAS175	91.33	1.43	1913535	1755	51	5	2880	1	5.4	6	6	1	5.2	8	8		0	0	0	0.5	1	1	2		0	0	0		0	0	0		0	0	0	1	1.6	2	2		0	0	0		0	0	0		0
JPAS185	92.26	2.58	3976650	4019	532	1	4019	1	6	6	6	1	3	3	3		0	0	0		0	0	0		0	0	0	1	1	1	1		0	0	0	1	1	1	1	1	1	1	1		0	0	0		0
JPAS186	99.35	1.31	3323754	2863	23	4	4909	1	1.5	3	3	1	10.75	11	11		0	0	0	1	1.25	2	2		0	0	0		0	0	0		0	0	0	1	2.75	3	3	1	1	1	1	1	1	1	1	1	1
JPAS187	87.15	1.96	2235994	2428	7	1	2428
JPAS188	94.51	1.1	4699330	4283	4	5	5495	1	0.8	4	4	1	7.2	12	12		0	0	0	0.5	1	1	2	1	0.2	1	1		0	0	0		0	0	0	1	2.4	4	4		0	0	0	1	0.2	1	1	1	0.4
JPAS213	55.02	1.72	739598	787	550	1	784		0	0	0		0	0	0		0	0	0		0	0	0		0	0	0		0	0	0		0	0	0		0	0	0		0	0	0		0	0	0	1	1
JPAS215	97.31	2.03	2318663	2499	13	3	3043
JPAS217	90.54	2.03	2167823	1967	553	1	1967	1	6	6	6	1	4	4	4		0	0	0		0	0	0		0	0	0		0	0	0		0	0	0		0	0	0	1	1	1	1		0	0	0	1	1
JPAS220	96.43	0	1954804	1692	555	1	1692		0	0	0	1	6	6	6		0	0	0	1	1	1	1	1	2	2	2		0	0	0		0	0	0	1	3	3	3		0	0	0		0	0	0		0
JPAS224	98.88	0	4078383	3777	34	5	7238	1	7.8	12	12	1	7.6	10	10		0	0	1	1	0.8	1	1		0	0	0	1	0.2	1	1		0	0	0	1	1.8	3	3		0	0	0	1	0.4	1	1		0
JPAS225	96.5	1.86	1868450	1903	558	1	1903	1	4	4	4		0	0	0		0	0	0		0	0	0		0	0	0		0	0	0		0	0	0	1	2	2	2		0	0	0		0	0	0	1	1
JPAS229	92.93	0	1604245	1524	419	7	5551	1	0.428571	3	3	0.75	1.28571	3	4		0	0	0	1	1.14286	2	2		0	0	0		0	0	0		0	0	0	1	1.71429	2	2		0	0	0		0	0	0		0
JPAS232	96.3	2.16	2980975	3192	562	1	3190		0	0	0	1	4	4	4		0	0	0	1	1	1	1		0	0	0	1	1	1	1		0	0	0	1	1	1	1		0	0	0		0	0	0	1	1
JPAS235	94.19	0	2543579	2570	563	1	2570	1	13	13	13	1	4	4	4		0	0	0	1	1	1	1		0	0	0		0	0	0		0	0	0	1	2	2	2		0	0	0		0	0	0		0
JPAS240	98.88	0	1104631	1091	14	4	1868	1	5.5	6	6		0	0	0		0	0	0	0.5	1	1	2		0	0	0		0	0	0		0	0	0		0	0	0		0	0	0		0	0	0		0
JPAS245	63.58	0	793298	837	567	2	948		0	0	0		0	0	0		0	0	0		0	0	0		0	0	0		0	0	0		0	0	0		0	0	0		0	0	0		0	0	0		0
JPAS247	97.31	3.91	772766	782	568	1	777		0	0	0		0	0	0		0	0	0		0	0	0		0	0	0		0	0	0		0	0	0		0	0	0		0	0	0		0	0	0		0
JPAS249	63.9	0	557895	651	569	1	648		0	0	0		0	0	0		0	0	0		0	0	0		0	0	0		0	0	0		0	0	0		0	0	0		0	0	0		0	0	0		0
JPASx003	94.94	1.19	3082952	2908	528	1	2908	1	4	4	4		0	0	0		0	0	0	1	1	1	1		0	0	0		0	0	0		0	0	0	1	1	1	1		0	0	0		0	0	0		0
JPASx041	90.73	1.82	2041692	1792	540	1	1792	1	5	5	5		0	0	0		0	0	0	1	1	1	1		0	0	0		0	0	0		0	0	0		0	0	0		0	0	0		0	0	0		0
JPASx047	90.19	4.48	6505928	5249	75	3	6463	1	4	4	4	1	6	6	6		0	0	0	1	1	2	2	1	2	2	2		0	0	0		0	0	0	1	3	3	3	1	1	1	1	1	1	1	1	1	0.666667
JPASx053	89.96	0.06	1616601	1492	107	2	1767	1	1	2	2	1	0.5	1	1		0	0	0	1	1	1	1		0	0	0		0	0	0		0	0	0		0	0	0		0	0	0		0	0	0	1	1
JPASx058	91.06	3.23	2995114	2818	598	4	4602		0	0	0	1	0.5	1	1	1	2.25	3	3	1	0.5	1	1	1	0.25	1	1	1	1	1	1	1	1	1	1	1	3.25	4	4	1	1	1	1	1	1	1	1	1	0.75
JPASx085	97.31	0.66	2684744	2196	16	4	4987		0	0	0	0.928571	12	13	14		0	0	0	1	1	1	1		0	0	0		0	0	0		0	0	0	1	3	3	3		0	0	0		0	0	0		0
JPASx098	99.35	1.31	2735241	2695	35	3	5056
JPASx107	94.84	3.23	2924198	2813	504	1	2813		0	0	0		0	0	0	1	2	2	2		0	0	0		0	0	0	1	1	1	1	1	1	1	1	1	2	2	2		0	0	0		0	0	0		0
JPASx108	82.4	0.95	1873575	1616	629	1	1616		0	0	0	1	4	4	4		0	0	0	1	1	1	1		0	0	0		0	0	0		0	0	0	1	2	2	2		0	0	0		0	0	0		0
JPASx114	97.85	0.54	1912699	1667	22	6	3157		0	0	0	0.75	1.5	3	4		0	0	0		0	0	0		0	0	0		0	0	0		0	0	0	1	1.83333	2	2		0	0	0		0	0	0		0
JPASx132	95.27	4.05	4713862	3582	5	4	5005	1	3.5	4	4	1	3.5	4	4		0	0	0		0	0	0	1	2	2	2		0	0	0		0	0	0	1	1	1	1	1	1	1	1	1	0.75	1	1	1	1
JPHG018	84.46	3	3617477	3468	646	1	3468		0	0	0	1	2	2	2		0	0	0	1	1	1	1		0	0	0		0	0	0		0	0	0		0	0	0	1	1	1	1	1	1	1	1	1	1
JPHG026	93.88	4.39	5328784	4320	647	1	4320	1	4	4	4	1	3	3	3		0	0	0	1	1	1	1	1	3	3	3		0	0	0		0	0	0	1	1	1	1	1	1	1	1	1	1	1	1	1	1
JPHG028	94.76	1.43	2960491	2647	648	3	3920	1	1.33333	2	2		0	0	0		0	0	0		0	0	0		0	0	0		0	0	0		0	0	0	1	0.666667	1	1		0	0	0	1	1	1	1		0
JPHG035	92.74	0.16	2363033	2479	650	1	2479		0	0	0	1	2	2	2	1	1	1	1	1	1	1	1		0	0	0		0	0	0	1	1	1	1	1	2	2	2		0	0	0	1	1	1	1	1	1
JPHG038	90.23	0.91	3853226	3667	651	1	3667	1	2	2	2	1	2	2	2		0	0	0		0	0	0		0	0	0	1	1	1	1		0	0	0	1	1	1	1		0	0	0	1	1	1	1		0
JPHG043	83.08	2.06	3814872	2829	652	1	2829	1	3	3	3	1	3	3	3		0	0	0		0	0	0	1	1	1	1		0	0	0		0	0	0	1	2	2	2	1	1	1	1	1	1	1	1		0
JPHG053	82.67	4.42	1923685	1843	658	1	1843		0	0	0		0	0	0		0	0	0	1	1	1	1		0	0	0		0	0	0		0	0	0	1	1	1	1	1	1	1	1	1	1	1	1		0
JPHG057	83.78	1.9	3015127	3021	661	1	3019		0	0	0	1	2	2	2		0	0	0	1	1	1	1		0	0	0		0	0	0		0	0	0	1	2	2	2		0	0	0		0	0	0		0
JPHG061	95.45	3	5569709	4561	664	1	4561	1	12	12	12	1	7	7	7		0	0	0	1	2	2	2		0	0	0		0	0	0		0	0	0	1	2	2	2		0	0	0		0	0	0		0
JPHG070	92.12	4.73	2308778	2278	668	1	2278		0	0	0		0	0	0	1	3	3	3	1	1	1	1	1	1	1	1		0	0	0	1	1	1	1	1	4	4	4	1	1	1	1		0	0	0	1	1
JPHG071	87.55	2.99	3021393	3402	669	1	3402		0	0	0		0	0	0		0	0	0		0	0	0		0	0	0		0	0	0		0	0	0		0	0	0		0	0	0		0	0	0	1	1
JPHG073	87.48	1.37	2251959	2327	671	1	2327	1	2	2	2		0	0	0		0	0	0		0	0	0	1	1	1	1		0	0	0		0	0	0	1	1	1	1		0	0	0		0	0	0	1	1
JPHG075	81.23	2.9	2767929	2489	672	1	2489	1	3	3	3	1	3	3	3		0	0	0		0	0	0	1	1	1	1		0	0	0		0	0	0	1	1	1	1		0	0	0		0	0	0		0
JPHG079	92.31	1.2	1893864	1676	41	5	2943		0	0	0	0.8	2.4	4	5	1	0.2	1	1	1	1	1	1		0	0	0	0.5	0.8	1	2		0	0	0	1	0.8	1	1		0	0	0		0	0	0		0
JPHG080	99.66	1.03	6310644	4914	675	1	4912	1	7	7	7	1	4	4	4		0	0	0	1	1	1	1	1	2	2	2		0	0	0		0	0	0	1	3	3	3	1	1	1	1	1	1	1	1	1	1
JPHG085	96.59	1.14	6502225	4799	677	1	4799	1	10	10	10	1	6	6	6		0	0	0		0	0	0	1	1	1	1	1	1	1	1		0	0	0	1	2	2	2		0	0	0	1	1	1	1	1	1
JPHG092	99.52	4.05	2892164	2548	681	1	2548		0	0	0	1	4	4	4		0	0	0		0	0	0	1	1	1	1		0	0	0		0	0	0	1	1	1	1		0	0	0		0	0	0	1	1
JPHG093	94.66	1.71	3105853	2777	21	6	6211	1	0.166667	1	1	0.923077	8.16667	12	13	1	0.166667	1	1	1	1	1	1	1	0.833333	1	1	1	0.166667	1	1		0	0	0	1	0.833333	1	1	1	1	1	1	1	1	1	1		0
JPHG095	95.37	1.79	3067773	2657	683	1	2657	1	10	10	10	1	10	10	10		0	0	0	1	1	1	1	1	2	2	2		0	0	0		0	0	0	1	2	2	2	1	1	1	1	1	1	1	1		0
JPHG097	98.86	2.27	5092528	4071	684	1	4071	1	12	12	12	1	5	5	5		0	0	0	1	1	1	1	1	1	1	1		0	0	0		0	0	0	1	1	1	1		0	0	0	1	1	1	1	1	1
JPHG098	93.52	0	3383421	2724	483	3	3823		0	0	0	1	1	2	2		0	0	0	0.5	1	1	2		0	0	0		0	0	0		0	0	0	1	1	1	1		0	0	0	1	0.666667	1	1		0
JPHG102	95.97	2.25	1733459	2059	687	1	2059
JPHG104	90.97	2.58	3604683	3425	688	1	3425		0	0	0	1	7	7	7	1	2	2	2	1	1	1	1		0	0	0	1	1	1	1	1	1	1	1	1	3	3	3	1	1	1	1	1	1	1	1	1	1
JPHG106	90.97	3.59	2680636	2698	689	1	2698	1	1	1	1	1	1	1	1	1	1	1	1		0	0	0	1	4	4	4	1	1	1	1	1	1	1	1	1	2	2	2	1	1	1	1	1	1	1	1		0
JPHG107	80.09	1.54	1614858	1787	690	1	1787		0	0	0		0	0	0		0	0	0		0	0	0		0	0	0		0	0	0		0	0	0	1	2	2	2	1	1	1	1		0	0	0	1	1
JPHG117	95.3	0	4060075	3359	695	1	3357		0	0	0	1	13	13	13	1	2	2	2	1	1	1	1		0	0	0	1	2	2	2		0	0	0	1	3	3	3	1	1	1	1	1	1	1	1	1	1
JPHG120	95.1	2.61	1341741	1305	697	1	1305		0	0	0		0	0	0		0	0	0		0	0	0	1	1	1	1		0	0	0		0	0	0		0	0	0		0	0	0	1	1	1	1		0
JPHG122	88.1	2.25	2318158	2356	698	1	2356	1	5	5	5		0	0	0		0	0	0		0	0	0		0	0	0		0	0	0		0	0	0	1	2	2	2		0	0	0	1	1	1	1	1	1
JPHG129	98.91	1.09	2526868	2275	165	4	4588	1	10.5	13	13	1	10	15	15		0	0	0	0.5	1	1	2		0	0	0		0	0	0		0	0	0	1	1.5	2	2	1	1	1	1	1	0.75	1	1		0
JPHG133	93.29	2.93	2597420	2496	705	1	2496	1	2	2	2	1	9	9	9		0	0	0	1	2	2	2		0	0	0		0	0	0		0	0	0	1	2	2	2		0	0	0		0	0	0		0
JPHG135	99.52	3.1	2918428	2390	706	3	2881	1	3	3	3	1	10	10	10	1	1	1	1	1	1	1	1		0	0	0	1	1	1	1		0	0	0	1	2	2	2	1	1	1	1	1	1	1	1		0
JPHG136	98.85	0	2379011	2175	510	3	3832	1	1.66667	3	3	0.7	6.66667	7	10		0	0	0	1	1.33333	2	2		0	0	0		0	0	0		0	0	0	1	2	2	2		0	0	0		0	0	0		0
JPHG151	95.92	0.21	2785994	2706	711	2	3818	1	6.5	8	8	1	7.5	8	8		0	0	0	1	1.5	2	2		0	0	0		0	0	0		0	0	0	1	1	1	1		0	0	0		0	0	0		0
JPHG155	98.52	0	3366527	2815	713	1	2815		0	0	0	1	12	12	12		0	0	0	1	1	1	1	1	2	2	2		0	0	0		0	0	0	1	2	2	2		0	0	0	1	1	1	1		0
JPHG156	98.28	1.4	3108152	2943	714	2	3670	1	0.5	1	1	1	4.5	5	5	1	2	2	2		0	0	0		0	0	0	0.75	2.5	3	4	1	1	1	1	1	3	3	3		0	0	0	1	1	1	1	1	0.5
JPHG159	96.13	0.65	2425211	2396	715	1	2396		0	0	0	1	4	4	4	1	2	2	2		0	0	0		0	0	0	1	1	1	1	1	1	1	1	1	2	2	2	1	1	1	1	1	1	1	1	1	1
JPHG161	91.33	2.15	3155698	2388	717	2	2962	1	2	2	2	1	5	10	10		0	0	0	1	1	1	1		0	0	0		0	0	0		0	0	0	1	0.5	1	1		0	0	0	1	1	1	1		0
JPHG164	95.3	0	3209804	2613	6	5	3390	1	3.8	4	4	1	13.8	14	14		0	0	0	1	1.8	2	2		0	0	0	1	1	1	1		0	0	0	1	3	3	3		0	0	0		0	0	0		0
JPHG171	94.84	1.61	2890164	2817	722	1	2817		0	0	0	1	6	6	6	1	3	3	3		0	0	0		0	0	0	1	1	1	1	1	1	1	1	1	2	2	2	1	1	1	1	1	1	1	1	1	1
JPHG174	98.31	1.39	3928163	3871	725	3	4221	1	5	5	5	1	12.6667	13	13		0	0	0	1	1	1	1		0	0	0		0	0	0		0	0	0	1	1.33333	2	2	1	1	1	1	1	1	1	1		0
JPHG176	88.14	0	1150139	1178	727	1	1178	1	3	3	3	1	8	8	8		0	0	0		0	0	0	1	2	2	2		0	0	0		0	0	0	1	1	1	1		0	0	0		0	0	0		0
JPHG177	97.8	0	2318292	1893	561	4	2664		0	0	0	1	5	5	5	1	1	1	1	1	1	1	1		0	0	0	1	1	1	1		0	0	0	1	1	1	1		0	0	0		0	0	0		0
JPHG178	92.26	4.09	2746249	2758	729	1	2758		0	0	0		0	0	0	1	2	2	2		0	0	0		0	0	0	1	1	1	1	1	1	1	1	1	2	2	2	1	1	1	1	1	1	1	1	1	1
JPHG182	94.93	0.7	700032	826	731	1	826
JPHG186	95.1	1.31	1668673	1814	733	1	1814
JPHG188	93.55	0.32	1587289	1483	735	1	1483		0	0	0	1	3	3	3		0	0	0		0	0	0		0	0	0		0	0	0		0	0	0	1	2	2	2		0	0	0		0	0	0		0
JPHG189	96.13	1.94	2368043	2281	736	3	2717		0	0	0	1	1	1	1	1	3	3	3	1	1	1	1		0	0	0		0	0	0	1	1	1	1	1	4	4	4	1	0.666667	1	1	1	1	1	1	1	1
JPHG203	94.92	0	1771983	1700	742	2	2436		0	0	0	1	6	6	6		0	0	0		0	0	0	1	1	1	1	1	1	1	1		0	0	0		0	0	0		0	0	0		0	0	0		0
JPHG208	93.52	4.84	2006838	1811	744	1	1811		0	0	0	1	1	1	1		0	0	0	1	1	1	1		0	0	0		0	0	0		0	0	0	1	2	2	2		0	0	0		0	0	0		0
JPHG211	98.99	2.03	3839345	3932	745	1	3932	1	5	5	5	1	4	4	4		0	0	0	1	1	1	1		0	0	0		0	0	0		0	0	0	1	2	2	2		0	0	0		0	0	0		0
JPHGx019	97.69	4.49	4827796	4386	490	2	4619	1	3	3	3	1	3	4	4		0	0	0	1	0.5	1	1	1	0.5	1	1		0	0	0		0	0	0	1	3.5	4	4	1	1	1	1	1	1	1	1	1	0.5
JPHGx028	96.59	0	4314111	3464	692	1	3464	1	12	12	12	1	5	5	5		0	0	0	1	1	1	1	1	1	1	1		0	0	0		0	0	0	1	2	2	2		0	0	0	1	1	1	1	1	1
JPHGx065	96.56	0.67	4390777	4040	784	1	4040		0	0	0	1	4	4	4		0	0	0	1	1	1	1		0	0	0		0	0	0		0	0	0	1	2	2	2		0	0	0		0	0	0	1	1
JPHGx075	92.57	3.45	4000548	2930	790	2	3388	1	4.5	9	9	1	2	2	2		0	0	0	1	1.5	2	2		0	0	0		0	0	0		0	0	0	1	1.5	2	2		0	0	0	1	1	1	1	1	1
JPHGx102	97.73	0	3532724	2970	696	3	4016	1	10	10	10	1	4	4	4		0	0	0	1	0.666667	1	1	1	1	1	1		0	0	0		0	0	0	1	2	2	2		0	0	0	1	0.333333	1	1	1	1
JPHGx107	98.69	0.65	2034819	2095	371	2	2809
JPHGx108	97.71	0	1790139	1840	739	2	1931
JPMR014	84.17	0.82	3239856	3148	816	1	3148	1	2	2	2		0	0	0		0	0	0		0	0	0	1	1	1	1	1	1	1	1		0	0	0		0	0	0		0	0	0		0	0	0		0
JPMR020	85.15	2.39	3152838	2791	817	1	2791	1	2	2	2		0	0	0		0	0	0		0	0	0		0	0	0	1	1	1	1		0	0	0		0	0	0		0	0	0		0	0	0		0
JPMR023	95.23	1.44	4633776	3613	818	1	3611	1	9	9	9	1	1	1	1		0	0	0	1	1	1	1	1	1	1	1		0	0	0		0	0	0		0	0	0		0	0	0	1	1	1	1		0
JPMR024	87.07	3.41	5325107	4490	819	1	4490	1	4	4	4	1	4	4	4		0	0	0		0	0	0	1	1	1	1		0	0	0		0	0	0		0	0	0	1	1	1	1	1	1	1	1	1	1
JPMR026	82.36	2.19	3646061	3899	820	1	3899	1	9	9	9		0	0	0		0	0	0		0	0	0	1	1	1	1		0	0	0		0	0	0		0	0	0	1	1	1	1	1	1	1	1		0
JPMR031	100	2.81	5743417	4699	822	2	5441	1	7	9	9	1	2.5	3	3		0	0	0		0	0	0	1	1.5	3	3		0	0	0		0	0	0	1	1	1	1		0	0	0	1	1	1	1	1	1
JPMR032	95.1	1.14	3860204	3582	823	1	3582	1	7	7	7	1	5	5	5		0	0	0	1	2	2	2		0	0	0		0	0	0		0	0	0		0	0	0		0	0	0	1	1	1	1	1	1
JPMR037	100	2.2	3306155	3548	826	2	4421	1	2.5	4	4	1	1.5	3	3		0	0	0	1	0.5	1	1	1	0.5	1	1		0	0	0		0	0	0	1	3	3	3		0	0	0		0	0	0		0
JPMR039	89.16	3.03	2391778	2339	827	1	2339	1	6	6	6	1	3	3	3		0	0	0	1	1	1	1		0	0	0		0	0	0		0	0	0	1	1	1	1		0	0	0		0	0	0		0
JPMR046	82.8	4.44	3070197	3657	828	1	3657		0	0	0		0	0	0		0	0	0		0	0	0		0	0	0		0	0	0		0	0	0		0	0	0		0	0	0		0	0	0		0
JPMR048	90.36	3.26	2128237	2180	829	1	2180	1	7	7	7		0	0	0		0	0	0	1	1	1	1		0	0	0		0	0	0		0	0	0	1	2	2	2		0	0	0		0	0	0		0
JPMR049	96.63	0.2	3331477	3255	830	1	3255	1	10	10	10	1	4	4	4		0	0	0	1	1	1	1		0	0	0		0	0	0		0	0	0	1	2	2	2		0	0	0		0	0	0		0
JPMR050	94.44	4.97	5143158	4054	831	1	4050	1	7	7	7	1	6	6	6		0	0	0	1	1	1	1	1	1	1	1		0	0	0		0	0	0	1	2	2	2		0	0	0		0	0	0	1	1
JPMR051	99.33	0.22	3124821	2830	832	1	2830	1	3	3	3	1	2	2	2		0	0	0	1	1	1	1		0	0	0		0	0	0		0	0	0	1	1	1	1		0	0	0		0	0	0		0
JPMR053	98.25	0.88	5347476	4793	833	1	4793	1	8	8	8	1	1	1	1		0	0	0		0	0	0	1	2	2	2		0	0	0		0	0	0		0	0	0	1	1	1	1	1	1	1	1		0
JPMR054	88.83	1.69	2904672	2677	834	1	2677	1	3	3	3		0	0	0		0	0	0		0	0	0		0	0	0		0	0	0		0	0	0		0	0	0		0	0	0	1	1	1	1	1	1
JPMR057	97.85	0.81	2394093	2197	170	6	5826	1	6.83333	10	10	1	4.33333	8	8		0	0	0	1	0.833333	1	1		0	0	0		0	0	0		0	0	0	1	1.83333	2	2	1	0.833333	1	1		0	0	0		0
JPMR058	98.64	2.69	3644043	3625	836	3	5711	1	5.33333	6	6	1	12.3333	13	13		0	0	0	1	1	1	1		0	0	0		0	0	0		0	0	0	1	2	2	2		0	0	0		0	0	0	1	0.666667
JPMR060	91.42	3.52	3032333	2905	837	1	2905	1	4	4	4	1	6	6	6		0	0	0		0	0	0	1	2	2	2	1	1	1	1		0	0	0		0	0	0	1	1	1	1	1	1	1	1		0
JPMR061	96.38	2.59	3307895	3512	838	1	3512	1	3	3	3	1	3	3	3		0	0	0		0	0	0	1	2	2	2	1	1	1	1	1	1	1	1	1	1	1	1		0	0	0	1	1	1	1		0
JPMR067	97.73	0	5799477	4391	842	3	5652	1	10	10	10	1	9	10	10		0	0	0	1	1	1	1	1	2	2	2		0	0	0		0	0	0	1	2	2	2	1	0.666667	1	1	1	1	1	1	1	0.666667
JPMR072	95.2	1.33	3243692	3009	844	1	3009		0	0	0		0	0	0		0	0	0	1	1	1	1		0	0	0		0	0	0		0	0	0		0	0	0		0	0	0		0	0	0		0
JPMR073	100	2.81	3772116	3464	845	1	3464	1	6	6	6	1	1	1	1		0	0	0	1	1	1	1		0	0	0		0	0	0		0	0	0	1	2	2	2		0	0	0		0	0	0	1	1
JPMR077	96.59	1.14	5392870	4213	847	3	5592	1	7	7	7	1	10	10	10		0	0	0	1	1	1	1	1	1	1	1		0	0	0		0	0	0	1	2	2	2	1	1	1	1	1	1	1	1		0
JPMR079	99.33	0.56	4402559	4575	656	2	5510	1	3.5	7	7	1	6	10	10		0	0	0		0	0	0	1	2	2	2		0	0	0		0	0	0	1	0.5	1	1	1	1	1	1	1	1	1	1	1	0.5
JPMR081	90.44	0.36	1828619	1780	850	2	2083	1	7.5	8	8	1	3	4	4		0	0	0	1	0.5	1	1		0	0	0		0	0	0		0	0	0	1	1	1	1		0	0	0	1	0.5	1	1		0
JPMR084	82.79	1.34	1604834	1612	852	1	1612	1	6	6	6	1	5	5	5		0	0	0	1	1	1	1		0	0	0		0	0	0		0	0	0	1	1	1	1		0	0	0		0	0	0		0
JPMR087	97.19	2.25	2826585	2481	855	1	2481	1	3	3	3	1	2	2	2		0	0	0	1	1	1	1		0	0	0		0	0	0		0	0	0	1	2	2	2		0	0	0		0	0	0	1	1
JPMR088	90.65	2.58	2148197	2284	856	1	2284	1	1	1	1	1	3	3	3		0	0	0	1	1	1	1		0	0	0	1	1	1	1		0	0	0	1	3	3	3		0	0	0	1	1	1	1	1	1
JPMR090	97.75	3.9	3291209	3012	857	1	3012	1	2	2	2	1	1	1	1		0	0	0	1	1	1	1	1	2	2	2		0	0	0		0	0	0	1	1	1	1		0	0	0		0	0	0	1	1
JPMR091	84.05	2.25	2119923	2029	686	1	2029	1	8	8	8		0	0	0		0	0	0		0	0	0	1	1	1	1		0	0	0		0	0	0		0	0	0		0	0	0		0	0	0		0
JPMR095	96.09	0.67	3045945	3303	676	3	4629	1	5.33333	11	11	1	0.666667	2	2		0	0	0	1	1	1	1		0	0	0		0	0	0		0	0	0	1	1.33333	2	2		0	0	0		0	0	0	1	0.333333
JPMR096	95.8	0	2577356	2452	861	2	2862	1	2	2	2	1	3.5	6	6		0	0	0	0.5	1	1	2		0	0	0	0.666667	1.5	2	3	1	1	1	1	1	0.5	1	1		0	0	0		0	0	0		0
JPMR099	97.7	1.67	2406971	2495	863	2	3866	1	4.5	5	5	1	4	4	4		0	0	0	1	1	1	1		0	0	0		0	0	0		0	0	0	1	1.5	2	2		0	0	0		0	0	0		0
JPMR100	97.31	0	2904659	2587	864	1	2587		0	0	0	1	2	2	2		0	0	0	1	1	1	1		0	0	0		0	0	0		0	0	0	1	2	2	2		0	0	0		0	0	0		0
JPMR101	95.1	1.14	2740418	2363	865	1	2363	1	7	7	7	1	3	3	3		0	0	0		0	0	0	1	1	1	1		0	0	0		0	0	0	1	1	1	1		0	0	0		0	0	0	1	1
JPMR103	97.73	3.41	1741421	1855	866	1	1855
JPMR110	97.7	1.43	3139435	2684	869	1	2684	1	9	9	9	1	11	11	11		0	0	0	1	1	1	1	1	2	2	2		0	0	0		0	0	0		0	0	0	1	1	1	1		0	0	0		0
JPMR113	96.77	0	3023974	2714	870	1	2714		0	0	0	1	4	4	4	1	2	2	2	1	1	1	1	1	1	1	1	1	1	1	1	1	1	1	1	1	2	2	2	1	1	1	1	1	1	1	1	1	1
JPMR117	97.65	0.63	2180541	2171	873	1	2169	1	6	6	6	1	10	10	10		0	0	0	1	1	1	1		0	0	0		0	0	0		0	0	0	1	1	1	1		0	0	0		0	0	0		0
JPMR119	92.73	1.27	3470907	3363	874	1	3363	1	3	3	3		0	0	0		0	0	0		0	0	0	1	3	3	3	1	1	1	1		0	0	0		0	0	0	1	1	1	1	1	1	1	1		0
JPMR120	98.12	4.66	2227359	2305	730	3	3103	1	0.666667	2	2	0.8	4	4	5		0	0	0	1	1.33333	2	2		0	0	0	0.5	1	1	2		0	0	0	1	3.66667	4	4		0	0	0	1	1	1	1		0
JPMR121	96.63	0.2	2059315	2009	876	1	2009		0	0	0	1	5	5	5		0	0	0	1	1	1	1	1	1	1	1		0	0	0		0	0	0	1	1	1	1	1	1	1	1		0	0	0	1	1
JPMR125	96.59	0	3098581	2622	879	1	2619	1	9	9	9	1	5	5	5		0	0	0	1	1	1	1	1	1	1	1		0	0	0		0	0	0	1	2	2	2		0	0	0	1	1	1	1	1	1
JPMR126	96.5	0	2409972	2279	880	1	2279		0	0	0	1	5	5	5		0	0	0	1	1	1	1		0	0	0		0	0	0		0	0	0	1	2	2	2		0	0	0		0	0	0		0
JPMR129	96.59	2.27	3643428	3776	883	1	3776	1	7	7	7		0	0	0		0	0	0	1	1	1	1		0	0	0		0	0	0		0	0	0		0	0	0		0	0	0		0	0	0	1	1
JPMR130	94.64	4.83	2756524	2773	884	1	2773		0	0	0	1	2	2	2		0	0	0		0	0	0		0	0	0		0	0	0		0	0	0	1	2	2	2		0	0	0		0	0	0		0
JPMR132	95.76	1.98	2844933	2865	886	1	2865	1	3	3	3	1	2	2	2		0	0	0	1	1	1	1		0	0	0		0	0	0		0	0	0	1	2	2	2		0	0	0		0	0	0	1	1
JPMR134	96.09	0	2110946	2056	887	1	2056	1	4	4	4	1	2	2	2		0	0	0	1	1	1	1		0	0	0		0	0	0		0	0	0	1	2	2	2		0	0	0		0	0	0		0
JPMR136	98.39	3.6	2075629	2129	889	1	2126		0	0	0	1	2	2	2		0	0	0		0	0	0	1	1	1	1	1	1	1	1		0	0	0	1	1	1	1		0	0	0		0	0	0	1	1
JPMR138	92.48	3.2	1386360	1491	891	1	1491	1	2	2	2		0	0	0		0	0	0		0	0	0	1	1	1	1		0	0	0		0	0	0		0	0	0		0	0	0		0	0	0	1	1
JPMR141	96.34	0.27	2717329	2378	375	2	2738	1	3	3	3	1	11.5	12	12		0	0	0	1	1	1	1		0	0	0		0	0	0		0	0	0	1	3	3	3	1	1	1	1	1	1	1	1		0
JPMR147	95.51	1.12	1858554	1792	896	1	1792		0	0	0		0	0	0		0	0	0	1	1	1	1		0	0	0		0	0	0		0	0	0	1	1	1	1		0	0	0		0	0	0		0
JPMR149	95.75	0.34	1916933	1737	898	2	1877	1	10	10	10	1	2	2	2		0	0	0	1	1	1	1		0	0	0	1	1	1	1		0	0	0		0	0	0		0	0	0		0	0	0		0
JPMR150	96.61	0	1863136	1881	899	1	1881	1	2	2	2	1	2	2	2		0	0	0	1	1	1	1		0	0	0	1	1	1	1		0	0	0	1	1	1	1		0	0	0		0	0	0	1	1
JPMR151	94.89	1.98	3516564	3565	900	2	4196		0	0	0	1	12	12	12		0	0	0	1	1	1	1		0	0	0	1	0.5	1	1		0	0	0	1	2	2	2		0	0	0		0	0	0	1	0.5
JPMR153	98.53	0	1745004	1709	901	1	1709
JPMR154	96.37	0.81	1743049	1474	902	2	1648	1	5	5	5	1	2	2	2		0	0	0	1	1	1	1		0	0	0		0	0	0		0	0	0	1	1.5	2	2		0	0	0		0	0	0		0
JPMR155	100	3.39	1730384	1819	385	1	1819		0	0	0	1	4	4	4		0	0	0		0	0	0	1	1	1	1		0	0	0		0	0	0		0	0	0		0	0	0		0	0	0		0
JPMR158	100	1.63	1133591	1229	746	2	1766		0	0	0		0	0	0		0	0	0	1	1	1	1		0	0	0		0	0	0		0	0	0	1	1.5	2	2		0	0	0		0	0	0		0
JPMRx018	100	0	1449778	1548	885	1	1548
JPMRx025	83.8	4.74	3125050	2993	921	1	2993		0	0	0		0	0	0		0	0	0		0	0	0		0	0	0	1	1	1	1		0	0	0		0	0	0		0	0	0		0	0	0		0
JPMRx029	99.37	0	3421004	2619	871	1	2619	1	6	6	6	1	1	1	1		0	0	0	1	1	1	1	1	1	1	1		0	0	0		0	0	0		0	0	0	1	1	1	1	1	1	1	1	1	1
JPMRx031	88.09	0	1466799	1405	906	1	1405		0	0	0		0	0	0		0	0	0		0	0	0		0	0	0		0	0	0		0	0	0	1	2	2	2		0	0	0		0	0	0	1	1
JPMRx041	91.13	3.06	2170690	1708	776	1	1708	1	5	5	5	1	3	3	3		0	0	0		0	0	0		0	0	0		0	0	0		0	0	0	1	2	2	2		0	0	0		0	0	0	1	1
JPMRx047	89.99	1.08	2197805	1951	888	1	1951		0	0	0		0	0	0		0	0	0		0	0	0	1	1	1	1		0	0	0		0	0	0		0	0	0		0	0	0		0	0	0	1	1
JPMRx055	96.69	2.82	2101376	2007	938	1	2007		0	0	0	1	3	3	3		0	0	0	1	1	1	1		0	0	0	1	1	1	1		0	0	0	1	1	1	1		0	0	0	1	1	1	1		0
JPMRx060	98.48	0.48	2714519	2220	890	1	2220	1	2	2	2		0	0	0		0	0	0		0	0	0		0	0	0		0	0	0		0	0	0	1	1	1	1		0	0	0		0	0	0		0
JPMRx062	96.31	2.8	3984259	3463	438	2	4905	1	4.5	5	5	1	2	2	2		0	0	0	1	0.5	1	1	1	1	1	1		0	0	0		0	0	0	1	1.5	2	2		0	0	0	1	0.5	1	1		0
JPMRx070	94.88	2.25	3544752	3239	854	2	4052		0	0	0	1	2	2	2		0	0	0		0	0	0	1	1.5	2	2	1	0.5	1	1		0	0	0	1	2.5	3	3	1	1	1	1	1	1	1	1	1	0.5
JPMRx091	85.46	2.72	4214039	4074	959	1	4074		0	0	0	1	2	2	2		0	0	0		0	0	0		0	0	0		0	0	0		0	0	0		0	0	0		0	0	0	1	1	1	1	1	1
JPTR003	99.84	2.19	2915033	2913	785	2	4897	1	2	4	4	1	1.5	3	3		0	0	0	1	1	1	1		0	0	0		0	0	0		0	0	0	1	1	2	2	1	0.5	1	1	1	1	1	1		0
JPTR007	97.73	1.14	4836397	3792	660	2	4601	1	13	13	13	1	5	5	5		0	0	0	1	1	1	1	1	1	1	1		0	0	0		0	0	0	1	2	2	2		0	0	0	1	1	1	1	1	1
JPTR016	92.99	4.56	3178443	3089	591	2	3919		0	0	0	1	1.5	2	2		0	0	0		0	0	0	1	2	2	2		0	0	0		0	0	0	1	2	3	3	1	1	1	1	1	1	1	1		0
JPTR017	99.46	3.43	3344397	2878	773	3	3620	1	5	11	11	1	7.33333	10	10		0	0	0	1	0.333333	1	1	1	1.66667	2	2		0	0	0		0	0	0	1	2	2	2	1	1	1	1	1	1	1	1		0
JPTR022	97.39	0.65	4340345	4445	666	2	6348	1	4.5	5	5	0.888889	7.5	8	9		0	0	0	0.5	1	1	2		0	0	0		0	0	0		0	0	0	1	1.5	2	2	1	1	1	1		0	0	0	1	0.5
JPTR028	93.33	2.14	2886062	2599	691	3	3621	1	1.66667	3	3	1	10	15	15		0	0	1	0.666667	1.66667	2	3		0	0	0	1	0.333333	1	1		0	0	0	1	1.66667	2	2	1	1	1	1		0	0	0		0
JPTR030	99.84	0.47	3091407	2988	741	2	3438	1	5.5	8	8	1	5.5	11	11		0	0	0	1	0.5	1	1	1	0.5	1	1		0	0	0		0	0	0	1	1	1	1		0	0	0		0	0	0		0
JPTR034	91.18	2.52	2861141	2719	849	2	3040	1	6.5	7	7	1	10	12	12		0	0	0	1	1	1	1		0	0	0		0	0	0		0	0	0	1	3	3	3		0	0	0		0	0	0	1	1
JPTR035	91.18	3.59	1765215	1645	954	1	1645		0	0	0		0	0	0		0	0	0	1	1	1	1		0	0	0		0	0	0		0	0	0		0	0	0	1	1	1	1		0	0	0		0
JPTR038	95.54	1.1	1777196	1565	3	5	3301		0	0	0	0.75	1.6	3	4		0	0	0	1	0.4	1	1		0	0	0	1	0.6	1	1		0	0	0	1	0.8	1	1		0	0	0		0	0	0		0
JPTR051	97.71	0.03	2681003	2859	148	5	5248		0	0	0	1	1.8	3	3	1	1.2	2	2	1	0.2	1	1		0	0	0	1	1	2	2	1	0.8	1	1	1	2.2	4	4	1	1	1	1		0	0	0	1	0.6
JPTR054	92.32	3.27	1762631	1952	1007	1	1952
JPTR061	92.46	1.49	1511279	1671	678	2	1882
JPTR080	84.17	1.65	1798117	2035	1018	1	2035		0	0	0		0	0	0		0	0	0		0	0	0		0	0	0		0	0	0		0	0	0		0	0	0		0	0	0		0	0	0		0
JPTRx005	63.89	0	1095173	1546	813	2	1991		0	0	0		0	0	0		0	0	0		0	0	0		0	0	0		0	0	0		0	0	0		0	0	0		0	0	0		0	0	0		0
JPTRx010	95.44	0	2024967	1762	47	4	2649	1	5.75	8	8		0	0	0		0	0	0		0	0	0	1	1	1	1		0	0	0		0	0	0		0	0	0		0	0	0		0	0	0	1	1
JPTRx013	96.49	0	2708500	2242	476	2	2760	1	7.5	9	9	1	2	2	2		0	0	0	1	0.5	1	1	1	1	1	1		0	0	0		0	0	0	1	1.5	2	2		0	0	0	1	1	1	1	1	0.5
JPTRx015	99.33	0	3594301	3277	474	2	4138	1	3.5	7	7	1	4.5	5	5		0	0	0	1	1	1	1		0	0	0		0	0	0		0	0	0	1	2	2	2		0	0	0		0	0	0		0
JPTRx022	96.11	2.9	2561495	2418	721	2	3368		0	0	0	1	2	2	2	1	0.5	1	1	1	1	1	1	1	1	1	1	1	1	1	1	1	1	1	1	1	1.5	2	2	1	1	1	1		0	0	0	1	1
JPTRx025	85.3	2.09	3189577	2788	645	1	2788	1	8	8	8	1	2	2	2		0	0	0	1	1	1	1	1	2	2	2		0	0	0		0	0	0		0	0	0	1	1	1	1		0	0	0	1	1
JPTRx035	91.73	1.07	3758883	3251	657	2	4605	1	4	8	8	1	3	3	3		0	0	0		0	0	0	0.5	1	1	2		0	0	0		0	0	0	1	1	1	1	1	1	1	1	1	1	1	1		0
JPTRx050	91.18	2.29	2901067	2649	654	2	4010	1	5	5	5	1	11	12	12		0	0	0	1	1.5	2	2		0	0	0		0	0	0		0	0	0	1	2	2	2		0	0	0	1	1	1	1		0
JPTRx062	87.5	2.7	3908238	2949	614	3	6802		0	0	0	1	1.66667	2	2		0	0	0	1	1	1	1		0	0	0		0	0	0		0	0	0	1	0.666667	1	1		0	0	0	1	1	1	1	1	1
JPTRx063	80.82	2.36	1668723	1513	1051	1	1513		0	0	0	1	5	5	5		0	0	0	1	1	1	1		0	0	0		0	0	0		0	0	0		0	0	0		0	0	0		0	0	0		0
JPTRx065	95.1	0.87	2248718	2016	36	4	3817	1	4	4	4	1	3.75	4	4		0	0	0	1	0.75	1	1		0	0	0		0	0	0		0	0	0	1	2	2	2		0	0	0		0	0	0		0
JPTRx084	99.05	0.48	2806707	2263	981	1	2263	1	3	3	3	1	6	6	6		0	0	0	1	1	1	1		0	0	0	1	1	1	1		0	0	0	1	1	1	1	1	1	1	1		0	0	0		0
JPTRx087	93.92	4.77	3543986	2822	1067	1	2822		0	0	0	1	3	3	3		0	0	0		0	0	0	1	1	1	1		0	0	0		0	0	0	1	1	1	1		0	0	0	1	1	1	1	1	1
JPTRx092	84.55	3.3	3723831	3053	1072	1	3053		0	0	0		0	0	0		0	0	0	1	1	1	1		0	0	0		0	0	0		0	0	0	1	1	1	1		0	0	0		0	0	0		0
JPTRx095	95.08	1.01	2174892	1836	708	2	2433	1	8	8	8	1	1.5	2	2		0	0	0	1	1	1	1		0	0	0		0	0	0		0	0	0	1	1	1	1		0	0	0		0	0	0		0
JPTRx099	57.41	0.85	699702	695	1078	1	695		0	0	0		0	0	0		0	0	0		0	0	0		0	0	0		0	0	0		0	0	0		0	0	0		0	0	0		0	0	0	1	1
JPTRx101	94.78	0.56	2715337	2270	712	2	2629	1	2.5	5	5	1	5	5	5		0	0	0		0	0	0		0	0	0		0	0	0		0	0	0	1	1.5	2	2	1	0.5	1	1	1	1	1	1		0
JPTRx106	95.73	2.61	5740846	4714	825	1	4714	1	11	11	11	1	5	5	5		0	0	0		0	0	0	1	2	2	2		0	0	0		0	0	0	1	2	2	2	1	1	1	1	1	1	1	1		0
JPTRx110	98.04	0.65	2444562	2309	2259	2	2938
JPTRx112	91.26	0	1764867	1497	1087	1	1497		0	0	0	1	4	4	4		0	0	0	1	1	1	1		0	0	0		0	0	0		0	0	0	1	2	2	2		0	0	0		0	0	0		0
USCA009	84.65	3.2	2937867	2938	1088	1	2938		0	0	0		0	0	0		0	0	0	1	1	1	1		0	0	0		0	0	0		0	0	0	1	1	1	1	1	1	1	1		0	0	0		0
USCA025	84.19	2.84	7504627	6954	1091	1	6954	1	4	4	4	1	9	9	9		0	0	0	1	2	2	2		0	0	0	1	1	1	1		0	0	0		0	0	0	1	1	1	1		0	0	0		0
USCA027	98.06	1.29	3898910	3834	1092	3	7021		0	0	0	1	5.33333	7	7	0.666667	1.33333	2	3	1	0.666667	1	1	1	1	2	2	1	1	1	1	1	0.666667	1	1	1	2.33333	3	3	1	1	1	1	1	0.666667	1	1	1	1
USCA035	96.07	2.81	6288833	5344	1093	1	5344	1	3	3	3	1	2	2	2		0	0	0		0	0	0	1	1	1	1		0	0	0		0	0	0		0	0	0	1	1	1	1	1	1	1	1	1	1
USCA038	88.1	2.86	2889539	2612	1095	1	2612		0	0	0	1	13	13	13		0	0	0	1	2	2	2		0	0	0		0	0	0		0	0	0	1	2	2	2	1	1	1	1	1	1	1	1		0
USCA059	97.86	3.42	4437452	3639	1103	2	4368	1	5	5	5	1	4	8	8		0	0	0	1	1	1	1		0	0	0	0.5	1	1	2		0	0	0	1	2	2	2	1	1	1	1	1	1	1	1	1	1
USCA084	93.94	1.33	3821025	3823	1111	1	3823		0	0	0		0	0	0		0	0	0		0	0	0		0	0	0		0	0	0		0	0	0		0	0	0		0	0	0		0	0	0		0
USCA085	83.59	4.61	4282473	3598	1112	1	3598		0	0	0	1	5	5	5		0	0	0	1	1	1	1		0	0	0		0	0	0		0	0	0	1	3	3	3		0	0	0		0	0	0	1	1
USCA096	81.57	3.91	3568060	3441	1115	1	3441	1	1	1	1		0	0	0		0	0	0		0	0	0		0	0	0	1	1	1	1		0	0	0	1	1	1	1		0	0	0		0	0	0	1	1
USCA100	81.9	3.67	2966952	2740	1117	1	2740	1	3	3	3	1	3	3	3		0	0	0	1	1	1	1		0	0	0		0	0	0		0	0	0	1	2	2	2	1	1	1	1		0	0	0		0
USCA105	96.75	3.94	3332846	3368	1119	1	3368		0	0	0	1	7	7	7	1	1	1	1	1	2	2	2		0	0	0		0	0	0	1	1	1	1	1	2	2	2		0	0	0	1	1	1	1		0
USCA106	93.79	4.49	3509406	3522	1120	1	3522	1	4	4	4	1	2	2	2	1	1	1	1		0	0	0	1	1	1	1	1	1	1	1	1	1	1	1	1	2	2	2	1	1	1	1	1	1	1	1		0
USCA108	99.57	1.23	1522526	1526	1121	1	1526		0	0	0	1	2	2	2		0	0	0		0	0	0		0	0	0		0	0	0	1	1	1	1		0	0	0	1	1	1	1		0	0	0		0
USCA110	96.13	1.94	3227715	2966	1123	1	2966		0	0	0	1	4	4	4	1	2	2	2	1	1	1	1	1	2	2	2	1	1	1	1	1	1	1	1	1	4	4	4		0	0	0		0	0	0	1	1
USCA112	92.74	2.73	3162802	2680	1125	2	3941	1	1.5	3	3	1	1	2	2		0	0	0	1	0.5	1	1	1	1.5	2	2		0	0	0		0	0	0	1	0.5	1	1		0	0	0	1	0.5	1	1	1	1
USCA115	84.66	4.49	3915452	4289	1126	1	4289		0	0	0	1	5	5	5		0	0	0		0	0	0	1	1	1	1	1	1	1	1	1	1	1	1	1	2	2	2	1	1	1	1	1	1	1	1		0
USCA118	98.98	0.78	3048321	2974	1129	2	3718	1	6	6	6	1	11	11	11		0	0	0	1	0.5	1	1	1	1	1	1		0	0	0		0	0	0	1	1	1	1		0	0	0		0	0	0		0
USCA126	83.19	3.94	2920980	3058	1132	1	3058		0	0	0		0	0	0		0	0	0		0	0	0		0	0	0		0	0	0		0	0	0	1	2	2	2		0	0	0		0	0	0		0
USCA130	95.43	0.54	2854858	2351	20	5	3256	1	1.8	3	3	1	11	15	15		0	0	0	1	1	1	1		0	0	0		0	0	0		0	0	0	1	2.6	3	3	1	1	1	1	1	1	1	1		0
USCA132	95.73	0.85	2817761	2534	1135	2	3505		0	0	0	1	5	5	5		0	0	0		0	0	0		0	0	0	1	2	2	2		0	0	0	1	2	2	2	1	1	1	1	1	1	1	1	1	1
USCA135	94.84	4.52	2710733	2537	486	1	2537	1	1	1	1		0	0	0		0	0	0		0	0	0		0	0	0		0	0	0	1	1	1	1	1	2	2	2	1	1	1	1	1	1	1	1	1	1
USCA137	94.42	3.8	3298417	3459	1139	3	7527	1	1.33333	4	4	1	1.66667	2	2		0	0	0	0.5	1	1	2		0	0	0		0	0	0		0	0	0	1	1.66667	2	2		0	0	0		0	0	0		0
USCA138	87.8	4.97	3594497	3537	1140	1	3537	1	2	2	2	1	3	3	3	1	1	1	1	1	1	1	1		0	0	0	1	1	1	1	1	1	1	1	1	2	2	2		0	0	0	1	1	1	1	1	1
USCA144	94.66	4.27	1655028	1793	1142	1	1793		0	0	0		0	0	0		0	0	0		0	0	0		0	0	0		0	0	0	1	1	1	1	1	1	1	1		0	0	0	1	1	1	1		0
USCA149	82.76	0	2479556	2434	1143	1	2434		0	0	0		0	0	0		0	0	0		0	0	0		0	0	0	1	1	1	1		0	0	0	1	1	1	1	1	1	1	1		0	0	0		0
USCA156	99.57	0	2307714	2230	1148	1	2230		0	0	0		0	0	0		0	0	0		0	0	0		0	0	0	1	1	1	1		0	0	0	1	1	1	1		0	0	0	1	1	1	1	1	1
USCA157	94.25	0.56	2306593	1991	1149	2	2677	1	1.5	3	3	1	3	3	3		0	0	0	1	1	1	1		0	0	0		0	0	0		0	0	0	1	1	1	1		0	0	0		0	0	0		0
USCA195	90.17	4.47	912704	891	1162	1	889		0	0	0		0	0	0		0	0	0		0	0	0		0	0	0		0	0	0		0	0	0		0	0	0		0	0	0	1	1	1	1		0
USCA203	94.61	2.7	1672011	1801	1165	1	1801		0	0	0	1	2	2	2		0	0	0		0	0	0	1	1	1	1		0	0	0		0	0	0		0	0	0		0	0	0		0	0	0		0
USCA262	96.1	1.79	1306426	1380	1177	4	2919	1	1	1	1		0	0	0		0	0	0	1	0.75	1	1		0	0	0		0	0	0		0	0	0		0	0	0		0	0	0		0	0	0	1	0.25
USCAx002	88.76	3.96	3688396	3086	1133	1	3086		0	0	0	1	8	8	8		0	0	0	1	1	1	1	1	1	1	1		0	0	0		0	0	0	1	2	2	2	1	1	1	1	1	1	1	1		0
USCAx041	96.45	1.05	2208463	2092	1147	2	2732		0	0	0	0.909091	9.5	10	11		0	0	0	0.5	1	1	2		0	0	0	1	1	1	1		0	0	0	1	0.5	1	1		0	0	0		0	0	0		0
USCAx079	83.01	2.98	2492056	2207	1209	1	2207		0	0	0	1	4	4	4		0	0	0		0	0	0		0	0	0		0	0	0		0	0	0	1	2	2	2		0	0	0		0	0	0		0
USCAx081	97.8	1.65	2983095	2540	1138	1	2540	1	2	2	2	1	9	9	9		0	0	0		0	0	0		0	0	0	1	2	2	2		0	0	0	1	1	1	1		0	0	0		0	0	0		0
USCAx093	81.38	0	2674339	2347	1213	1	2347		0	0	0		0	0	0		0	0	0		0	0	0		0	0	0		0	0	0		0	0	0		0	0	0		0	0	0		0	0	0	1	1
USCAx096	89.43	4.22	2556488	2400	1141	1	2400	1	2	2	2		0	0	0		0	0	0	1	1	1	1		0	0	0		0	0	0		0	0	0	1	2	2	2		0	0	0		0	0	0	1	1
USCAx107	64.5	0	637427	618	259	4	980		0	0	0		0	0	0		0	0	0		0	0	0		0	0	0		0	0	0		0	0	0		0	0	0		0	0	0		0	0	0	1	1
USCAx141	97.86	3.42	5441985	4516	1101	3	7209	1	2.66667	3	3	1	6.33333	8	8		0	0	0	0.5	1	1	2		0	0	0		0	0	0		0	0	0	1	1.66667	2	2	1	1	1	1	1	1	1	1	1	1
USCAx156	94.84	2.93	3124034	2841	1173	2	3048		0	0	0	1	3	3	3	1	0.5	1	1	1	1	1	1		0	0	0	1	1	1	1	1	1	1	1	1	1.5	2	2	1	1	1	1	1	1	1	1	1	1
USDE022	93.64	1.09	3290874	3078	1245	1	3078	1	2	2	2	1	3	3	3		0	0	0		0	0	0	1	1	1	1	1	1	1	1	1	1	1	1		0	0	0		0	0	0	1	1	1	1		0
USDE024	88.07	4.95	4863135	4523	1246	1	4523	1	2	2	2	1	2	2	2		0	0	0		0	0	0		0	0	0	1	1	1	1		0	0	0		0	0	0		0	0	0	1	1	1	1		0
USDE036	100	4.05	7199981	5212	1248	1	5212	1	4	4	4	1	4	4	4		0	0	0		0	0	0	1	2	2	2		0	0	0		0	0	0		0	0	0	1	1	1	1	1	1	1	1	1	1
USDE052	97.73	3.41	6233773	4990	1252	1	4990	1	12	12	12	1	5	5	5		0	0	0	1	1	1	1	1	1	1	1		0	0	0		0	0	0	1	2	2	2		0	0	0	1	1	1	1	1	1
USDE054	90.63	3.94	6206854	5489	1253	1	5489	1	8	8	8	1	6	6	6		0	0	0	1	1	1	1		0	0	0	1	1	1	1		0	0	0		0	0	0	1	1	1	1		0	0	0		0
USDE056	98.9	2.26	6152403	4935	1254	1	4935	1	8	8	8	1	5	5	5		0	0	0		0	0	0	1	1	1	1	1	1	1	1		0	0	0	1	1	1	1		0	0	0	1	1	1	1	1	1
USDE057	85.96	4.38	6123510	5508	1255	1	5508	1	2	2	2	1	11	11	11		0	0	0	1	1	1	1	1	1	1	1	1	1	1	1		0	0	0		0	0	0	1	1	1	1	1	1	1	1		0
USDE058	90.91	1.7	3736425	3194	1256	1	3194	1	4	4	4		0	0	0		0	0	0		0	0	0		0	0	0	1	1	1	1		0	0	0		0	0	0		0	0	0	1	1	1	1	1	1
USDE064	92.5	0	5137154	4320	1258	1	4320	1	3	3	3	1	10	10	10		0	0	0	1	1	1	1		0	0	0	1	1	1	1		0	0	0	1	2	2	2		0	0	0	1	1	1	1	1	1
USDE070	98.77	3.45	3822144	3499	1260	1	3499	1	6	6	6		0	0	0		0	0	0		0	0	0		0	0	0		0	0	0		0	0	0	1	1	1	1		0	0	0		0	0	0		0
USDE073	81.11	2.67	3852039	3496	1261	1	3496	1	2	2	2	1	5	5	5		0	0	0	1	1	1	1		0	0	0		0	0	0		0	0	0	1	2	2	2		0	0	0	1	1	1	1	1	1
USDE075	98.14	1.24	5094112	4260	1262	1	4260	1	12	12	12		0	0	0		0	0	0	1	1	1	1	1	1	1	1		0	0	0		0	0	0	1	1	1	1		0	0	0	1	1	1	1		0
USDE076	96.73	2.29	5488785	4041	1263	1	4041	1	6	6	6	1	3	3	3	1	1	1	1	1	1	1	1		0	0	0		0	0	0	1	1	1	1	1	3	3	3	1	1	1	1	1	1	1	1	1	1
USDE087	86.82	2	4701168	3879	1265	1	3879	1	5	5	5	1	4	4	4	1	2	2	2		0	0	0		0	0	0	1	1	1	1	1	1	1	1	1	3	3	3	1	1	1	1	1	1	1	1		0
USDE092	83.54	4.55	4564962	4345	1266	1	4345	1	6	6	6	1	4	4	4	1	1	1	1		0	0	0		0	0	0	1	1	1	1		0	0	0	1	3	3	3	1	1	1	1	1	1	1	1		0
USDE095	95.45	1.09	4516759	3683	1268	1	3681	1	10	10	10	1	6	6	6	1	1	1	1		0	0	0	1	2	2	2	1	1	1	1		0	0	0	1	1	1	1		0	0	0	1	1	1	1		0
USDE096	87.88	2.3	4475266	3937	1269	1	3937	1	8	8	8	1	11	11	11		0	0	0		0	0	0	1	1	1	1	1	1	1	1		0	0	0		0	0	0	1	1	1	1	1	1	1	1		0
USDE098	98.34	1.03	4405621	3924	54	3	5378	1	6.66667	10	10	0.923077	9	12	13		0	0	0	1	2	2	2	1	1	1	1		0	0	0		0	0	0	1	2	2	2	1	1	1	1	1	1	1	1		0
USDE105	97.78	1.48	3992026	3702	1274	1	3702		0	0	0	1	6	6	6		0	0	0		0	0	0	1	1	1	1		0	0	0		0	0	0	1	1	1	1	1	1	1	1	1	1	1	1		0
USDE106	99.46	4.3	4323064	3516	1275	1	3516	1	3	3	3	1	10	10	10	1	1	1	1	1	1	1	1		0	0	0	1	1	1	1		0	0	0	1	2	2	2		0	0	0		0	0	0		0
USDE111	98.59	3.38	4409155	3921	42	2	5632	0.75	2.5	3	4	1	2	4	4		0	0	0		0	0	0	0.666667	2	2	3		0	0	0		0	0	0		0	0	0	1	1	1	1	1	1	1	1	1	1
USDE113	98.3	2.69	4044997	3718	1277	1	3718	1	2	2	2	1	2	2	2		0	0	0		0	0	0		0	0	0		0	0	0		0	0	0		0	0	0		0	0	0	1	1	1	1		0
USDE114	100	0.79	3853969	3152	1278	1	3152	1	2	2	2	1	2	2	2		0	0	0		0	0	0		0	0	0		0	0	0		0	0	0	1	1	1	1		0	0	0	1	1	1	1		0
USDE115	93.57	1.9	2881850	2479	211	2	2971	1	7	8	8	1	6	9	9		0	0	0	0.5	1	1	2		0	0	0	1	0.5	1	1		0	0	0	1	0.5	1	1	1	1	1	1	1	0.5	1	1		0
USDE118	98.65	0.68	3923286	3201	1280	1	3199	1	6	6	6		0	0	0		0	0	0		0	0	0	1	1	1	1		0	0	0		0	0	0	1	1	1	1		0	0	0	1	1	1	1	1	1
USDE121	97.86	4.21	4029178	3442	1282	2	3737	1	5.5	11	11	1	9.5	12	12		0	0	0	1	1.5	2	2	1	0.5	1	1	1	1	1	1		0	0	0	1	2	2	2	1	1	1	1	1	1	1	1		0
USDE123	93.64	1.09	3842395	3613	1283	1	3613	1	3	3	3		0	0	0		0	0	0		0	0	0		0	0	0	1	1	1	1		0	0	0		0	0	0	1	1	1	1	1	1	1	1		0
USDE124	84.99	2.61	3795301	3757	1284	1	3757		0	0	0		0	0	0		0	0	0		0	0	0		0	0	0	1	1	1	1		0	0	0		0	0	0	1	1	1	1	1	1	1	1	1	1
USDE125	92.24	1.1	3675221	3057	1285	2	4281	1	10	11	11	1	12.5	13	13		0	0	0	1	2	2	2	1	1	1	1		0	0	0		0	0	0	1	1	1	1	1	1	1	1	1	0.5	1	1		0
USDE132	95.16	0.54	3617948	2934	1286	1	2934	1	3	3	3	1	14	14	14	1	1	1	1	1	1	1	1	1	1	1	1	1	2	2	2		0	0	0	1	3	3	3	1	1	1	1	1	1	1	1		0
USDE135	86.45	2.83	3530804	3638	1289	2	4050	1	1	2	2	1	3.5	7	7		0	0	0	1	1	1	1		0	0	0	1	1	1	1		0	0	0	1	3.5	4	4		0	0	0	1	1	1	1		0
USDE141	98.74	0.2	3431285	3451	1291	1	3451		0	0	0		0	0	0		0	0	0		0	0	0		0	0	0	1	2	2	2		0	0	0		0	0	0		0	0	0		0	0	0		0
USDE142	90.97	3.87	3306955	3332	1292	1	3332		0	0	0	1	4	4	4		0	0	0	1	1	1	1		0	0	0	1	1	1	1		0	0	0	1	4	4	4		0	0	0	1	1	1	1		0
USDE143	94.06	3.38	3295315	2746	1293	1	2746	1	2	2	2		0	0	0		0	0	0		0	0	0		0	0	0	1	1	1	1		0	0	0	1	1	1	1		0	0	0		0	0	0		0
USDE149	96.92	0.62	3153569	2974	1130	2	3650		0	0	0	1	0.5	1	1		0	0	0		0	0	0		0	0	0	1	1	1	1	1	1	1	1		0	0	0		0	0	0		0	0	0	1	1
USDE154	89.02	1.8	2626502	2449	1116	2	3057	1	1.5	3	3	1	0.5	1	1		0	0	0	1	1	1	1		0	0	0		0	0	0		0	0	0	1	1	1	1		0	0	0		0	0	0	1	1
USDE156	92.9	4.09	2966317	2982	1298	1	2982		0	0	0	1	3	3	3	1	2	2	2	1	1	1	1	1	1	1	1	1	1	1	1	1	1	1	1	1	2	2	2		0	0	0		0	0	0	1	1
USDE160	85.25	1.01	2919546	2543	1301	1	2543		0	0	0		0	0	0		0	0	0		0	0	0		0	0	0		0	0	0		0	0	0		0	0	0		0	0	0		0	0	0		0
USDE164	92.86	0	2829313	2444	53	2	3454	1	1	2	2		0	0	0		0	0	0		0	0	0		0	0	0		0	0	0		0	0	0	1	1	1	1		0	0	0	1	0.5	1	1		0
USDE165	94.05	2.81	2887190	2767	1303	1	2767	1	2	2	2		0	0	0		0	0	0		0	0	0		0	0	0		0	0	0		0	0	0	1	1	1	1		0	0	0	1	1	1	1		0
USDE167	92.63	3.93	2870008	2635	1304	1	2635	1	6	6	6	1	5	5	5		0	0	0		0	0	0	1	1	1	1		0	0	0		0	0	0	1	1	1	1		0	0	0		0	0	0	1	1
USDE168	98.1	0.54	2843480	2747	1305	1	2747	1	2	2	2	1	2	2	2		0	0	0		0	0	0	1	3	3	3		0	0	0		0	0	0	1	1	1	1		0	0	0	1	1	1	1		0
USDE170	90.15	3.72	2830520	2616	1306	1	2616	1	3	3	3	1	4	4	4		0	0	0		0	0	0	1	1	1	1		0	0	0		0	0	0	1	1	1	1		0	0	0	1	1	1	1	1	1
USDE173	99.19	3.63	2782430	2747	1225	3	4324	1	2.66667	4	4	1	11.3333	13	13	1	0.666667	1	1	1	1	1	1		0	0	0	1	2	2	2		0	0	0	1	1	1	1		0	0	0		0	0	0		0
USDE176	97.69	0.06	2723034	2472	1309	1	2472	1	3	3	3		0	0	0		0	0	0		0	0	0		0	0	0		0	0	0		0	0	0	1	1	1	1		0	0	0		0	0	0		0
USDE177	96.4	0	2576288	2310	1310	1	2310	1	2	2	2		0	0	0		0	0	0		0	0	0		0	0	0		0	0	0		0	0	0	1	1	1	1		0	0	0		0	0	0		0
USDE179	88.6	1.68	2663483	2433	1312	1	2433		0	0	0	1	1	1	1		0	0	0	1	1	1	1		0	0	0		0	0	0		0	0	0	1	1	1	1		0	0	0		0	0	0	1	1
USDE182	96.51	1.61	2605889	2276	8	10	3187	1	2.7	3	3	1	11.4	13	13		0	0	0	1	1.1	2	2		0	0	0		0	0	0		0	0	0	1	1.9	2	2		0	0	0		0	0	0	1	0.1
USDE183	93.08	2.38	2602688	2602	1316	1	2602	1	4	4	4	1	3	3	3		0	0	0	1	1	1	1		0	0	0		0	0	0		0	0	0	1	2	2	2		0	0	0		0	0	0		0
USDE187	98.65	2.17	3145518	2838	2258	4	3920		0	0	0	1	5.5	6	6		0	0	0		0	0	0	1	1	1	1		0	0	0		0	0	0	1	1.5	2	2		0	0	0	1	0.75	1	1		0
USDE189	81.41	3.73	2480756	2586	1319	1	2586	1	2	2	2	1	2	2	2		0	0	0	1	1	1	1		0	0	0		0	0	0		0	0	0	1	1	1	1		0	0	0		0	0	0		0
USDE192	97.73	3.41	2588512	2526	1320	1	2526	1	4	4	4	1	5	5	5		0	0	0	1	1	1	1		0	0	0		0	0	0		0	0	0		0	0	0	1	1	1	1	1	1	1	1		0
USDE202	98.9	1.16	2230234	1946	131	1	1946	1	9	9	9	1	4	4	4		0	0	0	1	1	1	1		0	0	0		0	0	0		0	0	0	1	1	1	1		0	0	0		0	0	0	1	1
USDE205	97.63	0	2237153	2040	1	9	4555	1	4.88889	6	6	1	4.33333	8	8		0	0	0	0.5	1	1	2		0	0	0		0	0	0		0	0	0	1	1.88889	2	2		0	0	0		0	0	0		0
USDE212	94.57	0.58	2113171	2105	1327	1	2105	1	3	3	3		0	0	0		0	0	0		0	0	0		0	0	0		0	0	0		0	0	0		0	0	0		0	0	0		0	0	0		0
USDE217	92.78	0.85	2082491	2071	1328	1	2071	1	1	1	1		0	0	0		0	0	0		0	0	0	1	3	3	3		0	0	0		0	0	0	1	1	1	1		0	0	0		0	0	0		0
USDE226	95.51	2.25	2579122	2403	9	8	4125	1	4.375	7	7	1	7.625	8	8		0	0	0	1	1	1	1		0	0	0		0	0	0		0	0	0	1	2	2	2		0	0	0	1	0.875	1	1	1	0.125
USDE233	89.8	0.66	1922340	2119	1330	1	2119
USDE236	94.44	3.3	3444635	3943	1332	1	3943
USDE239	90.47	3.49	1746105	1928	1333	1	1928
USDE246	89.9	1.05	1590646	1447	19	2	1794	1	1.5	3	3	0.8	4	4	5		0	0	0	1	1	1	1		0	0	0		0	0	0		0	0	0	1	2	2	2		0	0	0		0	0	0		0
USDE248	86.97	2.19	1723085	1699	1338	1	1697		0	0	0	1	1	1	1		0	0	0	1	1	1	1	1	1	1	1		0	0	0		0	0	0		0	0	0		0	0	0		0	0	0		0
USDE259	93.2	1.4	2191173	1946	1174	2	2620		0	0	0		0	0	0		0	0	0	1	1	1	1		0	0	0		0	0	0		0	0	0	1	2	2	2		0	0	0		0	0	0	1	1
USDE265	97.85	2.74	1325979	1323	1341	1	1317		0	0	0		0	0	0		0	0	0		0	0	0		0	0	0		0	0	0		0	0	0		0	0	0		0	0	0		0	0	0		0
USDE268	96.67	2.88	1549885	1633	1342	1	1633		0	0	0		0	0	0	1	1	1	1		0	0	0		0	0	0		0	0	0	1	1	1	1	1	2	2	2		0	0	0	1	1	1	1	1	1
USDE270	62.74	0.57	1225259	1315	1343	1	1313		0	0	0		0	0	0		0	0	0		0	0	0		0	0	0		0	0	0		0	0	0		0	0	0		0	0	0		0	0	0		0
USDE273	60.32	4.27	1197172	1391	1344	1	1391		0	0	0		0	0	0		0	0	0		0	0	0		0	0	0		0	0	0		0	0	0		0	0	0		0	0	0		0	0	0	1	1
USDE286	52.5	2.16	774309	902	1348	1	902		0	0	0		0	0	0		0	0	0		0	0	0		0	0	0		0	0	0		0	0	0		0	0	0	1	1	1	1		0	0	0		0
USDE289	89.02	0	906813	1074	1349	1	1072
USDE290	99.19	4.44	819502	1007	1350	1	1007		0	0	0		0	0	0		0	0	0	1	1	1	1		0	0	0		0	0	0		0	0	0		0	0	0		0	0	0		0	0	0		0
USDE300	100	1.03	821534	879	10	2	1018		0	0	0		0	0	0		0	0	0		0	0	0		0	0	0		0	0	0		0	0	0		0	0	0		0	0	0		0	0	0	1	1
USDEx009	93.22	0.15	2141259	1973	1322	1	1973	1	3	3	3	1	6	6	6		0	0	0	1	1	1	1	1	1	1	1	1	2	2	2		0	0	0	1	1	1	1		0	0	0		0	0	0	1	1
USDEx013	80.29	1.55	2919335	2652	1259	1	2652		0	0	0		0	0	0		0	0	0	1	1	1	1		0	0	0		0	0	0		0	0	0	1	1	1	1	1	1	1	1	1	1	1	1	1	1
USDEx040	93.02	1.13	3959760	3267	1368	1	3267		0	0	0		0	0	0		0	0	0		0	0	0		0	0	0		0	0	0		0	0	0	1	1	1	1		0	0	0		0	0	0		0
USDEx046	91.53	0	1444172	1410	1339	2	1659	1	3	3	3	1	8	8	8		0	0	0		0	0	0	1	3	3	3		0	0	0		0	0	0	1	1	1	1		0	0	0		0	0	0		0
USDEx051	98.31	2.49	4016758	3681	1377	1	3681	1	2	2	2	1	4	4	4		0	0	0		0	0	0	1	1	1	1	1	2	2	2		0	0	0	1	1	1	1	1	1	1	1	1	1	1	1		0
USDEx083	90.56	3.18	2917825	2458	1392	1	2458	1	4	4	4	1	11	11	11		0	0	0	1	1	1	1		0	0	0	1	1	1	1		0	0	0	1	2	2	2		0	0	0		0	0	0		0
USDEx088	89.42	0	1847641	1715	1156	2	2391	1	1.5	3	3	1	0.5	1	1		0	0	0	1	0.5	1	1		0	0	0		0	0	0		0	0	0	1	0.5	1	1		0	0	0		0	0	0	1	0.5
USDEx090	81.71	1.28	1419804	1433	1337	1	1433	1	3	3	3		0	0	0		0	0	0	1	1	1	1		0	0	0		0	0	0		0	0	0	1	2	2	2		0	0	0		0	0	0	1	1
USDEx098	93.5	0.96	3153611	3113	1346	1	3113	1	1	1	1	1	9	9	9		0	0	0		0	0	0	1	3	3	3	1	1	1	1		0	0	0	1	1	1	1		0	0	0	1	1	1	1		0
USDEx111	98.02	1.49	3549829	2908	1108	1	2908	1	2	2	2		0	0	0		0	0	0		0	0	0		0	0	0	1	1	1	1		0	0	0	1	1	1	1		0	0	0	1	1	1	1		0
USDEx114	98.33	0.27	2672198	2267	1247	1	2267	1	2	2	2		0	0	0		0	0	0		0	0	0		0	0	0		0	0	0		0	0	0	1	1	1	1		0	0	0	1	1	1	1		0
USDEx116	91.38	4.49	2198336	2128	556	2	3018	1	2	2	2	1	3	3	3		0	0	0	1	0.5	1	1		0	0	0		0	0	0		0	0	0		0	0	0	1	1	1	1		0	0	0		0
USDV010	83.34	0.74	3451213	3093	1420	1	3093	1	1	1	1		0	0	0		0	0	0		0	0	0		0	0	0	1	1	1	1		0	0	0	1	1	1	1		0	0	0	1	1	1	1		0
USDV023	80.16	3.85	3401796	3084	1422	1	3084		0	0	0	1	6	6	6		0	0	0	1	1	1	1		0	0	0		0	0	0		0	0	0	1	1	1	1	1	1	1	1	1	1	1	1		0
USDV024	94.3	4.07	8140479	7003	1423	1	7003	1	9	9	9		0	0	0		0	0	0	1	1	1	1	1	1	1	1	1	1	1	1		0	0	0		0	0	0		0	0	0	1	1	1	1		0
USDV027	82.09	2.16	3388151	3303	1424	1	3303	1	2	2	2		0	0	0		0	0	0		0	0	0		0	0	0		0	0	0		0	0	0		0	0	0		0	0	0	1	1	1	1		0
USDV036	98.98	0.86	4349299	3840	1427	1	3840		0	0	0	1	5	5	5		0	0	0	1	1	1	1		0	0	0		0	0	0		0	0	0	1	2	2	2	1	1	1	1	1	1	1	1		0
USDV039	93.62	3.06	4045016	3243	27	2	4715	1	5	10	10	1	0.5	1	1		0	0	0	1	1	1	1		0	0	0		0	0	0		0	0	0	1	1.5	2	2		0	0	0	1	0.5	1	1	1	0.5
USDV052	90.12	3.2	5198071	4920	1432	1	4920	1	2	2	2		0	0	0		0	0	0		0	0	0		0	0	0		0	0	0		0	0	0		0	0	0		0	0	0		0	0	0		0
USDV065	87.84	4.68	3828682	3853	1435	1	3853		0	0	0		0	0	0		0	0	0		0	0	0		0	0	0		0	0	0		0	0	0	1	1	1	1		0	0	0	1	1	1	1		0
USDV073	98.84	1.1	8428994	6957	1436	1	6957	1	10	10	10	1	10	10	10		0	0	0	1	1	1	1	1	2	2	2	1	1	1	1		0	0	0	1	1	1	1	1	1	1	1	1	1	1	1	1	1
USDV077	81.71	2.64	3507762	3648	1438	1	3648	1	6	6	6	1	3	3	3		0	0	0		0	0	0		0	0	0	1	2	2	2		0	0	0		0	0	0		0	0	0		0	0	0		0
USDV082	80.82	1.14	2983535	2973	1440	1	2973		0	0	0		0	0	0		0	0	0	1	1	1	1		0	0	0		0	0	0		0	0	0		0	0	0	1	1	1	1		0	0	0		0
USDV083	99.45	2.2	3191640	3406	1107	4	8150	1	1.5	4	4	1	1.5	2	2	1	0.5	1	1		0	0	0	1	2	3	3	0.5	0.5	1	2	1	0.5	1	1	1	2	3	3		0	0	0	1	0.5	1	1	1	0.75
USDV101	91.09	1.73	5057775	4522	1445	1	4522	1	8	8	8		0	0	0		0	0	0		0	0	0		0	0	0		0	0	0		0	0	0	1	2	2	2	1	1	1	1	1	1	1	1		0
USDV108	93.39	4.55	4496802	4164	1109	2	5046	1	3	3	3	1	3	4	4	1	0.5	1	1	1	1	1	1		0	0	0	1	0.5	1	1		0	0	0	1	2	2	2		0	0	0	1	1	1	1	1	1
USDV126	91.4	2.59	4323970	4161	1450	1	4161		0	0	0		0	0	0		0	0	0	1	1	1	1		0	0	0	1	1	1	1		0	0	0	1	2	2	2	1	1	1	1	1	1	1	1	1	1
USDV130	97.26	1.89	3967872	4141	1452	1	4141	1	5	5	5	1	3	3	3		0	0	0		0	0	0		0	0	0	1	2	2	2		0	0	0		0	0	0		0	0	0	1	1	1	1		0
USDV131	92.6	3.1	2885271	3225	15	5	5466		0	0	0	1	2.2	5	5	1	0.4	1	1	1	1	1	1		0	0	0	1	1	2	2		0	0	0	0.75	3	3	4		0	0	0	1	1	1	1	1	0.6
USDV133	93.82	1.25	1725825	1610	105	2	3016		0	0	0		0	0	0		0	0	0		0	0	0		0	0	0		0	0	0		0	0	0	1	2	2	2		0	0	0		0	0	0	1	0.5
USDV135	83.32	2.71	2895904	2938	1455	1	2938		0	0	0		0	0	0		0	0	0		0	0	0		0	0	0		0	0	0		0	0	0		0	0	0		0	0	0		0	0	0		0
USDV146	91.92	2.79	5013527	4223	1457	1	4223	1	2	2	2	1	7	7	7		0	0	0	1	1	1	1	1	1	1	1		0	0	0		0	0	0	1	1	1	1		0	0	0	1	1	1	1	1	1
USDV148	96.61	1.46	2469954	2557	2	2	3360		0	0	0	1	3.5	5	5	0.666667	1.5	2	3		0	0	0		0	0	0	1	1	1	1	1	0.5	1	1	1	1.5	2	2	1	1	1	1		0	0	0	1	0.5
USDV152	95.16	4.57	4719703	4163	1257	2	4739	1	3	3	3	0.846154	9.5	11	13	1	0.5	1	1	1	1	1	1	1	1	1	1	1	1	1	1		0	0	0	1	1	1	1	1	1	1	1	1	1	1	1		0
USDV153	60.03	0	817787	967	1460	1	967		0	0	0		0	0	0		0	0	0	1	1	1	1		0	0	0		0	0	0		0	0	0		0	0	0		0	0	0		0	0	0		0
USDV154	97.74	0	2768634	2698	12	5	5591		0	0	0	0.666667	1.6	2	3	1	0.8	1	1		0	0	0	1	0.2	1	1	1	1	1	1	1	1	1	1	1	2	3	3	1	1	1	1	1	0.8	1	1	1	0.8
USDV155	95.38	1.96	3530748	3083	1462	1	3083	1	4	4	4	1	10	10	10		0	0	0	1	1	1	1		0	0	0		0	0	0		0	0	0	1	2	2	2	1	1	1	1	1	1	1	1		0
USDV157	95.7	1.79	3105478	2799	1122	2	3724	1	3	3	3	1	3.5	4	4		0	0	0	0.5	1	1	2		0	0	0		0	0	0		0	0	0	1	1	1	1	1	1	1	1		0	0	0		0
USDV158	90.8	3.49	2955572	2842	1464	1	2842	1	2	2	2	1	2	2	2		0	0	0	1	1	1	1		0	0	0		0	0	0		0	0	0	1	1	1	1		0	0	0		0	0	0		0
USDV165	97.69	3.95	5568517	5099	1467	1	5099	1	3	3	3	1	2	2	2		0	0	0	1	1	1	1		0	0	0		0	0	0		0	0	0	1	1	1	1		0	0	0		0	0	0		0
USDV168	95.51	3.44	2157779	2295	1468	1	2295		0	0	0		0	0	0		0	0	0		0	0	0		0	0	0		0	0	0		0	0	0		0	0	0		0	0	0		0	0	0		0
USDV170	97.3	4.73	7346570	5526	1469	1	5526	1	10	10	10	1	6	6	6		0	0	0		0	0	0	1	3	3	3		0	0	0		0	0	0	1	1	1	1	1	1	1	1	1	1	1	1	1	1
USDV178	85.91	3.82	2150263	1931	1471	1	1931	1	5	5	5		0	0	0		0	0	0		0	0	0		0	0	0	1	1	1	1		0	0	0		0	0	0		0	0	0	1	1	1	1		0
USDV180	92.2	0.54	3782535	3266	1472	1	3266	1	2	2	2	1	2	2	2		0	0	0		0	0	0		0	0	0	1	1	1	1		0	0	0		0	0	0		0	0	0	1	1	1	1		0
USDV183	95.5	4.95	7271045	5905	1473	1	5905	1	10	10	10		0	0	0		0	0	0		0	0	0	1	1	1	1		0	0	0		0	0	0	1	1	1	1	1	1	1	1	1	1	1	1		0
USDV186	50.78	0	657855	781	1474	1	777		0	0	0		0	0	0		0	0	0	1	1	1	1		0	0	0		0	0	0		0	0	0		0	0	0		0	0	0		0	0	0		0
USDV191	56.99	3.45	688480	775	1475	1	775		0	0	0		0	0	0		0	0	0		0	0	0		0	0	0		0	0	0		0	0	0		0	0	0		0	0	0		0	0	0		0
USDV192	100	1.92	3062756	3035	1476	1	3035		0	0	0		0	0	0		0	0	0		0	0	0		0	0	0	1	1	1	1		0	0	0	1	2	2	2	1	1	1	1	1	1	1	1	1	1
USDV197	89.3	2.2	2207934	1929	1478	1	1929		0	0	0	1	4	4	4		0	0	0	1	1	1	1		0	0	0	1	1	1	1		0	0	0	1	1	1	1		0	0	0		0	0	0		0
USDV200	93.63	3.05	2195134	2492	151	1	2492
USDV213	91.14	1.1	3973207	3434	1482	1	3434		0	0	0	1	10	10	10		0	0	0	1	2	2	2		0	0	0		0	0	0		0	0	0	1	1	1	1		0	0	0		0	0	0		0
USDV214	97.54	1.94	3379263	3145	1483	1	3145	1	3	3	3		0	0	0		0	0	0		0	0	0		0	0	0		0	0	0		0	0	0	1	1	1	1		0	0	0		0	0	0		0
USDV224	83.46	3.83	5163525	5126	1486	1	5126	1	2	2	2		0	0	0		0	0	0		0	0	0		0	0	0		0	0	0		0	0	0		0	0	0	1	1	1	1		0	0	0		0
USDV225	86.42	1.64	4804940	4755	1487	2	6535	1	3	4	4	1	1.5	3	3		0	0	0		0	0	0	1	2	3	3	1	2	2	2		0	0	0	1	1	1	1	1	0.5	1	1	1	1	1	1	1	1
USDV230	99.45	2.2	7222332	5328	1489	1	5328	1	8	8	8	1	4	4	4		0	0	0	1	1	1	1		0	0	0		0	0	0		0	0	0	1	3	3	3	1	1	1	1	1	1	1	1	1	1
USDV238	98.88	1.12	2835186	2671	142	2	3349	1	3	3	3		0	0	0		0	0	0	1	1	1	1		0	0	0		0	0	0		0	0	0	1	1.5	2	2		0	0	0		0	0	0	1	1
USDV240	99.54	0.89	5293538	4588	1494	1	4588	1	8	8	8	1	2	2	2		0	0	0		0	0	0		0	0	0		0	0	0		0	0	0	1	1	1	1		0	0	0	1	1	1	1		0
USDV252	98.54	3.98	4291388	4106	1500	1	4106		0	0	0		0	0	0		0	0	0		0	0	0		0	0	0		0	0	0		0	0	0		0	0	0		0	0	0		0	0	0		0
USDV268	97.06	2.3	2868816	2501	147	4	3662	1	6	8	8	1	5.5	10	10		0	0	0	0.5	1	1	2		0	0	0		0	0	0		0	0	0	1	1	2	2	1	1	1	1	1	0.5	1	1		0
USDV269	98.9	2.2	5867016	4625	1503	1	4625	1	8	8	8	1	12	12	12		0	0	0	1	2	2	2	1	1	1	1		0	0	0		0	0	0	1	2	2	2	1	1	1	1	1	1	1	1		0
USDV271	97.74	1.1	5564100	4363	1505	1	4363	1	11	11	11	1	14	14	14		0	0	0	1	2	2	2		0	0	0		0	0	0		0	0	0	1	4	4	4	1	1	1	1	1	1	1	1		0
USDV272	96.61	1.46	2603784	2328	1136	3	3279	1	6	6	6	1	8	9	9		0	0	0	1	0.333333	1	1		0	0	0	1	1	1	1		0	0	0	1	1.33333	2	2		0	0	0		0	0	0		0
USDV276	91.16	1.84	1974039	1821	1161	2	3106		0	0	0	1	7	10	10		0	0	0	1	1	1	1		0	0	0		0	0	0		0	0	0	1	1.5	2	2		0	0	0		0	0	0		0
USDV288	96	2.41	3588668	3209	1514	1	3209	1	2	2	2		0	0	0		0	0	0		0	0	0		0	0	0	1	1	1	1		0	0	0		0	0	0		0	0	0	1	1	1	1		0
USDV293	99.05	3.41	3636036	3155	1515	2	3340	1	3	3	3	1	16	17	17	1	0.5	1	1	0.666667	2	2	3		0	0	0	1	0.5	1	1		0	0	0	1	2.5	3	3	1	1	1	1		0	0	0		0
USDV298	98.9	2.2	3940938	3206	25	9	5033	1	6.66667	8	8		0	0	0		0	0	0		0	0	0	1	1.88889	2	2		0	0	0		0	0	0	1	1.11111	2	2	1	1	1	1		0	0	0		0
USDV299	97.31	1.08	3326871	2702	45	6	3820	1	10	12	12	1	12.6667	14	14		0	0	0	1	1	1	1		0	0	0		0	0	0		0	0	0	1	1.33333	2	2	1	1	1	1	1	1	1	1		0
USDV300	96.13	4.19	3067079	3048	1218	3	4021		0	0	0		0	0	0	1	1.66667	2	2		0	0	0		0	0	0	1	1	1	1	1	1	1	1	1	3.66667	4	4	1	1	1	1	1	1	1	1	1	1
USDV307	98.67	0	1534202	1388	704	5	3449	1	3	5	5		0	0	0		0	0	0	1	1	1	1		0	0	0		0	0	0		0	0	0	1	1.2	2	2		0	0	0		0	0	0		0
USDV309	61.45	0.61	589095	659	1524	1	659		0	0	0		0	0	0		0	0	0	1	1	1	1		0	0	0		0	0	0		0	0	0		0	0	0		0	0	0		0	0	0		0
USDV311	92.98	2.25	1293610	1210	72	1	1210		0	0	0		0	0	0		0	0	0		0	0	0		0	0	0		0	0	0		0	0	0		0	0	0		0	0	0		0	0	0	1	1
USDV316	62.38	0	920626	1032	1527	1	1030		0	0	0		0	0	0		0	0	0		0	0	0		0	0	0		0	0	0		0	0	0		0	0	0		0	0	0		0	0	0	1	1
USDV326	80.46	0	641447	698	1529	1	692		0	0	0		0	0	0		0	0	0		0	0	0		0	0	0		0	0	0		0	0	0		0	0	0		0	0	0		0	0	0		0
USDV328	57.84	0	563467	613	565	2	734		0	0	0		0	0	0		0	0	0		0	0	0	1	1	1	1		0	0	0		0	0	0		0	0	0		0	0	0		0	0	0		0
USDVx003	59.71	2.35	664757	675	1531	1	675		0	0	0		0	0	0		0	0	0	1	1	1	1		0	0	0		0	0	0		0	0	0		0	0	0		0	0	0		0	0	0		0
USDVx016	62.13	2.97	723230	725	1535	2	918		0	0	0		0	0	0		0	0	0	1	1	1	1		0	0	0		0	0	0		0	0	0		0	0	0		0	0	0		0	0	0		0
USDVx061	56.37	1.12	549513	506	1451	1	506		0	0	0		0	0	0		0	0	0		0	0	0		0	0	0		0	0	0		0	0	0		0	0	0		0	0	0		0	0	0		0
USDVx063	86.36	4.85	4158546	3528	1556	1	3528	1	6	6	6	1	4	4	4		0	0	0	1	1	1	1		0	0	0		0	0	0		0	0	0		0	0	0	1	1	1	1		0	0	0		0
USDVx067	85.74	3.37	3554511	3168	1559	1	3168		0	0	0		0	0	0		0	0	0		0	0	0		0	0	0		0	0	0		0	0	0		0	0	0	1	1	1	1		0	0	0	1	1
USDVx070	96.77	1.61	4854933	3744	1498	1	3744	1	3	3	3	1	13	13	13	1	1	1	1	1	1	1	1		0	0	0	1	1	1	1		0	0	0	1	3	3	3	1	1	1	1	1	1	1	1		0
USDVx085	87.85	0.65	3877000	2955	135	2	4487	1	11.5	12	12	0.818182	6.5	9	11		0	0	0	1	1	1	1		0	0	0		0	0	0		0	0	0	0.5	1	1	2	1	1	1	1	1	1	1	1		0
USDVx090	100	1.1	3538255	2894	1106	3	4251	1	1.66667	3	3	1	6.33333	9	9		0	0	0		0	0	0	1	1.66667	2	2		0	0	0		0	0	0	1	1	1	1	1	0.666667	1	1	1	1	1	1	1	1
USDVx097	96.15	1.28	1846867	1782	1522	2	2424	1	2	2	2	1	12	12	12		0	0	0	1	1	1	1		0	0	0		0	0	0		0	0	0	1	2	2	2		0	0	0	1	1	1	1	1	0.5
USDVx117	64.17	0	780398	790	1588	1	790		0	0	0		0	0	0		0	0	0		0	0	0		0	0	0		0	0	0		0	0	0		0	0	0		0	0	0		0	0	0		0
USDVx121	87.49	1.09	3331018	2907	1590	1	2907	1	9	9	9	1	6	6	6		0	0	0	1	1	1	1	1	1	1	1		0	0	0		0	0	0	1	1	1	1	1	1	1	1		0	0	0		0
USDVx146	90.8	0.21	2888795	2650	1150	2	3611	1	7	8	8	1	2.5	3	3		0	0	0	0.5	1	1	2		0	0	0		0	0	0		0	0	0		0	0	0		0	0	0		0	0	0		0
USDVx154	89.09	4.55	2718582	2564	1603	1	2564	1	7	7	7	1	3	3	3		0	0	0	1	1	1	1		0	0	0		0	0	0		0	0	0		0	0	0		0	0	0		0	0	0		0
USDVx157	98.9	1.1	2769033	2147	1521	1	2147		0	0	0	1	6	6	6		0	0	0	1	2	2	2		0	0	0		0	0	0		0	0	0	1	1	1	1		0	0	0		0	0	0		0
USDVx168	90.49	2.47	3986006	3484	1611	1	3484	1	8	8	8	1	6	6	6		0	0	0	1	1	1	1	1	1	1	1		0	0	0		0	0	0	1	1	1	1	1	1	1	1		0	0	0		0
USDVx177	85.33	4.49	4310978	3889	1616	1	3889	1	3	3	3	1	6	6	6		0	0	0		0	0	0	1	1	1	1		0	0	0	1	1	1	1	1	3	3	3	1	1	1	1	1	1	1	1	1	1
USDVx184	82.06	4.3	3706181	3463	1621	1	3463		0	0	0	1	3	3	3		0	0	0		0	0	0		0	0	0	1	2	2	2		0	0	0		0	0	0		0	0	0	1	1	1	1		0
USMO043	93.21	4.42	5814592	4544	38	2	6342	1	9	10	10	1	4.5	8	8		0	0	0	1	1.5	2	2		0	0	0		0	0	0		0	0	0	1	1	1	1		0	0	0	1	0.5	1	1	1	1
USMO060	82.98	1.12	4169442	3689	1288	1	3689		0	0	0	1	9	9	9		0	0	0	1	1	1	1		0	0	0		0	0	0		0	0	0	1	2	2	2		0	0	0		0	0	0	1	1
USMO069	84.89	2.36	2275102	2466	1637	1	2466		0	0	0	1	4	4	4	1	1	1	1		0	0	0	1	1	1	1	1	1	1	1	1	1	1	1	1	1	1	1	1	1	1	1		0	0	0	1	1
USMO074	93.83	1.38	2766641	2576	159	2	3065	1	4	8	8	1	2	4	4		0	0	0	1	0.5	1	1		0	0	0		0	0	0		0	0	0	1	1.5	2	2	1	0.5	1	1	1	0.5	1	1		0
USMO092	97.73	3.41	3026191	2890	577	3	4622		0	0	0	1	0.333333	1	1	0.666667	1.33333	2	3		0	0	0		0	0	0	1	1	1	1	1	1	1	1	1	2.33333	4	4	1	1	1	1	1	1	1	1	1	0.666667
USMO107	95	2.62	4344227	3707	1097	3	4646	1	8	11	11	1	8	8	8		0	0	0	1	1	1	1	1	1	1	1		0	0	0		0	0	0	1	2	2	2	1	1	1	1	1	1	1	1		0
USMO108	97.73	2.27	7444215	5548	46	2	6777	1	10	10	10	1	3	3	3		0	0	0	1	1	1	1	1	2	2	2		0	0	0		0	0	0	1	3	3	3	1	1	1	1	1	1	1	1	1	1
USMO112	98.33	4.38	3407926	2901	1128	2	3479	1	2.5	3	3	1	6.5	9	9		0	0	0	0.5	1	1	2		0	0	0		0	0	0		0	0	0	1	1	1	1	1	1	1	1		0	0	0		0
USMO113	95.97	3.09	5621142	4333	1652	1	4333	1	4	4	4	1	6	6	6		0	0	0		0	0	0	1	2	2	2	1	1	1	1		0	0	0		0	0	0	1	1	1	1	1	1	1	1		0
USMO115	91.14	1.65	2423963	2309	542	1	2309		0	0	0	1	2	2	2		0	0	0		0	0	0		0	0	0		0	0	0		0	0	0		0	0	0		0	0	0	1	1	1	1	1	1
USMO123	95.95	5	7248146	5738	1655	1	5738	1	9	9	9	1	5	5	5		0	0	0	1	1	1	1	1	3	3	3		0	0	0		0	0	0	1	2	2	2	1	1	1	1		0	0	0	1	1
USMO124	97.27	4.73	5864613	4704	1656	1	4704	1	10	10	10		0	0	0		0	0	0		0	0	0	1	2	2	2		0	0	0		0	0	0	1	2	2	2	1	1	1	1	1	1	1	1		0
USMO135	100	3.41	6215841	4847	1089	2	6021	1	13	14	14	1	5	5	5		0	0	0	1	1	1	1	1	1	1	1		0	0	0		0	0	0	1	2	2	2		0	0	0	1	1	1	1	1	0.5
USMO139	92.9	3.87	3312682	3260	1660	1	3260		0	0	0	1	4	4	4		0	0	0	1	1	1	1		0	0	0	1	1	1	1		0	0	0	1	4	4	4		0	0	0	1	1	1	1		0
USMO144	96.87	0.67	2004578	1966	104	3	3064		0	0	0	1	4	4	4		0	0	0	1	0.666667	1	1		0	0	0		0	0	0		0	0	0	1	1	1	1		0	0	0		0	0	0		0
USMO149	92.9	2.58	3477180	3467	50	3	5462	1	1.66667	3	3	1	4.66667	5	5		0	0	0	1	1.33333	2	2		0	0	0	1	1.66667	2	2		0	0	0	1	3.66667	4	4		0	0	0	1	1	1	1		0
USMO158	94.44	1.71	4576505	3732	1113	3	7921	1	2	2	2	1	7.33333	11	11		0	0	0	1	0.666667	1	1	1	0.666667	1	1	1	1	1	1		0	0	0	1	2	2	2	1	1	1	1	1	1	1	1		0
USMO159	98.88	0	4547765	3753	1669	1	3753	1	3	3	3	1	2	2	2		0	0	0		0	0	0	1	1	1	1		0	0	0		0	0	0		0	0	0	1	1	1	1	1	1	1	1	1	1
USMO160	82.69	2.02	1979869	2112	1670	1	2112		0	0	0		0	0	0		0	0	0	1	1	1	1		0	0	0		0	0	0		0	0	0		0	0	0		0	0	0		0	0	0		0
USMO178	90.61	0.91	3676279	2988	83	2	4195	1	3	6	6	1	3	6	6		0	0	0	1	0.5	1	1	1	0.5	1	1		0	0	0		0	0	0		0	0	0		0	0	0		0	0	0		0
USMO181	97.69	2.88	4811193	4179	1681	1	4179	1	4	4	4	1	7	7	7	1	2	2	2	1	1	1	1		0	0	0	1	1	1	1	1	1	1	1	1	2	2	2		0	0	0		0	0	0	1	1
USMO185	86.71	0	2642080	2150	1448	1	2150		0	0	0	1	3	3	3		0	0	0	1	1	1	1		0	0	0	1	2	2	2		0	0	0	1	1	1	1		0	0	0		0	0	0		0
USMO188	100	0.85	4026665	4069	1685	1	4069		0	0	0	1	6	6	6	1	1	1	1	1	1	1	1	1	1	1	1	1	1	1	1	1	1	1	1	1	2	2	2	1	1	1	1	1	1	1	1		0
USMO189	98.39	0.81	3062246	2882	310	3	4042	1	3	5	5	1	10.3333	13	13		0	0	0	1	0.666667	1	1		0	0	0	1	2	2	2		0	0	0	1	0.666667	1	1		0	0	0		0	0	0		0
USMO190	92.66	0.2	2323393	2210	55	3	4304	1	1.33333	4	4	1	3	4	4		0	0	0	0.5	1	1	2		0	0	0		0	0	0		0	0	0	1	1.33333	2	2		0	0	0		0	0	0		0
USMO197	93.55	2.15	2977664	2924	710	3	6974		0	0	0	1	3.33333	5	5	1	1.66667	3	3	1	0.333333	1	1	0.5	1	1	2	1	0.666667	1	1	1	0.666667	1	1	1	3.33333	4	4	1	1	1	1	1	1	1	1	1	1
USMO198	98.9	0	2045020	1663	370	2	2036		0	0	0	1	4	8	8	1	0.5	1	1	1	0.5	1	1		0	0	0	1	0.5	1	1		0	0	0	1	1	1	1		0	0	0		0	0	0	1	1
USMO199	98.9	0	1650918	1546	18	4	4178		0	0	0	1	4.75	11	11		0	0	0	0.5	0.75	1	2		0	0	0		0	0	0		0	0	0	1	0.75	1	1	1	1	1	1		0	0	0		0
USMO200	84.04	4.7	2034791	1831	1693	1	1831		0	0	0	1	6	6	6		0	0	0		0	0	0	1	1	1	1		0	0	0		0	0	0		0	0	0		0	0	0	1	1	1	1		0
USMO202	95.81	1.29	2834354	2846	28	7	4209		0	0	0	1	3.71429	4	4	1	1.85714	2	2	1	0.142857	1	1		0	0	0	1	1.85714	2	2	1	1	1	1	1	1.85714	2	2		0	0	0	1	1	1	1	1	1
USMO204	97.86	2.14	2755043	2314	345	6	3495	1	3	3	3	0.933333	10.8333	14	15		0	0	0	0.666667	1.66667	2	3		0	0	0		0	0	0		0	0	0	1	1.66667	2	2	1	1	1	1		0	0	0		0
USMO206	59.01	4.66	617256	652	1698	1	652		0	0	0		0	0	0		0	0	0		0	0	0		0	0	0		0	0	0		0	0	0		0	0	0		0	0	0		0	0	0		0
USMO207	96.34	1.65	2766564	2515	1699	1	2515	1	4	4	4	1	5	5	5		0	0	0		0	0	0		0	0	0	1	1	1	1		0	0	0	1	1	1	1		0	0	0		0	0	0		0
USMO208	97.69	2.88	3327508	3226	1700	1	3226		0	0	0		0	0	0		0	0	0		0	0	0		0	0	0		0	0	0		0	0	0	1	1	1	1		0	0	0	1	1	1	1	1	1
USMO210	87.33	1.76	2619211	2387	11	5	4229	1	2.4	3	3	1	0.6	1	1		0	0	0	0.5	1	1	2	1	1	1	1		0	0	0		0	0	0	1	0.6	1	1		0	0	0		0	0	0	1	1
USMO218	87.47	2.37	2034400	1775	153	2	2037		0	0	0		0	0	0		0	0	0		0	0	0		0	0	0		0	0	0		0	0	0	1	1	1	1		0	0	0	1	1	1	1		0
USMO220	96.43	0	1968584	1694	48	5	2574		0	0	0	1	4.8	6	6		0	0	0	0.5	0.8	1	2	1	1.8	2	2		0	0	0		0	0	0	1	3	3	3		0	0	0		0	0	0		0
USMO224	62.39	1.14	899334	929	1708	1	929		0	0	0		0	0	0		0	0	0	1	1	1	1		0	0	0		0	0	0		0	0	0		0	0	0		0	0	0		0	0	0	1	1
USMO226	87.5	4.06	4547178	5103	1710	1	5103	1	4	4	4	1	4	4	4	1	2	2	2		0	0	0	1	1	1	1		0	0	0	1	1	1	1	1	1	1	1		0	0	0	1	1	1	1	1	1
USMO227	87.21	1.08	1720500	1601	1711	1	1601	1	2	2	2	1	1	1	1		0	0	0	1	1	1	1		0	0	0		0	0	0		0	0	0	1	2	2	2		0	0	0		0	0	0	1	1
USMO228	93.96	0	1585717	1423	76	1	1423		0	0	0	1	6	6	6	1	1	1	1	1	1	1	1		0	0	0	1	1	1	1		0	0	0	1	1	1	1		0	0	0		0	0	0		0
USMO234	63.9	0	592550	688	1715	1	685		0	0	0		0	0	0		0	0	0		0	0	0		0	0	0		0	0	0		0	0	0		0	0	0		0	0	0		0	0	0	1	1
USMO238	83.93	1.79	1311631	1341	1104	2	2514		0	0	0		0	0	0		0	0	0	1	1	1	1		0	0	0		0	0	0		0	0	0	1	2	2	2		0	0	0		0	0	0		0
USMO239	93.87	1.29	1670980	1764	1199	1	1764		0	0	0	1	1	1	1		0	0	0	1	1	1	1		0	0	0		0	0	0		0	0	0	1	1	1	1		0	0	0		0	0	0		0
USMO247	97.86	3.42	1140689	1261	40	1	1258		0	0	0		0	0	0		0	0	0		0	0	0		0	0	0		0	0	0		0	0	0		0	0	0		0	0	0		0	0	0		0
USMO249	90.61	2.27	2201740	2294	1722	1	2294		0	0	0		0	0	0		0	0	0	1	1	1	1		0	0	0		0	0	0		0	0	0	1	1	1	1		0	0	0		0	0	0		0
USMO250	63.64	1.02	578472	617	1723	1	617		0	0	0		0	0	0		0	0	0		0	0	0		0	0	0		0	0	0		0	0	0		0	0	0		0	0	0		0	0	0		0
USOA008	95.85	3.43	5482023	5594	1733	1	5594		0	0	0	1	1	1	1		0	0	0		0	0	0		0	0	0		0	0	0		0	0	0		0	0	0	1	1	1	1		0	0	0		0
USOA011	96.59	2.27	4205695	4049	1735	1	4049	1	4	4	4	1	2	2	2		0	0	0		0	0	0	1	2	2	2		0	0	0		0	0	0		0	0	0	1	1	1	1		0	0	0		0
USOA016	92.37	1.35	5574693	5688	1737	1	5688		0	0	0	1	1	1	1		0	0	0		0	0	0		0	0	0	1	1	1	1		0	0	0	1	1	1	1	1	1	1	1		0	0	0		0
USOA028	96.24	1.11	3644420	3562	1738	1	3562	1	1	1	1	1	5	5	5		0	0	0		0	0	0	1	1	1	1	1	1	1	1		0	0	0	1	1	1	1		0	0	0	1	1	1	1	1	1
USOA037	99.02	4.59	8522450	8141	1100	2	9793	1	1.5	3	3		0	0	0		0	0	0		0	0	0		0	0	0		0	0	0	1	0.5	1	1		0	0	0	1	0.5	1	1		0	0	0	1	1
USOA042	98.25	0	3793418	3808	1740	1	3808		0	0	0		0	0	0		0	0	0		0	0	0		0	0	0	1	1	1	1		0	0	0		0	0	0		0	0	0		0	0	0		0
USOA043	99.19	3.35	3090154	3365	1741	1	3365		0	0	0		0	0	0		0	0	0	1	1	1	1		0	0	0	1	2	2	2		0	0	0		0	0	0	1	1	1	1		0	0	0		0
USOA049	89.36	4.26	4798658	4594	1742	1	4594		0	0	0		0	0	0		0	0	0		0	0	0	1	1	1	1	1	1	1	1		0	0	0		0	0	0	1	1	1	1		0	0	0		0
USOA053	93.1	1.25	4538572	3716	1743	1	3716		0	0	0		0	0	0		0	0	0		0	0	0	1	1	1	1		0	0	0		0	0	0		0	0	0		0	0	0	1	1	1	1		0
USOA058	95.1	0.98	3226300	3207	1744	1	3207		0	0	0	1	2	2	2		0	0	0		0	0	0	1	2	2	2		0	0	0		0	0	0	1	2	2	2	1	1	1	1		0	0	0		0
USOA063	83.95	4.8	3556417	3220	1746	1	3220	1	2	2	2		0	0	0		0	0	0		0	0	0	1	1	1	1		0	0	0		0	0	0	1	1	1	1		0	0	0		0	0	0	1	1
USOA069	90.12	2.37	3210932	3141	1747	1	3141		0	0	0	1	2	2	2		0	0	0		0	0	0	1	1	1	1		0	0	0		0	0	0	1	1	1	1		0	0	0		0	0	0	1	1
USOA073	95.41	0.34	3078659	3222	1748	1	3222		0	0	0		0	0	0		0	0	0		0	0	0		0	0	0		0	0	0		0	0	0		0	0	0	1	1	1	1		0	0	0		0
USOA074	93.34	4.52	3788516	3626	1749	1	3626		0	0	0		0	0	0		0	0	0		0	0	0		0	0	0		0	0	0		0	0	0	1	1	1	1		0	0	0		0	0	0		0
USOA076	95.97	2.24	3482840	3239	949	2	4025	1	3	3	3	1	2	2	2		0	0	0	1	0.5	1	1		0	0	0		0	0	0		0	0	0	1	2	2	2		0	0	0		0	0	0		0
USOA083	89.99	2.66	3215961	3231	1752	1	3231	1	3	3	3		0	0	0		0	0	0		0	0	0		0	0	0		0	0	0		0	0	0	1	1	1	1		0	0	0		0	0	0	1	1
USOA088	99.54	2.01	2350135	2578	1753	1	2578
USOA090	88.23	2.05	1928071	2112	1755	1	2112		0	0	0		0	0	0		0	0	0		0	0	0		0	0	0		0	0	0		0	0	0		0	0	0		0	0	0		0	0	0	1	1
USOA092	97.32	2.24	3227411	3348	1756	1	3348	1	2	2	2	1	5	5	5	1	1	1	1		0	0	0		0	0	0	1	1	1	1	1	1	1	1	1	4	4	4		0	0	0	1	1	1	1	1	1
USOA094	89.19	3.39	2163062	2225	1757	1	2225	1	4	4	4	1	6	6	6		0	0	0	1	1	1	1		0	0	0		0	0	0		0	0	0	1	2	2	2		0	0	0		0	0	0		0
USOA096	96.58	1.34	3211826	3655	1758	1	3655		0	0	0	1	2	2	2		0	0	0		0	0	0		0	0	0		0	0	0		0	0	0		0	0	0		0	0	0		0	0	0	1	1
USOA101	94.23	1.92	5165820	5188	1760	1	5188	1	7	7	7		0	0	0		0	0	0		0	0	0		0	0	0	1	1	1	1		0	0	0	1	1	1	1	1	1	1	1		0	0	0		0
USOA105	97.9	1.75	1864014	2093	1761	1	2093		0	0	0	1	4	4	4		0	0	0		0	0	0		0	0	0	1	1	1	1		0	0	0		0	0	0		0	0	0		0	0	0		0
USOA106	93.62	0.35	2356037	2432	1762	1	2432	1	2	2	2	1	3	3	3		0	0	0	1	1	1	1		0	0	0	1	1	1	1		0	0	0	1	1	1	1		0	0	0		0	0	0		0
USOA107	92.16	1.13	2303735	2183	1763	1	2183	1	3	3	3	1	2	2	2	1	1	1	1	1	1	1	1		0	0	0	1	2	2	2	1	1	1	1	1	1	1	1		0	0	0		0	0	0		0
USOA109	99.33	2.68	2769163	2598	1764	1	2598	1	6	6	6	1	3	3	3		0	0	0	1	2	2	2		0	0	0		0	0	0		0	0	0	1	2	2	2		0	0	0		0	0	0		0
USOA112	98.28	1.63	2436330	2412	1766	1	2412	1	2	2	2		0	0	0		0	0	0		0	0	0		0	0	0		0	0	0		0	0	0		0	0	0		0	0	0		0	0	0		0
USOA115	99.3	0	3496745	3284	1768	1	3284		0	0	0	1	2	2	2		0	0	0		0	0	0		0	0	0	1	1	1	1	1	1	1	1		0	0	0		0	0	0		0	0	0	1	1
USOA118	99.84	0.65	3163253	2960	1771	1	2960
USOA119	89.27	2.45	1960881	2009	1772	1	2009	1	2	2	2		0	0	0	1	1	1	1	1	1	1	1	1	1	1	1	1	1	1	1	1	1	1	1	1	2	2	2		0	0	0	1	1	1	1	1	1
USOA122	97.18	2.58	3376910	3087	1773	1	3087	1	2	2	2	1	2	2	2		0	0	0		0	0	0		0	0	0		0	0	0		0	0	0	1	2	2	2	1	1	1	1	1	1	1	1	1	1
USOA124	91.45	0.88	1931795	2055	1775	1	2049		0	0	0	1	10	10	10		0	0	0	1	1	1	1		0	0	0		0	0	0		0	0	0	1	1	1	1		0	0	0		0	0	0		0
USOA126	97.93	1.26	3060248	2972	1118	2	3266	1	1	1	1	1	2	2	2		0	0	0		0	0	0		0	0	0	1	2	2	2		0	0	0		0	0	0		0	0	0		0	0	0		0
USOA127	85.79	0	2341695	2311	1778	1	2311	1	3	3	3		0	0	0		0	0	0		0	0	0		0	0	0		0	0	0		0	0	0	1	1	1	1	1	1	1	1		0	0	0		0
USOA132	94.33	1.61	2280187	2244	1781	1	2244	1	9	9	9	1	3	3	3		0	0	0	1	1	1	1		0	0	0		0	0	0		0	0	0	1	2	2	2		0	0	0		0	0	0		0
USOA134	94.83	4.84	2786073	3520	1783	1	3520		0	0	0		0	0	0		0	0	0		0	0	0		0	0	0		0	0	0		0	0	0		0	0	0		0	0	0		0	0	0		0
USOA135	97.47	1.9	2730432	2575	1784	1	2575	1	3	3	3	1	7	7	7	1	1	1	1	1	2	2	2	1	1	1	1	1	2	2	2	1	1	1	1	1	3	3	3	1	1	1	1		0	0	0		0
USOA136	97.2	1.05	2695964	2503	1785	1	2503	1	9	9	9	1	5	5	5		0	0	0	1	1	1	1		0	0	0		0	0	0		0	0	0	1	2	2	2		0	0	0		0	0	0		0
USOA141	95.03	2	2444937	2337	1788	1	2337		0	0	0		0	0	0		0	0	0		0	0	0		0	0	0		0	0	0		0	0	0		0	0	0	1	1	1	1		0	0	0		0
USOA143	100	0.85	1881258	1990	1789	1	1990	1	7	7	7	1	6	6	6		0	0	0	1	1	1	1		0	0	0		0	0	0		0	0	0	1	2	2	2		0	0	0		0	0	0		0
USOA144	94.8	1.31	1876966	1822	1790	1	1822	1	2	2	2	1	4	4	4		0	0	0	1	1	1	1		0	0	0		0	0	0		0	0	0	1	1	1	1		0	0	0		0	0	0	1	1
USOA147	96.55	3.55	3636895	3946	1792	1	3946		0	0	0		0	0	0		0	0	0		0	0	0	1	2	2	2	1	1	1	1		0	0	0		0	0	0	1	1	1	1		0	0	0	1	1
USOA149	100	0.85	2826548	2683	1794	1	2683	1	6	6	6	1	1	1	1		0	0	0		0	0	0		0	0	0		0	0	0		0	0	0		0	0	0	1	1	1	1		0	0	0		0
USOA150	94.23	1.92	2313411	2181	1795	1	2181		0	0	0	1	4	4	4		0	0	0	1	1	1	1		0	0	0	1	1	1	1		0	0	0	1	1	1	1		0	0	0		0	0	0		0
USOA155	95.1	1.01	2550302	2533	895	2	3835	1	5	5	5	1	3.5	4	4		0	0	0	1	1	1	1		0	0	0		0	0	0		0	0	0	1	1	1	1		0	0	0		0	0	0		0
USOA157	98.25	0.73	2076577	2101	1799	1	2101	1	11	11	11	1	4	4	4		0	0	0	1	1	1	1		0	0	0		0	0	0		0	0	0	1	2	2	2		0	0	0		0	0	0		0
USOA162	89.22	0	1880827	1749	897	2	2266	1	4	5	5	1	10	11	11		0	0	0	1	1	1	1		0	0	0		0	0	0		0	0	0	1	2.5	3	3		0	0	0		0	0	0		0
USOA163	99.19	0	1807339	1904	878	2	2116
USOA165	89.22	0.98	1896461	1861	1805	1	1856		0	0	0	1	3	3	3		0	0	0	1	1	1	1		0	0	0	1	1	1	1		0	0	0	1	1	1	1		0	0	0		0	0	0		0
USOA166	99.84	0.65	1757550	1771	1806	1	1771	1	6	6	6	1	4	4	4		0	0	0	1	1	1	1		0	0	0		0	0	0		0	0	0	1	2	2	2		0	0	0		0	0	0		0
USOA176	98.67	1.33	1544907	1709	907	2	2361	1	1	2	2	0.8	2.5	4	5		0	0	0	1	0.5	1	1	1	1	1	1		0	0	0		0	0	0	1	0.5	1	1		0	0	0		0	0	0	1	0.5
USOA179	95.95	1.19	2255384	2289	894	2	2925	1	12	12	12	1	11.5	12	12		0	0	0	1	1	1	1		0	0	0	1	1	1	1		0	0	0	1	1	1	1		0	0	0		0	0	0		0
USOA181	98.67	2.67	1900730	1841	1811	1	1841	1	6	6	6	1	5	5	5		0	0	0		0	0	0		0	0	0		0	0	0		0	0	0	1	2	2	2		0	0	0		0	0	0		0
USOAx009	90.24	2.17	2917884	2821	1769	1	2821	1	10	10	10	1	3	3	3		0	0	0		0	0	0		0	0	0		0	0	0		0	0	0		0	0	0	1	1	1	1		0	0	0		0
USOAx010	89.55	4.14	4347426	3951	1818	1	3951	1	5	5	5		0	0	0		0	0	0	1	1	1	1		0	0	0	1	1	1	1		0	0	0	1	1	1	1	1	1	1	1	1	1	1	1	1	1
USOAx014	92.16	0	1734479	1793	1793	1	1793	1	4	4	4	1	2	2	2		0	0	0		0	0	0		0	0	0		0	0	0	1	1	1	1	1	2	2	2		0	0	0		0	0	0	1	1
USOAx026	91.23	0.05	1631336	1629	1767	1	1629		0	0	0		0	0	0		0	0	0		0	0	0	1	3	3	3		0	0	0	1	1	1	1		0	0	0	1	1	1	1	1	1	1	1		0
USOAx031	94.83	0	1553901	1438	1808	1	1438	1	6	6	6	1	3	3	3		0	0	0	1	1	1	1		0	0	0		0	0	0		0	0	0		0	0	0		0	0	0		0	0	0		0
USOAx034	95.1	0.98	2876066	2624	1776	1	2624	1	11	11	11	1	3	3	3		0	0	0	1	1	1	1		0	0	0		0	0	0		0	0	0	1	1	1	1		0	0	0		0	0	0		0
USOAx044	96.17	0.89	2399251	2260	1841	1	2260	1	2	2	2	1	3	3	3	1	1	1	1	1	1	1	1	1	1	1	1	1	1	1	1	1	1	1	1	1	4	4	4		0	0	0	1	1	1	1		0
USOAx047	98.31	4.39	1929053	2013	1751	1	2013		0	0	0		0	0	0		0	0	0	1	1	1	1		0	0	0		0	0	0		0	0	0	1	1	1	1		0	0	0		0	0	0		0
USOAx048	83.13	3.85	1877732	1872	1844	1	1872		0	0	0	1	8	8	8		0	0	0	1	1	1	1		0	0	0		0	0	0		0	0	0	1	1	1	1		0	0	0		0	0	0		0
USOAx050	95.67	2.49	3350587	3230	1845	1	3230	1	6	6	6	1	13	13	13		0	0	0	1	1	1	1		0	0	0		0	0	0		0	0	0	1	2	2	2		0	0	0		0	0	0		0
USOAx064	98.55	1.33	1493144	1440	1852	1	1440	1	3	3	3	1	3	3	3		0	0	0		0	0	0		0	0	0		0	0	0		0	0	0	1	1	1	1		0	0	0		0	0	0		0
USOAx086	94.13	0.95	2725323	2596	1863	1	2596	1	10	10	10	1	1	1	1		0	0	0		0	0	0		0	0	0		0	0	0		0	0	0		0	0	0	1	1	1	1		0	0	0		0
USOAx090	90.07	1.17	4884394	4397	1865	1	4397	1	3	3	3		0	0	0		0	0	0		0	0	0		0	0	0	1	2	2	2		0	0	0		0	0	0		0	0	0		0	0	0		0
USOAx091	94.52	1.19	2017354	1616	1774	1	1616		0	0	0	1	7	7	7		0	0	0	1	1	1	1		0	0	0		0	0	0		0	0	0	1	1	1	1	1	1	1	1		0	0	0		0
USOAx092	97.71	0.65	2039614	2021	1867	1	2021
USOAx102	83.63	4.38	1703514	1746	1872	1	1746		0	0	0	1	4	4	4		0	0	0	1	1	1	1		0	0	0		0	0	0	1	1	1	1	1	1	1	1		0	0	0		0	0	0	1	1
USOAx108	100	0.35	2856727	2701	1000	2	3400	1	2.5	5	5	0.857143	4.5	6	7		0	0	0	0.5	1	1	2		0	0	0		0	0	0		0	0	0	1	0.5	1	1		0	0	0		0	0	0		0
USOAx111	92.44	0.87	2721049	2474	1876	1	2474		0	0	0	1	3	3	3		0	0	0	1	1	1	1		0	0	0	1	1	1	1		0	0	0		0	0	0		0	0	0		0	0	0		0
USPN029	100	2.2	5628895	4404	1096	5	6096	1	7.6	9	9	1	3.4	5	5		0	0	0	0.5	0.8	1	2	1	0.6	1	1		0	0	0		0	0	0	1	0.8	2	2	1	1	1	1	1	0.6	1	1	1	1
USPN036	80.29	1.81	1608590	1394	1885	1	1394		0	0	0	1	8	8	8		0	0	0	1	1	1	1		0	0	0		0	0	0		0	0	0	1	2	2	2		0	0	0		0	0	0		0
USPN038	93.9	0.54	4512686	3940	1886	1	3940	1	10	10	10	1	3	3	3		0	0	0	1	1	1	1		0	0	0		0	0	0		0	0	0		0	0	0	1	1	1	1		0	0	0	1	1
USPN064	89.75	2.73	3486020	2841	1114	2	4099	1	1	2	2	0.857143	12	12	14		0	0	0	1	1	1	1		0	0	0		0	0	0		0	0	0	1	2.5	3	3	1	1	1	1		0	0	0	1	1
USPN079	84.92	1.08	2968344	3054	149	3	6003		0	0	0	1	1	2	2	1	0.666667	2	2		0	0	0		0	0	0	1	0.666667	2	2		0	0	0	1	0.666667	1	1	1	1	1	1	1	0.333333	1	1		0
USPN081	94.33	0.11	2973045	2638	1504	2	3174		0	0	0		0	0	0		0	0	0		0	0	0		0	0	0		0	0	0		0	0	0	1	0.5	1	1		0	0	0		0	0	0		0
USPN118	93.41	0	2417608	2102	1921	1	2102		0	0	0		0	0	0		0	0	0	1	1	1	1		0	0	0		0	0	0		0	0	0		0	0	0		0	0	0		0	0	0		0
USPN120	86.94	1.46	2192068	1992	1922	1	1992	1	6	6	6	1	10	10	10		0	0	0	1	1	1	1		0	0	0		0	0	0		0	0	0	1	2	2	2		0	0	0		0	0	0		0
USPN136	87.46	4.95	2129847	1859	1578	1	1859		0	0	0	1	8	8	8		0	0	0	1	1	1	1		0	0	0		0	0	0		0	0	0	1	1	1	1		0	0	0		0	0	0		0
USPN138	96.55	1.15	2114549	2088	108	3	4494	0.846154	10.3333	11	13	1	0.666667	2	2		0	0	0	0.5	0.666667	1	2		0	0	0		0	0	0		0	0	0	1	1.66667	2	2		0	0	0		0	0	0		0
USPN148	92.08	2.19	2024325	1874	1930	1	1874	1	5	5	5		0	0	0		0	0	0		0	0	0		0	0	0	1	1	1	1		0	0	0		0	0	0		0	0	0	1	1	1	1		0
USPN153	80	4.55	1920427	1850	1933	1	1850	1	3	3	3	1	3	3	3		0	0	0	1	1	1	1		0	0	0		0	0	0		0	0	0		0	0	0		0	0	0		0	0	0		0
USPN159	93.59	2.56	1821013	1836	1936	1	1836	1	3	3	3	1	12	12	12		0	0	0	1	1	1	1		0	0	0		0	0	0		0	0	0	1	2	2	2		0	0	0	1	1	1	1		0
USPN171	93.22	2.54	1441720	1498	1939	1	1498		0	0	0	1	4	4	4		0	0	0	1	1	1	1		0	0	0		0	0	0		0	0	0	1	1	1	1		0	0	0		0	0	0		0
USPN174	89.34	0.71	1704963	1527	1941	1	1527	1	5	5	5	1	10	10	10		0	0	0	1	1	1	1		0	0	0		0	0	0		0	0	0	1	2	2	2		0	0	0		0	0	0		0
USPN176	97.37	0	2330321	2325	693	2	3352		0	0	0	1	2	4	4		0	0	0	1	1.5	2	2		0	0	0		0	0	0		0	0	0	1	1	1	1		0	0	0		0	0	0		0
USPN229	80.74	0	942066	939	1953	1	939		0	0	0		0	0	0		0	0	0	1	1	1	1		0	0	0		0	0	0		0	0	0		0	0	0		0	0	0		0	0	0		0
USPN250	52.23	0	569125	642	1958	1	642		0	0	0		0	0	0		0	0	0		0	0	0		0	0	0		0	0	0		0	0	0		0	0	0		0	0	0		0	0	0		0
USPN256	53.25	0.99	541012	696	1960	1	696		0	0	0		0	0	0		0	0	0		0	0	0	1	1	1	1		0	0	0		0	0	0		0	0	0		0	0	0		0	0	0		0
USPNx005	94.16	1.08	2937893	2372	1094	3	3357	1	2.66667	4	4	0.909091	8	10	11		0	0	0	1	1.33333	2	2		0	0	0		0	0	0		0	0	0	1	2.66667	4	4	1	1	1	1	1	1	1	1		0
USPNx018	64.56	0	897774	872	1597	2	1263		0	0	0		0	0	0		0	0	0		0	0	0	1	0.5	1	1		0	0	0		0	0	0		0	0	0		0	0	0		0	0	0		0
USPNx020	98.31	1.23	2657416	2134	24	8	3259	1	5	5	5	1	8.5	10	10		0	0	0	1	1	1	1		0	0	0	1	0.875	1	1		0	0	0	1	1.125	2	2		0	0	0		0	0	0	1	0.375
USPNx039	97.31	4.71	3703705	3000	1110	2	3699	1	1.5	3	3	0.666667	7.5	8	12		0	0	0	0.5	1	1	2	1	1	1	1		0	0	0		0	0	0	0.666667	2	2	3	1	1	1	1		0	0	0		0
USPNx042	55.38	1.49	719485	698	1979	1	698		0	0	0		0	0	0		0	0	0	1	1	1	1		0	0	0		0	0	0		0	0	0		0	0	0		0	0	0		0	0	0		0
USPNx050	83.54	3.79	3054530	2913	1624	2	4836		0	0	0		0	0	0		0	0	0		0	0	0		0	0	0	1	1	1	1		0	0	0		0	0	0	1	0.5	1	1		0	0	0	1	1
USPNx058	99.33	0	3452355	3252	1889	1	3252	1	5	5	5	1	3	3	3		0	0	0	1	1	1	1		0	0	0		0	0	0		0	0	0	1	2	2	2		0	0	0		0	0	0	1	1
USPNx068	91.01	1.68	3411354	2572	1896	2	3742		0	0	0	1	10.5	14	14		0	0	0	1	1	1	1		0	0	0		0	0	0		0	0	0	1	3	3	3	1	1	1	1		0	0	0	1	1
USPNx078	89.31	3.95	2316561	2114	408	2	3398	1	2	4	4	1	2	3	3		0	0	0	0.5	1	1	2		0	0	0		0	0	0		0	0	0	1	1	1	1		0	0	0		0	0	0		0
USPNx099	87.61	0.7	2315773	2114	2003	1	2114	1	2	2	2	1	4	4	4		0	0	0	1	1	1	1		0	0	0		0	0	0		0	0	0	1	1	1	1		0	0	0		0	0	0		0
USPNx100	82.35	3.67	2945967	2542	2004	1	2542		0	0	0	1	5	5	5		0	0	0	1	1	1	1		0	0	0		0	0	0		0	0	0		0	0	0	1	1	1	1		0	0	0		0
USPNx102	87.74	2.26	2688336	2485	1634	1	2485		0	0	0	1	2	2	2		0	0	0		0	0	0	1	2	2	2		0	0	0	1	1	1	1	1	2	2	2	1	1	1	1		0	0	0	1	1
USPNx115	98.06	1.94	3756863	3355	2008	1	3355		0	0	0	1	4	4	4	1	2	2	2	1	1	1	1	1	1	1	1	1	1	1	1	1	1	1	1	1	4	4	4	1	1	1	1	1	1	1	1	1	1
USRA028	95.95	4.05	4309834	4411	2027	1	4411	1	2	2	2	1	2	2	2		0	0	0		0	0	0	1	1	1	1		0	0	0		0	0	0	1	1	1	1		0	0	0		0	0	0		0
USRA031	93.55	1.61	6121081	6327	2028	1	6327	1	2	2	2	1	8	8	8		0	0	0		0	0	0	1	1	1	1		0	0	0		0	0	0	1	1	1	1		0	0	0	1	1	1	1	1	1
USRA034	97.73	3.41	7664068	5691	2029	1	5691	1	9	9	9	1	11	11	11		0	0	0	1	1	1	1	1	2	2	2		0	0	0		0	0	0	1	2	2	2		0	0	0	1	1	1	1	1	1
USRA051	80.98	2.85	4365422	3841	2030	1	3841	1	3	3	3		0	0	0		0	0	0	1	1	1	1		0	0	0		0	0	0		0	0	0	1	1	1	1	1	1	1	1	1	1	1	1	1	1
USRA055	98.86	2.27	6085527	4434	2032	1	4434	1	12	12	12	1	3	3	3		0	0	0		0	0	0	1	1	1	1	1	1	1	1		0	0	0	1	3	3	3		0	0	0	1	1	1	1		0
USRA059	98.85	1.15	5316678	4298	2034	1	4298	1	10	10	10	1	4	4	4		0	0	0	1	1	1	1		0	0	0		0	0	0		0	0	0	1	1	1	1		0	0	0		0	0	0	1	1
USRA065	89.83	3.76	4986495	4237	2036	1	4237	1	2	2	2	1	8	8	8		0	0	0	1	1	1	1		0	0	0		0	0	0		0	0	0	1	1	1	1	1	1	1	1	1	1	1	1	1	1
USRA070	93.41	4.08	4496289	3979	2037	1	3979	1	11	11	11	1	15	15	15		0	0	0	1	1	1	1		0	0	0		0	0	0		0	0	0	1	2	2	2		0	0	0		0	0	0		0
USRA072	93.09	2.15	4099235	4034	2038	1	4034	1	2	2	2		0	0	0		0	0	0		0	0	0		0	0	0	1	1	1	1	1	1	1	1		0	0	0		0	0	0	1	1	1	1		0
USRA078	98.92	0.81	4289429	3176	2040	1	3176	1	3	3	3	1	13	13	13		0	0	0	1	1	1	1	1	1	1	1		0	0	0		0	0	0	1	2	2	2	1	1	1	1	1	1	1	1		0
USRA079	81.92	4.49	4215450	4112	2041	1	4112		0	0	0	1	2	2	2	1	2	2	2	1	1	1	1		0	0	0	1	2	2	2		0	0	0	1	2	2	2	1	1	1	1	1	1	1	1	1	1
USRA082	97.8	2.2	4035307	3240	2042	1	3240	1	3	3	3	1	13	13	13	1	3	3	3		0	0	0	1	2	2	2	1	3	3	3		0	0	0	1	3	3	3	1	1	1	1	1	1	1	1	1	1
USRA085	80.73	2.96	3959454	3769	2043	1	3767		0	0	0	1	5	5	5		0	0	0	1	1	1	1		0	0	0		0	0	0		0	0	0	1	1	1	1	1	1	1	1		0	0	0		0
USRA089	96.24	1.08	3865740	3053	2045	1	3053	1	10	10	10	1	8	8	8	1	1	1	1	1	1	1	1	1	2	2	2	1	1	1	1		0	0	0	1	3	3	3		0	0	0	1	1	1	1		0
USRA090	91.01	2.63	3803370	3895	2046	1	3895	1	5	5	5		0	0	0		0	0	0		0	0	0		0	0	0		0	0	0		0	0	0	1	1	1	1	1	1	1	1		0	0	0		0
USRA092	95.63	3.9	3521813	3127	2047	1	3127		0	0	0	1	14	14	14		0	0	0	1	1	1	1		0	0	0		0	0	0		0	0	0	1	2	2	2		0	0	0	1	1	1	1		0
USRA095	92.26	1.29	3596486	3526	2049	1	3526	1	2	2	2	1	6	6	6		0	0	0	1	1	1	1		0	0	0	1	1	1	1		0	0	0	1	4	4	4		0	0	0	1	1	1	1	1	1
USRA098	93.1	0	3493028	3118	2050	1	3118	1	10	10	10	1	8	8	8		0	0	0	1	1	1	1	1	1	1	1	1	2	2	2		0	0	0	1	1	1	1		0	0	0		0	0	0		0
USRA099	98.39	0.81	3452951	2663	2051	1	2663	1	3	3	3	1	11	11	11		0	0	0	1	1	1	1		0	0	0		0	0	0		0	0	0	1	2	2	2	1	1	1	1	1	1	1	1		0
USRA102	97.31	1.34	3389222	2730	2052	1	2730	1	3	3	3	1	14	14	14	1	1	1	1	1	1	1	1		0	0	0	1	1	1	1		0	0	0	1	1	1	1	1	1	1	1	1	1	1	1		0
USRA103	92.52	2.57	3296431	3075	2053	1	3075	1	1	1	1	1	8	8	8		0	0	0	1	2	2	2		0	0	0		0	0	0		0	0	0	1	2	2	2		0	0	0		0	0	0	1	1
USRA104	94.49	1.68	3609926	3875	2054	1	3875		0	0	0	1	3	3	3	1	2	2	2		0	0	0		0	0	0	1	1	1	1		0	0	0	1	2	2	2	1	1	1	1		0	0	0		0
USRA107	94.49	1.68	3078533	2717	2055	1	2717	1	2	2	2	1	3	3	3		0	0	0	1	1	1	1		0	0	0	1	1	1	1		0	0	0	1	1	1	1		0	0	0		0	0	0	1	1
USRA110	84.72	3.24	3883848	3707	2056	1	3707		0	0	0	1	1	1	1		0	0	0		0	0	0	1	2	2	2		0	0	0	1	1	1	1	1	1	1	1		0	0	0		0	0	0	1	1
USRA111	91.05	4.3	2357656	2030	2057	1	2030	1	4	4	4		0	0	0		0	0	0	1	1	1	1		0	0	0		0	0	0		0	0	0	1	1	1	1		0	0	0		0	0	0		0
USRA112	89.12	2.85	2764816	2568	2058	1	2568		0	0	0	1	8	8	8		0	0	0	1	1	1	1		0	0	0	1	3	3	3		0	0	0	1	3	3	3		0	0	0		0	0	0	1	1
USRA113	97.31	1.5	5523595	5720	2059	1	5720	1	2	2	2	1	9	9	9		0	0	0		0	0	0	1	1	1	1	1	2	2	2		0	0	0	1	1	1	1		0	0	0	1	1	1	1		0
USRA122	97.75	2.25	2905491	2404	2061	1	2402	1	2	2	2		0	0	0		0	0	0	1	1	1	1		0	0	0		0	0	0		0	0	0	1	1	1	1		0	0	0		0	0	0	1	1
USRA123	90.45	1.29	2732509	2439	2062	1	2437		0	0	0		0	0	0		0	0	0	1	1	1	1		0	0	0		0	0	0		0	0	0	1	2	2	2	1	1	1	1		0	0	0	1	1
USRA124	93.85	2.56	3283528	2775	2063	1	2775	1	6	6	6	1	7	7	7		0	0	0		0	0	0	1	1	1	1		0	0	0		0	0	0	1	2	2	2		0	0	0	1	1	1	1		0
USRA128	93.55	0	2621449	3458	2065	1	3458	1	2	2	2		0	0	0		0	0	0	1	1	1	1		0	0	0		0	0	0		0	0	0	1	1	1	1		0	0	0		0	0	0	1	1
USRA130	92.38	1.26	2981034	2721	2067	1	2721	1	2	2	2	1	2	2	2		0	0	0	1	1	1	1		0	0	0	1	1	1	1		0	0	0	1	1	1	1		0	0	0		0	0	0	1	1
USRA131	91.74	3.23	2515493	2539	1167	1	2539		0	0	0	1	1	1	1		0	0	0		0	0	0		0	0	0	1	2	2	2	1	1	1	1	1	1	1	1		0	0	0		0	0	0		0
USRA132	94.44	1.71	2455294	2387	2069	1	2387	1	3	3	3		0	0	0		0	0	0	1	1	1	1		0	0	0		0	0	0		0	0	0	1	1	1	1		0	0	0		0	0	0		0
USRA145	90.44	1.1	2246615	1991	2071	1	1991		0	0	0	1	5	5	5		0	0	0	1	2	2	2		0	0	0		0	0	0		0	0	0	1	1	1	1		0	0	0		0	0	0		0
USRA152	89.43	1.61	3534079	3357	2073	1	3357		0	0	0	1	1	1	1	1	2	2	2		0	0	0	1	2	2	2	1	1	1	1	1	1	1	1	1	2	2	2		0	0	0	1	1	1	1	1	1
USRA155	90.26	3.23	1915693	1884	2075	1	1884	1	2	2	2		0	0	0		0	0	0	1	1	1	1		0	0	0		0	0	0		0	0	0	1	1	1	1		0	0	0		0	0	0	1	1
USRA162	90.8	2.15	2113861	1911	2076	1	1911	1	2	2	2	1	2	2	2		0	0	0	1	1	1	1		0	0	0		0	0	0		0	0	0	1	2	2	2		0	0	0		0	0	0	1	1
USRA163	92.47	0.54	2041960	1788	2077	1	1788	1	2	2	2		0	0	0		0	0	0	1	1	1	1		0	0	0		0	0	0		0	0	0	1	1	1	1		0	0	0		0	0	0	1	1
USRA186	92.77	2.69	2930530	2881	2083	1	2877		0	0	0		0	0	0		0	0	0	1	1	1	1		0	0	0		0	0	0		0	0	0	1	2	2	2		0	0	0		0	0	0	1	1
USRA191	92.55	2.79	1553573	1613	2084	1	1613	1	3	3	3	1	2	2	2		0	0	0	1	1	1	1		0	0	0		0	0	0		0	0	0		0	0	0		0	0	0		0	0	0		0
USRA193	85.17	1.73	1472653	1601	2085	1	1601		0	0	0		0	0	0		0	0	0	1	1	1	1		0	0	0		0	0	0		0	0	0		0	0	0		0	0	0		0	0	0		0
USRA197	92.45	4.68	2600627	2975	2087	1	2975		0	0	0		0	0	0		0	0	0		0	0	0		0	0	0		0	0	0	1	1	1	1	1	1	1	1		0	0	0		0	0	0		0
USRA198	91.94	0.54	3048921	3166	1513	2	3261	1	3	3	3	1	2.5	4	4		0	0	0	1	1	1	1		0	0	0		0	0	0		0	0	0	1	1	2	2		0	0	0		0	0	0	1	1
USRA205	64.17	0	1373077	1557	2090	1	1557		0	0	0		0	0	0		0	0	0	1	1	1	1		0	0	0		0	0	0		0	0	0		0	0	0		0	0	0		0	0	0		0
USRA225	91.58	2.84	1038898	1285	2092	1	1285
USRA229	85.02	0	880694	865	2093	1	863		0	0	0		0	0	0		0	0	0		0	0	0		0	0	0		0	0	0		0	0	0		0	0	0		0	0	0		0	0	0		0
USRA231	88.64	0	854720	893	2094	1	889		0	0	0		0	0	0		0	0	0	1	1	1	1		0	0	0		0	0	0		0	0	0		0	0	0		0	0	0		0	0	0		0
USRA232	63.48	0	650288	692	2095	1	692		0	0	0		0	0	0		0	0	0		0	0	0		0	0	0		0	0	0		0	0	0		0	0	0		0	0	0		0	0	0		0
USRA235	52.52	0.19	764520	812	2096	1	809		0	0	0		0	0	0		0	0	0	1	1	1	1	1	1	1	1		0	0	0		0	0	0		0	0	0		0	0	0		0	0	0		0
USRAx003	87.73	4.84	1446149	1425	2089	1	1425		0	0	0	1	1	1	1		0	0	0		0	0	0	1	1	1	1		0	0	0		0	0	0	1	2	2	2		0	0	0		0	0	0	1	1
USRAx009	96.77	4.54	3450185	3146	2101	1	3146		0	0	0	1	4	4	4	1	1	1	1		0	0	0		0	0	0	1	1	1	1	1	1	1	1	1	2	2	2	1	1	1	1	1	1	1	1		0
USRAx013	92.45	3.71	7202009	5467	2103	1	5467	1	4	4	4	1	9	9	9	1	2	2	2		0	0	0	1	1	1	1	1	2	2	2		0	0	0	1	1	1	1	1	1	1	1	1	1	1	1		0
USRAx022	97.97	4.57	6094934	4758	2107	1	4758	1	10	10	10	1	5	5	5		0	0	0		0	0	0	1	3	3	3		0	0	0		0	0	0	1	1	1	1	1	1	1	1	1	1	1	1	1	1
USRAx027	82.3	4.52	3107404	2580	2109	1	2580	1	4	4	4	1	11	11	11		0	0	0	1	1	1	1		0	0	0	1	1	1	1		0	0	0		0	0	0	1	1	1	1	1	1	1	1		0
USRAx034	88.84	2.35	4052524	3759	2112	1	3759		0	0	0	1	4	4	4	1	1	1	1	1	1	1	1	1	1	1	1		0	0	0	1	1	1	1	1	3	3	3	1	1	1	1	1	1	1	1		0
USRAx053	86.85	1.96	1762889	1853	2070	1	1853
USRAx054	94.93	4.05	5899129	4225	2031	1	4225	1	4	4	4	1	5	5	5		0	0	0		0	0	0	1	2	2	2		0	0	0		0	0	0	1	1	1	1	1	1	1	1	1	1	1	1	1	1
USRAx059	84.52	4.68	3760292	2991	2072	1	2991		0	0	0	1	8	8	8		0	0	0	1	1	1	1		0	0	0		0	0	0		0	0	0	1	2	2	2		0	0	0	1	1	1	1		0
USRAx069	90.74	2.3	2157326	2238	2074	1	2238
USRAx074	88.91	0.2	2475848	2429	2066	1	2429		0	0	0		0	0	0		0	0	0		0	0	0		0	0	0		0	0	0		0	0	0		0	0	0	1	1	1	1	1	1	1	1		0
USRAx086	93.41	2.73	3903314	3022	2044	1	3022	1	3	3	3	1	2	2	2		0	0	0	1	1	1	1	1	1	1	1		0	0	0		0	0	0	1	1	1	1		0	0	0		0	0	0	1	1
USRAx093	95.95	4.73	6999457	5646	2137	1	5646	1	6	6	6	1	5	5	5		0	0	0	1	1	1	1	1	3	3	3		0	0	0		0	0	0	1	1	1	1	1	1	1	1	1	1	1	1	1	1
USST069	82.64	3.3	5564280	4958	2147	1	4958		0	0	0		0	0	0		0	0	0		0	0	0	1	1	1	1	1	1	1	1		0	0	0	1	1	1	1	1	1	1	1	1	1	1	1	1	1
USST070	85.01	2.52	2703228	2727	1197	2	4725	1	1	2	2	0.7	6	7	10		0	0	0	1	1	1	1		0	0	0	1	1	1	1		0	0	0	1	2	2	2		0	0	0		0	0	0		0
USST079	89.96	3.82	4641229	4452	2152	1	4452	1	6	6	6	1	3	3	3		0	0	0	1	1	1	1	1	1	1	1		0	0	0		0	0	0	1	2	2	2		0	0	0		0	0	0		0
USST081	84.05	3.61	3861504	4074	2153	1	4074	1	5	5	5		0	0	0		0	0	0		0	0	0		0	0	0	1	1	1	1		0	0	0		0	0	0		0	0	0		0	0	0		0
USST092	85.82	0	3186098	2813	2155	1	2813		0	0	0		0	0	0		0	0	0		0	0	0		0	0	0		0	0	0		0	0	0		0	0	0		0	0	0		0	0	0		0
USST098	95.7	3.69	5119623	4929	2156	1	4929		0	0	0	1	5	5	5		0	0	0		0	0	0	1	1	1	1	1	1	1	1		0	0	0		0	0	0	1	1	1	1	1	1	1	1	1	1
USST102	99.3	3.44	3841049	3869	160	5	6786	1	0.2	1	1	1	4	4	4	1	1.8	2	2		0	0	0	1	0.2	1	1	1	1.2	3	3	1	1	1	1	1	2.8	3	3		0	0	0	1	0.8	1	1	1	1
USST104	90.05	2.58	2589628	2692	469	2	4341		0	0	0	1	4	4	4		0	0	0		0	0	0		0	0	0		0	0	0	1	0.5	1	1	1	1.5	2	2		0	0	0	1	1	1	1	1	0.5
USST109	80.58	2.72	4879349	4041	2160	1	4041		0	0	0		0	0	0		0	0	0		0	0	0		0	0	0	1	1	1	1		0	0	0	1	1	1	1	1	1	1	1	1	1	1	1		0
USST122	92.41	2.03	2659486	2216	2163	1	2216	1	2	2	2	1	1	1	1		0	0	0	1	1	1	1	1	1	1	1		0	0	0		0	0	0	1	2	2	2	1	1	1	1		0	0	0	1	1
USST130	97.03	1.91	3674077	3418	168	2	4305	1	1	2	2	1	1	2	2		0	0	0	1	0.5	1	1	1	0.5	1	1	1	1.5	2	2		0	0	0	1	1	1	1		0	0	0		0	0	0	1	0.5
USST146	84.8	3.36	2540093	2580	573	2	3471	1	2.5	5	5	1	10	12	12		0	0	0	1	1	1	1		0	0	0		0	0	0		0	0	0	1	1.5	2	2		0	0	0		0	0	0		0
USST165	96.56	2.25	4446125	4075	473	4	5716	1	3	3	3	1	2	2	2		0	0	0		0	0	0	1	1	1	1	1	1	1	1		0	0	0	1	2.75	3	3	1	1	1	1	1	1	1	1	1	0.5
USST169	83.99	3.27	1494822	1712	2185	1	1712
USST176	96.58	2.56	3886314	3277	2187	1	3277	1	5	5	5	1	8	8	8		0	0	0	1	1	1	1	1	1	1	1		0	0	0		0	0	0	1	2	2	2	1	1	1	1	1	1	1	1		0
USST178	85.82	1.93	2840778	2565	2188	1	2565	1	3	3	3		0	0	0		0	0	0	1	1	1	1		0	0	0		0	0	0		0	0	0	1	2	2	2	1	1	1	1	1	1	1	1		0
USST184	97.01	0.97	3587631	3126	2189	1	3126	1	1	1	1	1	2	2	2		0	0	0		0	0	0		0	0	0	1	1	1	1		0	0	0		0	0	0		0	0	0	1	1	1	1		0
USST193	87.56	4.9	1411612	1524	1488	2	2540	1	2	2	2		0	0	0		0	0	0	1	1	1	1		0	0	0		0	0	0		0	0	0	1	1	1	1		0	0	0		0	0	0		0
USST194	97.55	1.24	3271904	3348	2192	1	3348		0	0	0		0	0	0		0	0	0		0	0	0		0	0	0	1	2	2	2		0	0	0		0	0	0	1	1	1	1		0	0	0		0
USST200	99.57	0.43	2166338	2175	2194	1	2175		0	0	0		0	0	0		0	0	0		0	0	0		0	0	0	1	1	1	1		0	0	0	1	1	1	1		0	0	0		0	0	0		0
USST204	92.82	1.76	2661921	2354	2195	1	2354	1	5	5	5	1	6	6	6		0	0	0		0	0	0	1	1	1	1		0	0	0		0	0	0	1	2	2	2		0	0	0	1	1	1	1	1	1
USST210	97.8	1.1	2345518	1855	2196	1	1855		0	0	0	1	4	4	4		0	0	0	1	1	1	1		0	0	0		0	0	0		0	0	0	1	1	1	1		0	0	0		0	0	0		0
USST211	96.73	0.67	2293808	2239	1477	2	3265		0	0	0		0	0	0		0	0	0		0	0	0		0	0	0	1	0.5	1	1		0	0	0	1	0.5	1	1	1	0.5	1	1	1	1	1	1	1	1
USST213	90.38	0.84	1817141	1876	58	2	2583	1	3	3	3	1	12	12	12		0	0	0	1	1	1	1		0	0	0		0	0	0		0	0	0	1	2	2	2		0	0	0	1	0.5	1	1		0
USST222	80.74	0	934758	990	2201	1	990		0	0	0		0	0	0		0	0	0	1	1	1	1		0	0	0		0	0	0		0	0	0		0	0	0		0	0	0		0	0	0		0
USST229	61.41	0.99	828369	962	2204	1	959		0	0	0		0	0	0		0	0	0	1	1	1	1		0	0	0		0	0	0		0	0	0		0	0	0		0	0	0		0	0	0		0
USST231	90.38	0	1754826	1702	2205	1	1702		0	0	0		0	0	0		0	0	0	1	1	1	1		0	0	0		0	0	0		0	0	0	1	1	1	1		0	0	0		0	0	0		0
USST247	59.2	1.12	600220	699	2210	1	699		0	0	0		0	0	0		0	0	0		0	0	0		0	0	0		0	0	0		0	0	0		0	0	0		0	0	0		0	0	0	1	1
USSTx012	90.52	0.65	1834762	1944	1676	2	2584
USSTx018	89.44	1.26	2221586	2110	2172	1	2110		0	0	0		0	0	0		0	0	0		0	0	0		0	0	0	1	1	1	1		0	0	0		0	0	0		0	0	0		0	0	0	1	1
USSTx035	82.84	4.13	3860194	3631	2221	1	3631		0	0	0		0	0	0		0	0	0		0	0	0		0	0	0		0	0	0		0	0	0		0	0	0	1	1	1	1		0	0	0		0
USSTx046	86.94	4.52	2588157	2416	1045	3	2893		0	0	0		0	0	0	1	1.33333	2	2		0	0	0		0	0	0	1	1	1	1	1	0.666667	1	1	0.75	2.33333	3	4	1	1	1	1	1	1	1	1	1	1
USSTx052	92.74	0.05	3694212	3036	2174	1	3036		0	0	0	1	13	13	13	1	1	1	1	1	1	1	1		0	0	0	1	1	1	1		0	0	0	1	2	2	2	1	1	1	1	1	1	1	1	1	1
USSTx060	64.36	0	646418	631	2211	1	631		0	0	0		0	0	0		0	0	0		0	0	0		0	0	0		0	0	0		0	0	0		0	0	0		0	0	0		0	0	0	1	1
USSTx071	96.64	0	3871189	3258	64	2	5078	1	3.5	7	7	1	2.5	3	3		0	0	0	1	1	1	1		0	0	0		0	0	0		0	0	0	1	0.5	1	1		0	0	0	1	1	1	1		0
USSTx079	87.15	3.03	2985757	2904	1620	1	2904	1	1	1	1		0	0	0		0	0	0		0	0	0		0	0	0		0	0	0		0	0	0		0	0	0	1	1	1	1	1	1	1	1		0
USSTx121	82.76	1.72	2700978	2547	2177	1	2547	1	3	3	3		0	0	0		0	0	0		0	0	0		0	0	0		0	0	0		0	0	0		0	0	0	1	1	1	1		0	0	0	1	1
USSTx130	97.69	4.49	4913825	4352	2257	1	4352	1	3	3	3	1	2	2	2		0	0	0	1	1	1	1		0	0	0	1	1	1	1		0	0	0	1	4	4	4	1	1	1	1	1	1	1	1		0
USSTx137	88.62	2.21	3860257	3652	2145	1	3652		0	0	0	1	2	2	2		0	0	0		0	0	0	1	1	1	1	1	2	2	2		0	0	0		0	0	0		0	0	0	1	1	1	1		0
[truncated: 51 more columns]

## Sheet: TableS5
Table S5. Transcriptomic reads mapped to each species cluster.
			ADurb			JPHW			JPMR			JPNA			JPTR			USST			USRA			USDV			USMO
MAG	Species Cluster	GTDB taxonomy	Rep. 1	Rep. 2	Rep. 3	Rep. 1	Rep. 2	Rep. 3	Rep. 1	Rep. 2	Rep. 3	Rep. 1	Rep. 2	Rep. 3	Rep. 1	Rep. 2	Rep. 3	Rep. 1	Rep. 2	Rep. 3	Rep. 1	Rep. 2	Rep. 3	Rep. 1	Rep. 2	Rep. 3	Rep. 1	Rep. 2	Rep. 3
ADurb.Bin080	29	d__Bacteria;p__Firmicutes_A;c__Clostridia;o__4C28d-15;f__DTU072;g__;s__	20564	25504	31215	28	81	23	986	1096	668	2392	905	2723	1567	3343	2134	2163	4215	2340	769	181	98	2323	1184	2069	3983	4157	5579
ADurb.Bin082	30	d__Bacteria;p__Verrucomicrobiota;c__Lentisphaeria;o__UBA1407;f__UBA1407;g__;s__	26584	27023	17260	0	0	0	0	0	0	0	0	2	206	556	145	75	200	257	10	2	0	5	2	2	952	1224	3898
ADurb.Bin087	31	d__Bacteria;p__Firmicutes;c__Bacilli;o__RFN20;f__CAG-826;g__UBA1361;s__	6169	7288	15886	3	1	0	0	0	0	34	16	22	52	244	56	58	218	131	43	0	0	212	110	82	10	22	19
ADurb.Bin110	39	d__Bacteria;p__Spirochaetota;c__Spirochaetia;o__Treponematales;f__UBA8932;g__UBA8932;s__	43491	50187	62320	293	335	298	2	26	19	53713	24249	40300	113884	151669	153456	14389	62320	98162	1003	16	203	3038	1864	8295	47578	60154	51553
ADurb.Bin140	52	d__Bacteria;p__Firmicutes;c__Bacilli;o__ML615J-28;f__CAG-313;g__UBA1427;s__	7488	9185	21513	1	0	0	228	230	92	3710	1707	3352	14156	16489	26908	1666	11386	2615	6458	0	0	11591	12719	3461	1951	1141	1827
ADurb.Bin151	57	d__Bacteria;p__Desulfobacterota;c__Syntrophia;o__Syntrophales;f__Smithellaceae;g__UBA8904;s__	9906	8979	9307	375	670	138	1	1	2	83	80	83	20	26	14	1441	6717	1730	31245	35264	13972	2717	5462	4840	28309	25482	35265
ADurb.Bin155	59	d__Bacteria;p__Synergistota;c__Synergistia;o__Synergistales;f__Thermovirgaceae;g__58-81;s__	97468	104272	114483	1950	3928	1651	28	18	45	66632	56499	112790	24105	26596	11240	18194	60099	15879	6166	502	755	18960	11797	33160	169472	224124	106785
ADurb.Bin157	60	d__Bacteria;p__Riflebacteria;c__UBA8953;o__UBA8953;f__UBA8953;g__RUG334;s__	11934	13803	15416	6	8	1	1	0	0	61	66	111	51	34	54	11	101	34	1408	0	0	1976	2934	298	90	70	1079
ADurb.Bin159	61	d__Bacteria;p__Patescibacteria;c__ABY1;o__UBA2591;f__UBA6264;g__;s__	2482	2699	8908	0	0	0	22	14	20	66	54	1418	6	17	1	19	203	83	7	0	0	899	14	368	3358	6037	3578
ADurb.Bin160	62	#N/A	732	672	9044	14	4	14	29	70	28	303	387	7303	1377	2533	1416	846	5374	1715	11	6	0	812	15	346	126	227	352
ADurb.Bin165	63	d__Archaea;p__Halobacterota;c__Methanomicrobia;o__Methanomicrobiales;f__Methanospirillaceae;g__Methanospirillum;s__	31455	36138	31859	15	16	2	418	171	232	12851	3326	9085	6178	20729	5992	1320	2792	1271	176	23	19	675	246	2697	22169	21782	5693
ADurb.Bin170	65	d__Bacteria;p__Hydrogenedentota;c__Hydrogenedentia;o__Hydrogenedentiales;f__;g__;s__	38523	48687	81343	9	15	15	0	5	0	36586	15042	28989	25168	33400	15492	104	224	218	182	34	58	365	305	1368	279	303	1935
ADurb.Bin174	66	d__Bacteria;p__Bacteroidota;c__Bacteroidia;o__Bacteroidales;f__Paludibacteraceae;g__Paludibacter;s__	13358	14245	25955	56	17	49	39	61	35	1848	660	1662	610	812	644	7200	18961	38362	678	16	6	4645	1362	11896	14153	22838	21219
ADurb.Bin180	68	d__Bacteria;p__Chloroflexota;c__Anaerolineae;o__UBA2200;f__UBA2200;g__UBA2200;s__	9294	8105	11180	470	172	270	0	2	0	23808	23299	12816	41	62	63	1793	2466	2285	18822	154	171	29605	40672	40074	182	214	239
ADurb.Bin182	69	d__Bacteria;p__Firmicutes_A;c__Clostridia;o__Christensenellales;f__CAG-138;g__;s__	9250	11391	19926	31	15	11	71	28	12	838	404	185	278	789	397	315	3192	1153	80	4	1	200	96	125	92	122	142
ADurb.Bin193	73	d__Bacteria;p__Firmicutes_A;c__Clostridia;o__Monoglobales;f__Firm-18;g__;s__	15110	15320	19525	2	0	0	18	9	6	1649	265	1249	156	386	110	11	147	22	6	0	0	25	12	110	40	27	39
ADurb.Bin212	77	d__Bacteria;p__Patescibacteria;c__UBA1384;o__XYA2-FULL-43-10;f__XYA2-FULL-43-10;g__;s__	1934	1979	714	0	0	1	0	0	0	73	56	5	3	5	7	421	6651	1294	42	0	0	115	81	64	87	134	104
ADurb.Bin216	79	d__Bacteria;p__Patescibacteria;c__Paceibacteria;o__Paceibacterales;f__UBA5633;g__UBA6220;s__	2729	2995	3816	10	8	9	274	325	164	2580	610	741	1431	2199	1429	382	1967	1044	526	80	191	1988	1187	3036	1695	3745	2813
ADurb.Bin217	80	d__Bacteria;p__Bacteroidota;c__Bacteroidia;o__Bacteroidales;f__UBA1715;g__;s__	11369	10992	13045	29	1	19	0	2	0	8214	507	154	211	270	225	729	2151	1258	359	38	9	3276	684	959	2033	5741	3735
ADurb.Bin219	82	d__Bacteria;p__Patescibacteria;c__Microgenomatia;o__Shapirobacterales;f__UM-FILTER-40-11;g__;s__	491	508	157	0	0	0	0	2	0	1	1	0	0	0	0	80	306	87	30	8	3	151	86	655	3	3	0
ADurb.Bin231	84	d__Bacteria;p__Elusimicrobiota;c__UBA8919;o__UBA8919;f__;g__;s__	2790	3037	4639	0	2	0	0	0	0	42	30	58	264	391	581	1015	822	1242	698	100	961	458	279	739	1052	1741	1756
ADurb.Bin236	86	d__Bacteria;p__UBP15;c__UBA6099;o__UBA6099;f__UBA6099;g__UBA6099;s__	7866	8265	2235	6	2	3	0	0	0	15	584	19	1	0	1	1450	658	239	2911	0	3	6650	6566	15029	2574	1516	192
ADurb.Bin238	87	d__Bacteria;p__Patescibacteria;c__Microgenomatia;o__UBA1400;f__;g__;s__	711	683	515	1	5	0	0	3	2	1342	833	1391	401	506	212	107	273	180	73	6	8	133	154	290	753	789	428
ADurb.Bin239	88	d__Bacteria;p__Firmicutes;c__Bacilli;o__RFN20;f__CAG-826;g__UBA1361;s__	2945	3507	2821	10	4	4	0	0	0	0	0	14	222	199	83	26	42	43	5	0	0	186	6	28	3	16	6
ADurb.Bin242	89	d__Bacteria;p__Verrucomicrobiota;c__Lentisphaeria;o__Victivallales;f__UBA1829;g__UBA11452;s__	5721	7309	8709	2	4	4	0	0	0	18	15	6	3	2	2	69	26	113	77	0	9	108	134	195	47	68	81
ADurb.Bin243	90	d__Bacteria;p__Wallbacteria;c__UBA9980;o__UBA9980;f__UBA9980;g__UBA9980;s__	4896	5451	7914	116	46	318	0	0	2	957	181	1438	100	63	70	1789	1382	742	1955	113	88	2790	4611	2378	7646	2396	260
ADurb.Bin246	91	d__Bacteria;p__Campylobacterota;c__Campylobacteria;o__Campylobacterales;f__Arcobacteraceae;g__Aliarcobacter;s__	18177	20459	37464	34076	6970	24675	1350	9920	464	3177	316	3461	1471	2264	1897	4035	2128	12025	38564	1299	1265	67936	68412	9116	12619	16200	20883
ADurb.Bin247	92	d__Bacteria;p__Patescibacteria;c__Paceibacteria;o__Paceibacterales;f__GCA-002779355;g__;s__	1020	1189	380	0	0	0	1	3	1	16	1	5	15	21	9	8	5	0	16	0	0	180	54	92	372	562	520
ADurb.Bin262	95	d__Bacteria;p__Firmicutes_A;c__Clostridia;o__Oscillospirales;f__Acutalibacteraceae;g__UBA1447;s__	1162	1325	2807	7	6	0	2	5	3	39466	17524	13244	2	4	6	3773	463	340	98	432	93	80	135	70	31	9	7
ADurb.Bin266	96	d__Bacteria;p__Bacteroidota;c__Ignavibacteria;o__Ignavibacteriales;f__Ignavibacteriaceae;g__Ignavibacterium;s__Ignavibacterium sp002050295	8615	8817	16493	17	12	12	65	73	30	12806	7921	32176	8	18	23	641	5624	2354	272	6	17	597	483	441	1394	3875	2970
ADurb.Bin270	98	d__Bacteria;p__UBA10199;c__UBA10199;o__2-02-FULL-44-16;f__;g__;s__	5369	5344	879	0	0	0	0	0	0	481	675	13136	2	0	0	0	7	2	2	0	0	173	0	11	83	110	143
ADurb.Bin276	99	d__Bacteria;p__Caldatribacteriota;c__Caldatribacteriia;o__Caldatribacteriales;f__UBA8910;g__UBA8910;s__	16429	16661	16534	18	22	7	25	16	9	34932	27880	37211	8010	11633	9098	15098	29149	7561	6145	7330	4506	6479	4122	13178	10395	7413	2718
ADurb.Bin277	100	d__Bacteria;p__Omnitrophota;c__Omnitrophia;o__Omnitrophales;f__UBA2337;g__UBA1443;s__	1407	1752	1744	2	2	2	0	0	0	25	8	38	1	6	2	80	173	638	40	1	2	50	71	71	546	430	523
ADurb.Bin280	101	d__Bacteria;p__Patescibacteria;c__UBA1384;o__UBA1384;f__1-14-0-10-41-12;g__;s__	348	306	779	0	0	0	0	0	0	0	0	0	0	0	0	0	18	0	2	0	0	6	1	91	0	0	0
ADurb.Bin305	106	d__Bacteria;p__Patescibacteria;c__Paceibacteria;o__UBA6257;f__UBA6257;g__;s__	253	229	832	0	0	0	2	6	0	767	1122	577	526	473	183	70	300	147	28	0	6	148	30	1391	1206	765	674
ADurb.Bin316	109	d__Bacteria;p__Patescibacteria;c__ABY1;o__BM507;f__UBA12075;g__;s__	441	423	2927	10	19	10	0	0	0	158	30	108	1	3	8	122	1123	609	3472	41	11	5535	6851	5160	480	618	218
ADurb.Bin325	110	d__Bacteria;p__Chloroflexota;c__Anaerolineae;o__UBA3071;f__CG2-30-64-16;g__;s__	8498	6632	5463	5	5	7	0	0	0	16	29	29	3	7	8	3331	2258	2488	153	28	16	857	297	1987	14	20	9
ADurb.Bin326	111	d__Bacteria;p__Patescibacteria;c__ABY1;o__Buchananbacterales;f__2-01-FULL-39-33;g__;s__	484	556	142	0	0	2	0	0	0	5	1	23	0	0	0	8	28	13	14	0	3	27	34	35	6	4	8
ADurb.Bin340	114	d__Bacteria;p__Acidobacteriota;c__Holophagae;o__Holophagales;f__Holophagaceae;g__;s__	9570	7773	10580	1079	865	3426	26	40	49	413	100	195	82	30	48	10877	5829	14583	3256	286	366	6055	6796	1388	2698	2369	4325
ADurb.Bin341	115	d__Bacteria;p__Proteobacteria;c__Gammaproteobacteria;o__Burkholderiales;f__Rhodocyclaceae;g__UBA1934;s__	14293	13092	17850	601	310	542	3	70	2	409	202	756	83	131	80	1200	3357	3685	1419	1604	1596	2108	1197	699	4822	4021	11368
ADurb.Bin354	119	d__Bacteria;p__Firmicutes_A;c__Clostridia;o__Lachnospirales;f__Lachnospiraceae;g__NK4A136;s__	6229	5615	10901	5	0	2	0	0	0	11	3	13	0	7	7	42	71	82	205	6	0	1465	396	479	142	170	135
ADurb.Bin363	122	d__Bacteria;p__Eremiobacterota;c__UBP9;o__;f__;g__;s__	23968	24057	45895	2	0	0	658	449	377	200	75	172	145	337	101	1235	11250	1976	1545	14	16	4469	2671	7647	7212	5083	6038
ADurb.Bin373	123	d__Bacteria;p__Firmicutes_B;c__Desulfotomaculia;o__Desulfotomaculales;f__Pelotomaculaceae;g__UBA4789;s__	25024	29556	22157	1	3	4	5	6	5	4528	1354	4206	22	73	40	6157	55460	9504	120	3	10	271	277	414	213	235	164
ADurb.Bin374	124	d__Bacteria;p__Riflebacteria;c__UBA8953;o__UBA8953;f__UBA8953;g__;s__	985	942	6989	15	8	19	0	0	0	2846	156	403	0	2	5	603	3672	983	1076	8	75	1843	2093	1159	60	42	46
ADurb.Bin400	126	d__Bacteria;p__Patescibacteria;c__UBA1384;o__XYA2-FULL-43-10;f__XYA2-FULL-43-10;g__;s__	2194	2269	524	0	0	0	0	0	0	0	0	2	0	0	0	0	0	0	0	0	0	2	0	2	7	1	12
ADurb.Bin416	130	d__Bacteria;p__Bacteroidota;c__Bacteroidia;o__Bacteroidales;f__UBA1402;g__UBA8389;s__	3280	3746	3642	24	12	10	17	45	9	6155	6302	8139	754	1150	1248	2580	3243	6378	895	26	36	2113	1567	2474	4846	6070	3040
ADurb.Bin425	133	d__Bacteria;p__Cyanobacteria;c__Vampirovibrionia;o__Obscuribacterales;f__Obscuribacteraceae;g__Obscuribacter;s__	98	97	176	2	2	2	0	0	1	42	38	54	37	110	47	20	14	20	58	195	28	1	4	3	18	19	11
ADurb.Bin429	134	d__Bacteria;p__Armatimonadota;c__;o__;f__;g__;s__	878	858	1301	1	2	2	0	0	1	3	2	2	3	7	7	128	857	193	72	5	2	184	200	31	209	734	320
ADurb.Bin438	136	d__Bacteria;p__Proteobacteria;c__Alphaproteobacteria;o__RF32;f__;g__;s__	19	27	17	0	0	0	0	0	0	4	0	0	0	0	0	0	4	0	2	0	1	17	25	6	15	31	15
ADurb.Bin478	141	d__Bacteria;p__KSB1;c__UBA2214;o__UBA2214;f__UBA2214;g__;s__	3457	3442	4333	17	31	14	0	1	0	421	103	28	5	14	18	730	4595	1629	886	687	1096	380	611	480	1500	1548	1194
ADurb.BinA094	152	d__Bacteria;p__Actinobacteriota;c__Thermoleophilia;o__UBA2241;f__UBA2241;g__UBA2241;s__	2982	2094	2072	0	1	0	0	0	0	847	1339	3363	1547	1682	7487	2110	1758	1428	852	207	175	3806	1830	2869	2502	1748	1564
ADurb.BinA120	154	d__Bacteria;p__Spirochaetota;c__UBA4802;o__UBA4802;f__UBA5368;g__;s__	62131	53917	40200	2936	3364	4831	14	25	48	999	1069	864	372	175	120	27443	173568	113073	32844	6675	18369	62584	59436	94400	41333	41057	25358
ADurb.BinA124	155	d__Bacteria;p__Firmicutes;c__Bacilli;o__ML615J-28;f__CAG-698;g__UBA2253;s__	93321	111267	122437	2	3	2	2	5	7	424	233	143	448	695	492	3289	7816	10985	235	2	12	12123	487	829	233	219	276
ADurb.BinA155	157	d__Bacteria;p__Firmicutes;c__Bacilli;o__RFN20;f__CAG-826;g__UBA733;s__	34	47	32	0	0	0	0	0	0	0	0	0	4	2	0	1	1	6	6	0	0	0	0	0	18	1	2
ADurb.BinA166	158	d__Bacteria;p__Synergistota;c__Synergistia;o__Synergistales;f__Aminobacteriaceae;g__Syner-01;s__	106668	107994	98960	22	17	5	5	15	7	36606	22724	33970	40112	87085	34856	39344	70282	42406	11494	26	20	33354	29015	83669	87143	115866	69504
ADurb.BinA184	161	d__Bacteria;p__Verrucomicrobiota;c__Lentisphaeria;o__UBA1407;f__YB12-FULL-65-16;g__;s__	5881	4927	3069	0	0	0	0	0	0	4	17	62	0	5	0	274	147	574	849	689	1628	216	16	480	407	1105	1167
ADurb.BinA205	163	d__Bacteria;p__Firmicutes_A;c__Clostridia;o__Oscillospirales;f__Ruminococcaceae;g__Ruminococcus;s__	436617	428095	900106	3	0	4	10	12	80	59	23	65	1200	14235	4469	2136	154	65	1552	0	23	37825	3213	39154	771366	335510	484171
ADurb.BinA245	164	d__Bacteria;p__Bacteroidota;c__Bacteroidia;o__Chitinophagales;f__Chitinophagaceae;g__JJ008;s__	92	80	174	8	0	4	0	23	0	19	0	13	16	18	15	9	13	34	20	2	2	14	29	11	29	35	45
ADurb.BinA462	172	d__Bacteria;p__Bacteroidota;c__Bacteroidia;o__Bacteroidales;f__Paludibacteraceae;g__Paludibacter;s__	2143	2169	22794	38	2	1	2	3	0	1201	922	779	185	184	275	882	3537	5706	138	3	16	360	198	543	282	547	435
HKST007	174	d__Bacteria;p__Bacteroidota;c__Bacteroidia;o__Bacteroidales;f__ML635J-15;g__;s__	25	19	65	12	3	3	0	0	0	54	12	65	5	11	2	13	61	23	72	6	0	92	93	55	26	30	36
HKST008	175	d__Bacteria;p__Firmicutes_A;c__Clostridia;o__Christensenellales;f__CAG-138;g__UBA7703;s__	2	0	3	6	1	1	0	0	0	59	34	45	0	0	0	1	4	4	5	3	9	3	3	0	6	8	13
HKST015	176	d__Bacteria;p__Bacteroidota;c__Bacteroidia;o__Bacteroidales;f__UBA12077;g__UBA12077;s__	1	0	1	10	2	9	5	2	1	14	3	2	0	2	0	1	1	2	4	0	4	2	4	3	6	12	32
HKST017	177	d__Bacteria;p__Desulfobacterota;c__Desulfomonilia;o__UBA1062;f__UBA1062;g__;s__	73	55	61	0	0	0	0	0	0	4	0	0	0	2	2	7	33	12	200	28	31	302	292	351	618	773	791
HKST019	178	d__Bacteria;p__Bacteroidota;c__Bacteroidia;o__Bacteroidales;f__4484-276;g__;s__	0	0	1	0	1	0	0	0	0	0	0	1	0	1	1	0	0	0	0	0	0	0	0	0	2	1	1
HKST025	179	d__Bacteria;p__Spirochaetota;c__UBA4802;o__UBA4802;f__UBA5550;g__;s__	4145	4304	7530	1	1	0	0	0	0	572	179	670	0	0	0	297	3527	1135	1559	11	10	2841	3273	3517	5789	8706	8612
HKST033	181	d__Bacteria;p__Nitrospirota_A;c__;o__;f__;g__;s__	0	0	0	0	0	0	0	0	0	0	0	0	0	0	0	0	0	0	0	0	0	0	0	0	0	0	0
HKST043	182	d__Bacteria;p__Thermotogota;c__Thermotogae;o__Petrotogales;f__Petrotogaceae;g__;s__	0	1	1	0	0	0	0	0	0	0	0	0	0	0	0	0	2	0	0	0	0	0	0	0	0	0	0
HKST048	183	d__Bacteria;p__Bacteroidota;c__Bacteroidia;o__Bacteroidales;f__Prolixibacteraceae;g__;s__	7	17	11	20	7	39	0	0	0	1	0	0	0	2	0	3	17	24	28	2	0	50	62	19	29	39	22
HKST051	184	d__Bacteria;p__Bacteroidota;c__Bacteroidia;o__Bacteroidales;f__GCA-2748055;g__GCA-2748055;s__	0	0	0	2	1	0	0	0	0	0	0	0	0	0	0	0	0	0	1	0	0	2	0	0	0	0	0
HKST054	185	d__Bacteria;p__Firmicutes_A;c__Clostridia;o__Acetivibrionales;f__;g__;s__	72	15	23	0	1	0	0	0	0	0	0	0	0	0	0	0	0	0	0	0	0	0	0	0	0	0	0
HKST057	186	d__Bacteria;p__Chloroflexota;c__Anaerolineae;o__Anaerolineales;f__Anaerolineaceae;g__T78;s__	342	456	340	1975	2351	4526	14	15	24	1222	933	600	314	153	39	8566	3695	3921	5781	2981	2518	4889	8607	10919	2681	1954	1137
HKST058	187	d__Bacteria;p__Chloroflexota;c__Anaerolineae;o__Anaerolineales;f__Anaerolineaceae;g__T78;s__	1717	1576	1999	168	150	82	477	546	359	35701	14628	51123	11412	17351	18494	3039	5714	2721	4082	1024	541	5553	7575	7828	13585	11635	10943
HKST065	188	d__Bacteria;p__Actinobacteriota;c__Actinobacteria;o__Nanopelagicales;f__GCA-2699445;g__;s__	0	5	7	20	5	5	2	1	0	12	7	19	0	0	2	222	59	151	130	814	277	20	23	11	44	91	60
HKST070	190	d__Bacteria;p__Bacteroidota;c__Bacteroidia;o__Bacteroidales;f__UBA12077;g__UBA12077;s__	57	63	50	119	53	58	3	3	3	50	12	24	12	52	25	28	60	21	31	7	8	52	42	34	33	90	1196
HKST076	192	d__Bacteria;p__Bacteroidota;c__Bacteroidia;o__Bacteroidales;f__Bacteroidaceae;g__;s__	2	0	2	4	5	2	0	0	0	2	0	0	0	1	0	8	0	10	2	0	0	2	3	0	2	1	4
HKST077	193	d__Bacteria;p__Synergistota;c__Synergistia;o__Synergistales;f__;g__;s__	0	0	0	0	0	0	3	1	3	2	3	82	0	0	0	0	0	0	0	0	0	0	8	14	0	0	0
HKST078	194	d__Bacteria;p__Bacteroidota;c__Bacteroidia;o__Bacteroidales;f__Prolixibacteraceae;g__;s__	1	0	0	0	0	0	0	0	0	0	0	0	0	0	0	0	0	0	0	0	0	0	0	0	0	0	0
HKST083	197	d__Bacteria;p__Bacteroidota;c__Bacteroidia;o__Bacteroidales;f__Lentimicrobiaceae;g__Lentimicrobium;s__Lentimicrobium sp002425985	0	0	0	0	0	0	0	0	0	17	5	12	0	0	0	2	1	4	2	0	0	0	4	1	0	0	0
HKST085	198	d__Bacteria;p__Desulfobacterota;c__Desulfobacteria;o__Desulfatiglandales;f__NaphS2;g__;s__	594	528	635	97	73	53	0	2	0	370	146	467	0	4	2	96	873	525	193	111	112	259	304	287	453	795	774
HKST088	200	d__Bacteria;p__Firmicutes_A;c__Clostridia;o__Christensenellales;f__CAG-74;g__;s__	1	5	5	4	2	1	0	0	0	5	1	2	0	1	0	2	2	4	2	0	0	4	3	2	4	0	0
HKST093	201	d__Bacteria;p__Proteobacteria;c__Gammaproteobacteria;o__Xanthomonadales;f__Marinicellaceae;g__;s__	0	0	0	0	0	0	0	0	0	0	0	0	0	0	0	0	0	0	0	0	0	0	0	0	0	0	0
HKST094	202	d__Bacteria;p__Proteobacteria;c__Alphaproteobacteria;o__Rhizobiales;f__Lutibaculaceae;g__;s__	0	0	0	0	0	0	0	0	0	0	0	0	0	0	0	0	0	0	0	0	0	0	0	0	0	0	0
HKST096	203	d__Bacteria;p__Desulfobacterota;c__Desulfomonilia;o__UBA1062;f__UBA1062;g__;s__	1352	1321	667	1747	1196	1538	147	238	221	20871	15573	10947	19828	7511	4662	5992	2493	2187	2013	781	636	2713	3181	4330	10629	4754	3429
HKST098	204	d__Bacteria;p__UBA10199;c__UBA10199;o__2-02-FULL-44-16;f__;g__;s__	6	1	1	8	0	4	0	0	0	4	2	2	0	0	0	4	4	2	2	1	2	2	0	1	0	0	2
HKST100	205	d__Bacteria;p__Firmicutes_A;c__Clostridia;o__;f__;g__;s__	73	83	135	0	0	0	0	0	0	24	13	20	0	0	0	93	104	179	2	0	0	14	4	74	569	275	385
HKST103	206	d__Bacteria;p__Proteobacteria;c__Gammaproteobacteria;o__Chromatiales;f__Sedimenticolaceae;g__41T-STBD-0c-01a;s__	470	423	493	161	76	66	8	21	8	82	64	123	101	118	199	97	148	126	181	57	34	175	194	184	352	400	341
HKST107	207	d__Bacteria;p__Actinobacteriota;c__Actinobacteria;o__Actinomycetales;f__Dermatophilaceae;g__Phycicoccus;s__	174	104	351	52	4	27	63	53	48	339	124	1005	8	18	27	512	61	117	2	7	1	2	0	0	3	2	1
HKST108	208	d__Bacteria;p__Firmicutes;c__Bacilli;o__Lactobacillales;f__Enterococcaceae;g__Enterococcus_F;s__	0	0	0	86	4	49	0	2	0	2	0	2	0	0	0	0	0	0	0	0	0	0	0	0	2	1	0
HKST115	209	d__Bacteria;p__Bacteroidota;c__Bacteroidia;o__Bacteroidales;f__Prolixibacteraceae;g__UBA1413;s__	301	387	322	246	198	566	0	0	0	108	112	43	2	0	2	1434	2393	980	6811	7	8	9311	14923	8127	1393	2935	1484
HKST126	213	d__Bacteria;p__Firmicutes_A;c__Clostridia;o__Saccharofermentanales;f__Saccharofermentanaceae;g__;s__	35	25	29	48	37	13	1	0	0	120	52	188	28	58	36	45	71	57	1580	3	1	1878	2925	131	1881	1513	519
HKST134	216	d__Bacteria;p__Spirochaetota;c__Spirochaetia;o__Treponematales;f__UBA12059;g__SZUA-370;s__	172	140	122	0	0	0	0	0	0	0	0	0	0	0	0	497	261	816	1417	3	4	2696	3201	554	14	12	22
HKST142	219	d__Bacteria;p__UBP15;c__UBA6099;o__UBA6099;f__UBA6099;g__;s__	17	27	19	0	0	0	0	0	0	6	0	7	0	0	0	0	2	4	4	0	0	10	15	0	1	0	0
HKST145	220	d__Bacteria;p__Fermentibacterota;c__Fermentibacteria;o__Fermentibacterales;f__Fermentibacteraceae;g__Sabulitectum;s__	107	58	41	16	19	47	0	1	4	27	85	36	382	140	82	208	232	809	2	6	7	17	8	28	25	46	7
HKST148	222	d__Bacteria;p__FEN-1099;c__FEN-1099;o__FEN-1099;f__FEN-1099;g__;s__	0	1	1	0	0	0	0	0	0	0	0	0	0	0	0	0	0	0	0	0	0	98	0	5	0	0	0
HKST152	223	d__Bacteria;p__Acidobacteriota;c__Thermoanaerobaculia;o__UBA2201;f__;g__;s__	2	17	3	0	4	1	0	0	0	6	0	0	1	0	0	2	11	6	14	2	1	19	19	26	15	4	5
HKST155	224	d__Bacteria;p__Firmicutes_A;c__Clostridia;o__Peptostreptococcales;f__Anaerovoracaceae;g__UBA1422;s__	13	14	15	65	84	49	0	0	0	18	5	11	0	0	0	466	407	192	109	44	51	82	125	65	16	22	27
HKST160	225	d__Bacteria;p__Spirochaetota;c__UBA4802;o__UBA4802;f__UBA5550;g__UBA5550;s__	514	532	446	76	86	69	120	130	65	6	0	3	3	5	4	24	195	38	387	6	35	433	598	118	106	320	202
HKST161	226	d__Bacteria;p__Patescibacteria;c__Saccharimonadia;o__Saccharimonadales;f__UBA4665;g__GCA-2746885;s__	0	0	0	0	0	0	0	0	0	0	0	0	0	0	0	0	0	0	0	0	0	0	0	0	0	0	0
HKST162	227	d__Bacteria;p__Bacteroidota;c__Bacteroidia;o__Bacteroidales;f__UBA932;g__DMER64;s__	820	864	1122	31	5	20	23	21	21	256	90	296	18	11	14	183	1088	326	606	0	0	940	1207	505	2902	2830	4215
HKST167	228	d__Bacteria;p__Desulfobacterota;c__Syntrophia;o__Syntrophales;f__UBA2210;g__UBA2210;s__	0	2	1	0	0	0	0	0	0	0	0	0	0	0	0	2	0	0	0	0	0	0	0	0	1	1	0
HKST168	229	d__Bacteria;p__Zixibacteria;c__MSB-5A5;o__GN15;f__FEB-12;g__;s__	0	0	10	0	0	0	0	0	0	0	0	0	0	0	0	0	0	0	4	0	0	0	1	0	0	0	2
HKST169	230	d__Bacteria;p__Spirochaetota;c__UBA4802;o__UBA4802;f__UBA5550;g__;s__	202	250	273	2	3	0	1	4	4	31	11	60	74	63	48	96	114	97	241	268	358	123	293	155	363	290	513
HKST170	231	d__Bacteria;p__Desulfobacterota;c__Desulfomonilia;o__UBA1062;f__UBA1062;g__;s__	39	28	15	0	0	0	0	0	0	0	0	2	0	0	0	0	0	0	53	0	0	72	114	23	78	91	102
HKST171	232	d__Bacteria;p__Firmicutes_A;c__Clostridia;o__Christensenellales;f__CAG-74;g__Firm-11;s__	478	429	637	543	83	336	5	1	0	484	264	1000	127	163	201	640	602	358	350	32	44	332	408	321	287	336	501
HKST172	233	d__Bacteria;p__UBP7;c__;o__;f__;g__;s__	0	1	1	0	0	0	0	0	0	2	1	5	0	0	0	0	0	0	0	0	0	0	0	0	0	0	0
HKST173	234	d__Archaea;p__Euryarchaeota;c__Thermococci;o__Methanofastidiosales;f__;g__;s__	0	0	0	0	2	0	0	0	0	0	0	0	0	0	0	0	0	0	0	0	0	0	0	0	0	0	0
HKST174	235	d__Bacteria;p__Bacteroidota;c__Bacteroidia;o__Bacteroidales;f__BBW3;g__;s__	57	38	43	8	5	1	4	7	8	311	107	179	33	38	41	4	44	22	18	2	0	29	36	15	57	82	76
HKST175	236	d__Bacteria;p__Cyanobacteria;c__Vampirovibrionia;o__Obscuribacterales;f__;g__;s__	319	339	441	377	307	738	68	88	35	638	182	433	885	780	768	930	1042	647	806	53	60	456	2151	584	2212	1451	1614
HKST176	237	d__Bacteria;p__Firmicutes_A;c__Clostridia;o__Oscillospirales;f__;g__;s__	267	325	273	202	39	103	4	1	0	157	76	326	85	110	118	48	234	98	101	28	22	176	218	80	215	228	379
HKST177	116	d__Bacteria;p__Chloroflexota;c__Anaerolineae;o__Anaerolineales;f__Anaerolineaceae;g__Flexilinea;s__	3490	3670	8685	16583	18951	9983	3	7	0	55906	23629	79453	12112	15680	18667	8073	6649	10894	13483	300	674	17913	24890	11954	10557	11040	19384
HKST179	240	d__Bacteria;p__Bacteroidota;c__Bacteroidia;o__Bacteroidales;f__Dysgonomonadaceae;g__Proteiniphilum;s__	56	62	307	65	20	35	33	26	20	630	70	420	60	98	56	49	95	55	18	0	0	53	40	84	229	224	375
HKST180	241	d__Archaea;p__Halobacterota;c__Methanosarcinia;o__Methanotrichales;f__Methanotrichaceae;g__Methanothrix_A;s__	0	0	2	0	0	0	0	0	0	1	0	1	0	0	0	0	0	0	12	1	0	0	0	0	11	5	3
HKST182	242	d__Bacteria;p__Firmicutes;c__Bacilli;o__Izemoplasmatales;f__UBA5603;g__;s__	15	27	63	8	5	5	4	6	6	6	7	6	5	12	12	0	9	4	6	0	0	0	4	0	95	104	209
HKST186	243	d__Bacteria;p__Caldisericota;c__Caldisericia;o__;f__;g__;s__	0	0	0	0	0	0	0	0	0	0	0	0	0	0	0	0	0	0	0	0	0	0	0	0	0	0	0
HKST187	244	d__Archaea;p__Halobacterota;c__Methanomicrobia;o__Methanomicrobiales;f__Methanoregulaceae;g__SD8;s__	552	478	144	1321	1673	1423	6	12	17	3961	1155	416	849	327	297	10004	1819	3418	450	121	99	3142	655	520	488	453	542
HKST193	248	d__Bacteria;p__Patescibacteria;c__Saccharimonadia;o__Saccharimonadales;f__SZUA-47;g__;s__	0	0	0	0	0	0	0	0	0	0	0	0	0	0	0	0	0	0	0	0	0	0	0	0	0	0	0
HKSTx006	246	d__Bacteria;p__Synergistota;c__Synergistia;o__Synergistales;f__Thermovirgaceae;g__58-81;s__	60	28	56	0	0	0	0	0	0	579	571	1577	432	664	183	8	58	7	460	0	2	1004	872	5334	390	375	228
HKSTx011	239	d__Archaea;p__Halobacterota;c__Methanosarcinia;o__Methanotrichales;f__Methanotrichaceae;g__Methanothrix_A;s__	0	0	2	0	0	0	0	0	0	0	0	0	0	0	0	0	0	0	0	0	0	0	0	0	0	0	0
HKSTx015	247	d__Bacteria;p__Firmicutes_A;c__Clostridia;o__Saccharofermentanales;f__Saccharofermentanaceae;g__;s__	95	107	190	19072	7033	9985	4	4	4	130	41	106	51	102	93	1693	488	422	131794	440	720	188863	252372	26019	21125	30846	64424
HKSTx036	217	d__Bacteria;p__Bacteroidota;c__Bacteroidia;o__Bacteroidales;f__vadinHA17;g__LD21;s__	10	23	25	50	31	31	0	0	0	2	0	7	0	0	0	2	27	6	38	40	36	48	71	35	49	53	68
HKSTx037	267	d__Bacteria;p__UBP3;c__UBA1439;o__;f__;g__;s__	1525	1369	1071	216	212	588	1068	726	1283	2626	1889	1739	2280	1181	1040	11359	2202	6256	68	64	49	127	56	155	1243	579	470
HKSTx070	245	d__Bacteria;p__Firmicutes_A;c__Clostridia;o__Oscillospirales;f__Ruminococcaceae;g__;s__	0	0	0	328	312	105	0	0	0	0	0	2	0	0	0	123	357	207	2	2	0	0	2	0	33	20	3
HKSTx074	196	d__Bacteria;p__Synergistota;c__Synergistia;o__Synergistales;f__Aminiphilaceae;g__;s__	0	0	0	0	0	0	0	0	0	0	2	0	0	0	0	0	0	0	0	0	0	0	0	0	0	0	0
HKSTx082	282	d__Archaea;p__Halobacterota;c__Methanosarcinia;o__Methanotrichales;f__Methanotrichaceae;g__Methanothrix_A;s__	0	0	0	0	0	0	0	0	0	0	0	0	0	0	0	0	0	0	0	0	0	0	0	0	0	0	0
HKSTx083	218	d__Bacteria;p__Thermotogota;c__Thermotogae;o__;f__;g__;s__	3	1	11	0	0	0	0	1	0	11	1	2	5	3	6	3	14	5	0	0	0	0	0	0	0	0	0
HKSTx088	285	d__Bacteria;p__Spirochaetota;c__UBA4802;o__UBA4802;f__UBA5550;g__UBA5550;s__	22	17	18	8	6	8	54	59	21	0	0	2	1	1	1	4	5	0	10	1	9	13	13	1	1	5	0
HKYL008	295	d__Bacteria;p__Bacteroidota;c__Bacteroidia;o__Chitinophagales;f__Chitinophagaceae;g__UTBCD1;s__	14	6	12	0	2	0	79	46	65	11	0	3	12	19	13	0	3	7	4	0	0	2	4	0	0	0	2
HKYL009	296	d__Bacteria;p__Firmicutes_A;c__Clostridia;o__Acetivibrionales;f__Ruminiclostridiaceae_A;g__DTU059;s__	59	16	20	0	0	0	460	386	234	119	54	1099	51	106	174	0	32	0	4	5	0	0	0	1	19	21	32
HKYL022	299	d__Bacteria;p__Hydrogenedentota;c__Hydrogenedentia;o__Hydrogenedentiales;f__;g__;s__	134	147	138	20	16	28	18	156	58	38514	28332	5437	10761	3084	3916	2	27	10	20	2	0	25	22	43	69	68	15
HKYL023	300	d__Bacteria;p__Acidobacteriota;c__Acidobacteriae;o__Bryobacterales;f__Bryobacteraceae;g__;s__	62	70	732	51	36	32	28	41	18	47	28	32	15	14	54	11	26	27	14	16	10	19	9	5	902	1219	1010
HKYL024	301	d__Bacteria;p__Proteobacteria;c__Gammaproteobacteria;o__Burkholderiales;f__Palsa-1005;g__;s__	9	5	4	62	11	58	5	16	9	23	1	9	3	2	2	3	16	10	1	3	2	6	10	7	34	30	16
HKYL028	303	d__Bacteria;p__Desulfobacterota;c__Syntrophobacteria;o__Syntrophobacterales;f__Syntrophobacteraceae;g__;s__	8444	8148	7715	11	2	17	183	129	99	12382	8955	29035	19278	33641	29287	354	1098	332	312	55	46	702	422	2378	5085	5468	4612
HKYL040	311	d__Bacteria;p__Proteobacteria;c__Gammaproteobacteria;o__Burkholderiales;f__Burkholderiaceae;g__Ottowia;s__	5	1	1	203	56	122	2	30	2	3	4	6	19	7	13	4	4	5	103	483	217	9	6	4	3	6	4
HKYL046	313	d__Bacteria;p__Bacteroidota;c__Bacteroidia;o__Bacteroidales;f__UBA932;g__Bact-08;s__	15	12	46	36	25	26	1	12	1	233	101	127	2122	4090	3026	17	296	67	40	30	36	13	4	13	353	234	303
HKYL050	314	d__Bacteria;p__Proteobacteria;c__Gammaproteobacteria;o__Xanthomonadales;f__Rhodanobacteraceae;g__SNC69-320;s__	0	0	0	3	3	1	0	1	0	0	0	1	0	0	0	0	1	1	2	6	0	0	1	0	0	0	0
HKYL052	316	d__Bacteria;p__Bacteroidota;c__Bacteroidia;o__Chitinophagales;f__LD1;g__;s__	6	4	11	6	2	0	1	2	1	16	0	25	5	2	2	64	86	730	124	0	0	203	179	3	0	0	0
HKYL055	317	d__Bacteria;p__Actinobacteriota;c__Actinobacteria;o__Actinomycetales;f__Dermatophilaceae;g__Phycicoccus;s__	19	10	36	6	1	6	3	7	4	6	4	9	0	4	8	112	5	29	1	2	0	1	1	0	2	0	0
HKYL056	318	d__Bacteria;p__Hydrogenedentota;c__Hydrogenedentia;o__Hydrogenedentiales;f__Hydrogenedentaceae;g__Hydrogenedens;s__	0	0	0	0	0	0	376	253	537	1	0	0	186	489	260	0	0	0	0	0	0	0	0	0	2	0	3
HKYL057	319	d__Archaea;p__Halobacterota;c__Methanosarcinia;o__Methanosarcinales;f__Methanosarcinaceae;g__Methanosarcina;s__	9	16	5	55	2	24	4	2	1	850	344	1332	784	920	503	38	15	59	14	0	0	14	22	48	295	161	317
HKYL059	320	d__Bacteria;p__Chloroflexota;c__Anaerolineae;o__Anaerolineales;f__Anaerolineaceae;g__Longilinea;s__	32	18	21	6	12	1	183	121	6	704	271	453	4	21	38	2428	3577	4850	5	0	1	11	10	13	75	11	10
HKYL060	321	d__Bacteria;p__Chloroflexota;c__Anaerolineae;o__Anaerolineales;f__Anaerolineaceae;g__Flexilinea;s__	1620	1517	1510	328	268	172	0	0	0	5097	1203	903	17	0	12	2346	1495	2597	2989	238	537	3504	5091	1746	441	380	510
HKYL061	322	d__Bacteria;p__Chloroflexota;c__Anaerolineae;o__Anaerolineales;f__Anaerolineaceae;g__UBA4782;s__	320	336	378	68	122	154	4267	3745	2648	2646	1122	2918	4461	5129	3235	327	1224	745	77	31	40	114	83	245	4808	6176	4014
HKYL067	103	d__Archaea;p__Halobacterota;c__Methanomicrobia;o__Methanomicrobiales;f__Methanospirillaceae;g__Methanospirillum;s__	47389	51551	40291	1075	1522	532	5775	2787	3459	41411	12768	34672	9943	28302	15736	3518	16649	7643	2825	1777	737	5034	2227	25194	114925	107150	12479
HKYL069	324	d__Bacteria;p__Bacteroidota;c__Bacteroidia;o__Bacteroidales;f__Dysgonomonadaceae;g__Petrimonas;s__Petrimonas mucosa	34	19	45	4	2	11	14223	18723	10755	233	114	186	13366	17797	9236	28	143	43	26	0	0	17	29	18	148	222	210
HKYL073	81	d__Bacteria;p__Spirochaetota;c__UBA4802;o__UBA4802;f__UBA5550;g__UBA5550;s__	36597	39405	29430	75	66	35	254760	237578	174916	11364	1614	13652	33909	40190	50419	71	394	76	30	15	4	64	28	98	214	493	327
HKYL074	329	d__Bacteria;p__Spirochaetota;c__Spirochaetia;o__Spirochaetales;f__;g__;s__	1675	1533	2169	14	13	4	0	2	2	5623	1868	2888	542	536	339	15	136	104	1887	19	42	2322	3520	2187	5415	5971	2756
HKYL077	331	d__Bacteria;p__Chloroflexota;c__Anaerolineae;o__UBA1429;f__UBA1429;g__;s__	327	203	378	6	1	0	0	0	0	1032	891	1091	55	103	80	64	145	77	2	1	0	3	4	7	8	14	24
HKYL078	332	d__Bacteria;p__Proteobacteria;c__Gammaproteobacteria;o__Xanthomonadales;f__Rhodanobacteraceae;g__SNC69-320;s__	2	2	5	9	2	0	0	0	0	16	6	7	0	0	0	0	0	2	8	3	0	0	2	1	6	7	1
HKYL079	333	d__Bacteria;p__Bacteroidota;c__Bacteroidia;o__Bacteroidales;f__TTA-H9;g__TTA-H9;s__TTA-H9 sp002418865	760	625	851	5	7	2	107	101	87	2706	1194	1491	2766	3740	2984	436	2846	946	109	0	4	249	232	356	1603	1012	1035
HKYL080	334	d__Bacteria;p__Bacteroidota;c__Bacteroidia;o__Bacteroidales;f__Paludibacteraceae;g__;s__	837	927	761	4	0	1	1304	1113	812	488	158	277	422	484	461	100	308	208	36	0	0	447	58	206	523	2100	1953
HKYL083	336	d__Bacteria;p__Proteobacteria;c__Gammaproteobacteria;o__Burkholderiales;f__Burkholderiaceae;g__AAP99;s__	8	5	1	3	3	4	0	0	0	0	0	2	8	2	1	5	1	11	4	0	0	13	0	2	5	5	6
HKYL084	144	d__Bacteria;p__Acidobacteriota;c__Aminicenantia;o__;f__;g__;s__	4700	4629	5464	186221	130304	102172	18	27	9	153	146	476	10	6	16	1516	8718	2311	112	3	5	129	178	354	1477	707	1959
HKYL086	338	d__Bacteria;p__Bacteroidota;c__Bacteroidia;o__Chitinophagales;f__Chitinophagaceae;g__Ferruginibacter;s__	5	8	6	0	0	1	2	5	0	130	32	254	9	17	10	22	113	21	7	2	6	12	19	21	0	9	17
HKYL093	341	d__Bacteria;p__Proteobacteria;c__Alphaproteobacteria;o__Sphingomonadales;f__Sphingomonadaceae;g__UBA1936;s__	3	2	1	7	2	9	0	0	0	19	4	20	0	0	0	2	1	0	2	0	0	0	0	0	2	0	0
HKYL095	342	d__Bacteria;p__Firmicutes_B;c__Desulfotomaculia;o__Desulfotomaculales;f__Pelotomaculaceae;g__UBA4789;s__	0	0	1	0	0	0	0	0	0	8	1	4	2	0	2	4	10	0	0	0	0	0	0	0	0	0	0
HKYL099	344	d__Bacteria;p__Bacteroidota;c__Bacteroidia;o__Chitinophagales;f__Chitinophagaceae;g__Parafilimonas;s__	2	1	1	0	0	0	2	0	0	2	1	2	0	2	2	0	0	1	0	0	1	2	1	4	2	0	2
HKYL101	17	d__Bacteria;p__Marinisomatota;c__UBA2242;o__UBA2242;f__UBA2242;g__;s__	49587	54276	51770	50	8	18	39	53	87	52592	9919	71721	219345	344110	508793	1174	4336	11070	877	6	15	17654	1770	16446	202592	126765	162895
HKYL102	347	d__Bacteria;p__Desulfobacterota;c__Syntrophorhabdia;o__Syntrophorhabdales;f__;g__;s__	64	66	64	1	0	0	33	28	48	52	51	35	183	73	68	13	31	8	13	9	5	23	17	21	39	58	36
HKYL106	349	d__Bacteria;p__Proteobacteria;c__Gammaproteobacteria;o__Xanthomonadales;f__Xanthomonadaceae;g__Thermomonas;s__	0	0	0	40	4	18	0	9	1	20	10	18	0	1	2	9	28	5	4	9	1	1	6	5	14	4	14
HKYL110	350	d__Bacteria;p__Firmicutes_B;c__Desulfotomaculia;o__Desulfotomaculales;f__Pelotomaculaceae;g__;s__	0	3	1	0	0	0	7	11	10	12	4	8	0	2	2	0	0	0	1	0	0	0	1	0	0	2	0
HKYL117	353	d__Bacteria;p__Spirochaetota;c__Spirochaetia;o__Treponematales;f__UBA8932;g__;s__	13	20	30	14607	11841	10329	2	0	0	54	34	57	203	399	275	2	9	9	0	0	0	1	2	2	31	32	24
HKYL124	357	d__Bacteria;p__Firmicutes_A;c__Clostridia;o__Oscillospirales;f__Ruminococcaceae;g__UBA946;s__	9336	8755	19067	212	4	118	100	123	57	180	93	26	63	57	147	30	323	36	87	0	0	186	180	34	34	28	155
HKYL126	358	d__Archaea;p__Halobacterota;c__Methanosarcinia;o__Methanotrichales;f__Methanotrichaceae;g__Methanothrix;s__	2905	2859	2318	58015	77934	91750	22	55	55	8255	9932	11837	4538	2643	5198	63508	7724	15498	4154	1753	759	7694	4253	16566	15623	8146	9300
HKYL128	359	d__Bacteria;p__Chloroflexota;c__Anaerolineae;o__Anaerolineales;f__Anaerolineaceae;g__49-20;s__	10430	11082	12234	470	387	255	45	58	27	15632	7738	10208	1200	1995	933	1565	2333	1752	8387	466	381	11126	17235	4974	45517	34332	39306
HKYL130	361	d__Bacteria;p__Chloroflexota;c__Anaerolineae;o__Anaerolineales;f__Anaerolineaceae;g__;s__	5450	5735	7225	214	171	264	80	59	39	143696	60737	68040	130	138	93	7940	45723	19146	3457	257	199	5115	6680	7050	19517	15252	6251
HKYL131	362	d__Archaea;p__Euryarchaeota;c__Methanobacteria;o__Methanobacteriales;f__Methanobacteriaceae;g__Methanobacterium;s__	4	2	1	204	85	37	20	27	9	219	32	25	0	0	0	6	12	5	55	4	9	0	3	0	0	2	1
HKYL132	363	d__Bacteria;p__Chloroflexota;c__Anaerolineae;o__Anaerolineales;f__Anaerolineaceae;g__Longilinea;s__	211	203	355	31	43	76	2	5	3	17358	8025	8690	33	51	33	666	1960	928	235	123	189	146	182	270	1699	1156	474
HKYL141	365	d__Bacteria;p__Spirochaetota;c__;o__;f__;g__;s__	6968	6750	6006	9	4	0	6160	7395	3828	22711	7759	5764	3922	6259	3675	20410	77803	48097	9805	592	1739	32990	12175	17171	28199	27494	13698
HKYL144	366	d__Bacteria;p__Firmicutes_B;c__Syntrophomonadia;o__Syntrophomonadales;f__DTU052;g__;s__	0	2	0	0	0	0	68	57	52	0	0	0	5	1	0	0	0	0	0	0	0	0	0	0	0	0	0
HKYL148	367	d__Bacteria;p__Bacteroidota;c__Bacteroidia;o__Bacteroidales;f__Paludibacteraceae;g__;s__	139	132	187	3207	359	2654	105	163	45	195	11	58	14	23	19	458	151	1580	1037	4	8	1613	1914	113	389	283	584
HKYL151	369	d__Archaea;p__Euryarchaeota;c__Methanobacteria;o__Methanobacteriales;f__Methanobacteriaceae;g__UBA412;s__	352	373	255	13275	11842	10239	4535	4374	5040	39	82	47	13331	9477	9047	1109	412	821	206	182	265	200	58	80	752	255	221
HKYL154	372	d__Bacteria;p__Ratteibacteria;c__UBA8468;o__UBA8468;f__;g__;s__	0	0	1	0	0	0	1491	1117	1211	9	7	70	1425	879	508	0	3	0	0	0	0	0	0	0	0	0	1
HKYL155	373	d__Bacteria;p__Firmicutes_A;c__Clostridia;o__Saccharofermentanales;f__Saccharofermentanaceae;g__Saccharofermentans;s__	556	475	314	523	19	379	75	111	26	1	0	0	23	15	0	7	2	7	26	3	0	43	46	2	15	7	12
HKYL168	377	#N/A	0	1	0	0	0	0	9	8	4	0	0	1	29	35	16	0	0	0	0	0	0	0	1	1	2	2	4
HKYL170	378	d__Bacteria;p__Bacteroidota;c__Bacteroidia;o__Chitinophagales;f__Chitinophagaceae;g__;s__	37	36	41	30	2	16	23	19	4	23	1	35	29	43	17	43	61	63	44	1	0	84	68	60	158	171	346
HKYL174	380	d__Bacteria;p__Firmicutes_A;c__Clostridia;o__Oscillospirales;f__;g__;s__	56	68	129	0	0	0	137	81	124	147	443	191	155	195	194	16	157	15	0	0	0	0	0	2	192	90	35
HKYL187	382	d__Bacteria;p__Caldisericota;c__Caldisericia;o__UBA4822;f__UBA4822;g__UBA4822;s__	12	9	13	7640	7813	2250	27	78	2	238	246	55	16	36	7	149	459	265	121	267	145	0	0	2	11	19	1
HKYL194	386	d__Bacteria;p__Firmicutes_B;c__Dehalobacteriia;o__Dehalobacteriales;f__Dehalobacteriaceae;g__;s__	241	310	418	0	0	2	982	305	440	92	19	42	57	85	117	70	1119	191	95	14	51	102	45	290	77	92	24
HKYL202	387	d__Bacteria;p__Patescibacteria;c__Saccharimonadia;o__Saccharimonadales;f__Saccharimonadaceae;g__UBA2112;s__	3	3	11	19	23	34	2	4	5	35	20	21	72	18	10	34	21	25	69	67	54	33	61	148	18	37	11
HKYL210	388	d__Bacteria;p__Synergistota;c__Synergistia;o__Synergistales;f__79-D21;g__;s__	725	790	1162	4391	3893	807	296	363	285	3404	1784	1588	942	576	205	387	1458	235	337	143	65	18	70	139	1232	1693	461
HKYL211	389	d__Bacteria;p__Patescibacteria;c__Saccharimonadia;o__Saccharimonadales;f__UBA4665;g__GCA-2746885;s__	0	0	2	0	0	0	0	0	0	0	0	0	0	0	0	7	2	0	0	0	0	0	0	0	0	0	0
HKYLx007	360	d__Bacteria;p__Acidobacteriota;c__Aminicenantia;o__Aminicenantales;f__OPB95;g__UBA10528;s__	11	9	8	146	267	97	1798	1848	1170	3625	3114	3021	27177	9913	6386	43	100	129	37	9	32	95	18	27	2958	2481	2154
HKYLx008	395	d__Bacteria;p__Proteobacteria;c__Gammaproteobacteria;o__Xanthomonadales;f__Rhodanobacteraceae;g__Rudaea;s__	0	0	0	17	2	9	0	0	0	0	0	0	0	0	0	1	3	0	0	0	0	0	2	0	0	0	0
HKYLx017	398	d__Bacteria;p__Chloroflexota;c__Anaerolineae;o__Anaerolineales;f__Anaerolineaceae;g__Longilinea;s__	9	10	7	394	482	730	3	2	4	27	24	20	21	16	4	3446	1423	2794	1080	826	2096	61	41	57	34	28	22
HKYLx019	308	d__Bacteria;p__Proteobacteria;c__Gammaproteobacteria;o__Burkholderiales;f__Burkholderiaceae;g__Comamonas_D;s__	125	83	304	14119	2158	11894	4	17	0	316	130	290	0	4	6	234	203	271	779	1508	507	741	1085	99	544	140	162
HKYLx023	379	d__Bacteria;p__Bacteroidota;c__Bacteroidia;o__Bacteroidales;f__Paludibacteraceae;g__;s__	441	496	389	2	0	1	10022	10525	7156	46	30	28	4515	5242	5859	19	210	50	29	0	0	76	50	72	460	247	131
HKYLx036	406	d__Bacteria;p__Chloroflexota;c__Anaerolineae;o__Anaerolineales;f__Anaerolineaceae;g__UBA6107;s__	233	232	365	36	24	11	2	0	0	1737	542	360	1108	578	647	205	325	224	102	9	10	125	144	230	59	77	59
HKYLx038	132	d__Bacteria;p__Firmicutes_A;c__Clostridia;o__Acetivibrionales;f__Acetivibrionaceae;g__Acetivibrio;s__	6703	6714	4844	724	76	349	212	256	148	1579	567	1331	537	790	571	1121	6932	1645	421	30	36	849	683	856	2081	3290	2278
HKYLx044	410	d__Bacteria;p__Bacteroidota;c__Bacteroidia;o__Chitinophagales;f__Saprospiraceae;g__;s__	0	9	15	36	26	117	37	55	23	94	30	42	91	57	86	77	101	72	11	15	15	5	15	8	53	29	57
HKYLx046	412	d__Bacteria;p__Bacteroidota;c__UBA10030;o__UBA10030;f__UBA10030;g__;s__	534	427	509	24	13	1	0	0	4	101	95	243	582	372	140	58	229	203	8	3	2	11	13	3	213	158	148
HKYLx047	374	d__Bacteria;p__Firmicutes_A;c__Clostridia;o__Oscillospirales;f__Ruminococcaceae;g__;s__	5	3	7	784	578	397	0	0	0	0	2	7	4	11	16	18	87	53	2	3	1	7	14	9	27	33	8
HKYLx083	356	d__Bacteria;p__Bacteroidota;c__Kapabacteria;o__Kapabacteriales;f__UBA2268;g__;s__	177	139	224	21	9	44	3617	3870	4165	233	212	154	1762	2506	809	1969	655	1522	70	22	24	139	74	191	303	288	223
HKYLx090	429	d__Bacteria;p__Bacteroidota;c__Bacteroidia;o__Bacteroidales;f__Dysgonomonadaceae;g__UBA4179;s__	0	1	1	0	0	0	2047	3431	1672	4	4	8	2758	3524	1541	0	4	7	0	0	0	0	0	0	0	8	2
HKYLx095	348	d__Bacteria;p__Proteobacteria;c__Gammaproteobacteria;o__Xanthomonadales;f__Xanthomonadaceae;g__Thermomonas;s__	0	10	7	1698	174	591	4	231	1	20	4	20	2	6	6	4	2	0	1	3	4	5	3	2	11	6	1
HKYLx105	315	d__Bacteria;p__Hydrogenedentota;c__Hydrogenedentia;o__Hydrogenedentiales;f__;g__;s__	884	811	1057	13	11	20	23756	13399	14351	2203	1537	1196	6088	4180	9438	191	399	389	224	63	151	299	328	517	320	530	421
HKYLx107	335	d__Bacteria;p__Firmicutes_B;c__Syntrophomonadia;o__Syntrophomonadales;f__Syntrophomonadaceae;g__UBA1368;s__	39	36	38	174	21	127	11	2	14	53	56	27	8	16	6	3	13	6	6	0	0	10	14	7	142	64	303
HKYLx109	354	d__Bacteria;p__Bacteroidota;c__Kapabacteria;o__Kapabacteriales;f__UBA2268;g__UBA2268;s__	13	22	17	114	183	40	0	0	4	16262	11583	13975	15	46	14	51	696	100	1	0	0	11	0	112	31578	41286	4660
HKYLx114	383	d__Bacteria;p__Synergistota;c__Synergistia;o__Synergistales;f__79-D21;g__79-D21;s__	134	193	192	759	707	1227	2579	2358	1910	13735	9886	3081	4233	9513	4072	77	220	123	78	59	16	76	121	108	2215	3066	935
HKYLx115	302	d__Bacteria;p__Armatimonadota;c__UBA5829;o__UBA5829;f__;g__;s__	2	3	0	13	44	11	47	100	18	0	0	4	19	4	3	10	5	11	8	3	1	5	5	6	1	6	0
HKYLx117	447	d__Bacteria;p__Desulfobacterota;c__Syntrophorhabdia;o__Syntrophorhabdales;f__Syntrophorhabdaceae;g__;s__	331	340	254	0	0	0	5	1	2	165	84	197	30	94	68	20	235	39	22	0	2	24	12	74	87	158	80
HKYLx122	351	d__Bacteria;p__Firmicutes_A;c__Clostridia;o__Tissierellales;f__Sedimentibacteraceae;g__Sedimentibacter;s__	347	475	606	0	0	0	116225	125607	68751	6293	2169	4587	45536	53121	30090	276	3340	1032	275	0	3	420	603	560	1203	1932	1658
HKYLx124	306	d__Bacteria;p__Bacteroidota;c__Bacteroidia;o__Bacteroidales;f__vadinHA17;g__LD21;s__	5	12	6	1017	1036	674	0	0	0	84	80	7	0	0	0	23	111	89	112	160	268	2	19	13	19	56	39
HKYLx126	325	d__Bacteria;p__Chloroflexota;c__Anaerolineae;o__Anaerolineales;f__Anaerolineaceae;g__UBA6107;s__	14	12	28	137	122	71	3	7	7	91	38	72	32	30	24	76	61	117	73	14	23	14	12	33	22	21	6
HKYLx130	305	d__Bacteria;p__Chloroflexota;c__Anaerolineae;o__;f__;g__;s__	6175	5767	6951	5	9	4	9	16	17	45693	33267	49752	120031	121297	244660	184	293	311	656	127	716	765	747	561	62923	58295	45743
JPAS007	456	d__Bacteria;p__Actinobacteriota;c__Actinobacteria;o__Propionibacteriales;f__Propionibacteriaceae;g__Nigerium;s__	983	1037	817	28	21	35	32	29	17	321	218	513	1085	2403	1229	1714	958	1012	229	40	43	385	371	862	504	493	256
JPAS019	166	d__Bacteria;p__Proteobacteria;c__Gammaproteobacteria;o__Xanthomonadales;f__Xanthomonadaceae;g__Aquimonas;s__	225	198	259	379	188	512	0	7	0	181	56	176	11	6	4	434	413	803	606	419	228	226	304	188	480	311	405
JPAS025	459	d__Bacteria;p__Verrucomicrobiota;c__Kiritimatiellae;o__RFP12;f__UBA1067;g__;s__	769	735	1144	1963	1556	3639	7	14	13	645	789	984	11852	7690	4206	898	2268	1819	644	5339	5316	248	362	449	5183	1742	637
JPAS028	460	d__Bacteria;p__Bacteroidota;c__Bacteroidia;o__Bacteroidales;f__FEN-979;g__;s__	45	54	90	32	6	24	2	1	0	26	12	23	2	2	0	371	1684	1053	17	4	0	43	18	135	9	7	8
JPAS030	167	d__Bacteria;p__Sumerlaeota;c__Sumerlaeia;o__;f__;g__;s__	9619	9705	2872	6	1	5	1233	1733	807	3	3	25	845	531	1491	475	2499	2531	4	1	12	8	0	8	178	49	2
JPAS032	462	d__Archaea;p__Halobacterota;c__Methanomicrobia;o__Methanomicrobiales;f__Methanocullaceae;g__Methanoculleus;s__	36122	37810	19900	0	0	1	2	3	0	73	22	16	60	59	142	5921	1341	17666	1295	0	5	2157	2754	954	1359	2102	3031
JPAS040	464	d__Bacteria;p__Verrucomicrobiota;c__Kiritimatiellae;o__RFP12;f__;g__;s__	1121	1080	520	5	0	2	10	18	7	341	344	1237	484	688	261	125	285	115	179	0	0	217	308	212	443	701	376
JPAS042	465	d__Bacteria;p__Firmicutes_A;c__Clostridia;o__Lutisporales;f__Lutisporaceae;g__BRH-c25;s__	12235	12409	12670	61	53	34	91	40	83	1427	432	612	274	304	212	66	315	120	59	0	1	101	116	171	394	582	1404
JPAS043	466	d__Bacteria;p__Verrucomicrobiota;c__Kiritimatiellae;o__RFP12;f__UBA1067;g__;s__	568	711	623	153	100	95	0	6	0	255	144	248	944	966	2208	202	1259	438	246	65	107	57	44	40	108	196	189
JPAS045	467	d__Bacteria;p__Proteobacteria;c__Gammaproteobacteria;o__Burkholderiales;f__Burkholderiaceae;g__Limnohabitans;s__	414	314	389	304	63	159	14	46	4	121	72	175	116	181	345	574	1231	869	631	1412	228	511	662	162	110	185	145
JPAS056	468	d__Bacteria;p__Caldatribacteriota;c__JS1;o__SB-45;f__UBA6794;g__UBA6794;s__	7615	7234	8900	72	92	55	256023	345842	159033	3925	1967	4884	233751	461989	238473	3055	16038	8691	896	27	65	2099	1793	4453	4691	4237	5158
JPAS067	472	d__Bacteria;p__Desulfobacterota;c__Syntrophia;o__Syntrophales;f__Smithellaceae;g__Fen-1166;s__	2052	2156	2041	37	58	35	0	0	2	823	462	372	0	0	5	170	1971	1247	1713	733	3881	351	392	337	1296	1831	1279
JPAS088	478	d__Archaea;p__Thermoplasmatota;c__Thermoplasmata;o__Methanomassiliicoccales;f__Methanomassiliicoccaceae;g__Methanomassiliicoccus;s__	10930	10656	15218	13296	10565	12663	673	700	648	8156	6963	5402	1029	682	622	10728	14113	13485	2638	1375	1094	1297	2985	2889	3416	2512	1546
JPAS090	479	d__Bacteria;p__Firmicutes_A;c__Clostridia;o__Saccharofermentanales;f__UBA5734;g__;s__	49	45	59	0	0	0	0	0	0	47	64	59	0	0	0	54	211	188	3	0	0	12	7	13	0	1	0
JPAS091	85	d__Bacteria;p__Bacteroidota;c__Bacteroidia;o__Bacteroidales;f__WCHB1-69;g__UBA5266;s__	4134	3915	4864	52	55	35	9	18	4	1173	434	934	946	1823	1222	654	7969	2094	924	139	266	1758	1432	3173	1746	2620	2745
JPAS093	93	d__Bacteria;p__Firmicutes_A;c__Clostridia;o__Christensenellales;f__CAG-138;g__Phil1;s__	9261	7578	8901	0	1	1	24	5	4	473	377	180	7	16	21	1125	7716	2040	48	10	22	345	132	588	454	653	461
JPAS094	482	d__Bacteria;p__Chloroflexota;c__Anaerolineae;o__UBA1429;f__;g__;s__	267	228	170	27	8	11	21	18	0	1176	1705	3128	30	31	49	1830	1101	835	213	76	18	663	533	752	38	197	64
JPAS096	484	d__Bacteria;p__Hydrogenedentota;c__Hydrogenedentia;o__Hydrogenedentiales;f__UBA2224;g__UBA2224;s__	598	665	184	0	0	2	87	98	48	30	26	82	20	9	30	48	186	115	0	1	8	3	8	8	529	274	66
JPAS097	485	d__Bacteria;p__Bacteroidota;c__Bacteroidia;o__Bacteroidales;f__Paludibacteraceae;g__Paludibacter;s__	1496	1418	2471	114	63	84	355	379	332	3030	1325	3000	833	1250	807	675	2353	2167	223	3	5	636	557	610	1566	1327	1456
JPAS104	487	d__Bacteria;p__Armatimonadota;c__;o__;f__;g__;s__	22	9	23	3	9	12	0	0	0	48	80	240	5	3	0	606	2723	1211	10	0	2	243	26	14	69	78	18
JPAS108	488	d__Bacteria;p__Chloroflexota;c__Dehalococcoidia;o__GIF9;f__;g__;s__	302	306	227	8	9	6	4	5	5	194	140	302	220	258	135	214	925	476	238	7	19	414	515	323	272	252	190
JPAS109	489	d__Bacteria;p__Bacteroidota;c__Bacteroidia;o__Bacteroidales;f__Paludibacteraceae;g__;s__	3421	3499	4474	149	51	164	65	157	51	7408	530	3873	90	68	11	1783	2717	10567	724	4	11	1608	1422	283	1148	5653	6516
JPAS112	491	d__Bacteria;p__Cloacimonadota;c__Cloacimonadia;o__Cloacimonadales;f__;g__;s__	679	735	506	0	2	1	5	7	2	794	229	1296	136	231	172	110	185	114	16	0	0	75	34	43	289	742	358
JPAS113	492	d__Bacteria;p__Cloacimonadota;c__Cloacimonadia;o__Cloacimonadales;f__Cloacimonadaceae;g__Cloacimonas;s__Cloacimonas sp002432865	100078	100580	158385	752	1090	582	31809	39578	20125	63105	25207	47850	22398	43046	22332	66173	186395	207044	49785	1520	1815	105315	99784	116038	327223	464733	689206
JPAS116	120	d__Bacteria;p__Firmicutes_A;c__Clostridia;o__Christensenellales;f__;g__;s__	3095	2606	1676	6	0	0	0	0	0	62	36	69	0	0	0	483	292	109	5326	0	0	6786	10371	3739	26	51	54
JPAS117	494	d__Bacteria;p__Spirochaetota;c__Spirochaetia;o__Treponematales;f__UBA12059;g__;s__	15	10	2	0	0	0	0	0	0	0	1	2	0	0	0	0	0	0	0	0	0	0	3	0	0	0	0
JPAS119	495	d__Bacteria;p__Firmicutes_A;c__Clostridia;o__Oscillospirales;f__Ruminococcaceae;g__Ruminococcus;s__	104	106	134	448	59	229	3	0	0	0	2	4	1	6	0	8	20	0	1053	9	1	1702	1706	335	194	223	282
JPAS125	496	d__Bacteria;p__Desulfobacterota;c__Syntrophia;o__Syntrophales;f__UBA8958;g__UBA8958;s__	1330	1368	959	2	3	11	1930	1649	1257	28115	22036	26172	80877	116371	43376	281	224	246	319	8	22	463	743	945	1349	1254	1214
JPAS128	498	d__Bacteria;p__Bacteroidota;c__Bacteroidia;o__Bacteroidales;f__WCHB1-69;g__UBA5429;s__	59	78	261	40	51	156	220	93	157	332	168	1152	9552	10189	10510	38	121	49	0	0	6	35	1	64	1063	568	157
JPAS129	44	d__Bacteria;p__Verrucomicrobiota;c__Verrucomicrobiae;o__Opitutales;f__Opitutaceae;g__;s__	35744	35392	28057	468	62	580	4	4	2	187	159	345	260	171	321	3433	796	2344	18425	223	529	28530	37869	3135	1800	4830	18497
JPAS130	500	d__Bacteria;p__Proteobacteria;c__Gammaproteobacteria;o__Burkholderiales;f__Burkholderiaceae;g__Rhodoferax;s__	57	56	51	238	26	130	1	5	0	269	121	419	55	90	107	102	84	207	268	892	183	163	267	57	236	149	159
JPAS131	501	d__Bacteria;p__Hydrogenedentota;c__Hydrogenedentia;o__Hydrogenedentiales;f__;g__;s__	6178	5923	1860	7	2	19	0	0	0	0	2	0	0	0	0	144	4	2	0	0	0	0	1	3	0	0	0
JPAS132	502	d__Bacteria;p__Bacteroidota;c__Bacteroidia;o__Bacteroidales;f__WCHB1-69;g__UBA5266;s__	616	678	1355	296	104	160	2496	2849	1712	5743	2681	7813	26252	42287	35499	152	1392	619	362	3	11	653	620	751	1032	731	696
JPAS136	26	d__Bacteria;p__Planctomycetota;c__UBA8108;o__UBA8890;f__UBA8898;g__UBA8898;s__	63252	45604	60898	27	19	10	5	4	11	1738	7219	30158	197	216	327	3290	12363	14446	1546	96	214	5390	3304	10923	237878	421525	306965
JPAS137	49	d__Bacteria;p__Spirochaetota;c__GWE2-31-10;o__GWE2-31-10;f__GWE2-31-10;g__;s__	137745	149424	245422	51	18	57	11	25	16	223995	35522	318755	66	721	121	325	16	24	2	0	0	30	23	508	318	204	374
JPAS138	507	d__Bacteria;p__Desulfobacterota;c__Syntrophia;o__Syntrophales;f__UBA2251;g__;s__	887	857	1457	2	1	6	2	0	0	59	11	53	23	43	14	196	1928	444	198	226	475	111	87	247	357	424	529
JPAS139	508	d__Bacteria;p__Desulfobacterota;c__Syntrophia;o__Syntrophales;f__Smithellaceae;g__UBA8904;s__	2727	2232	2300	162	511	125	0	0	0	71	63	46	16	21	19	871	445	655	2271	38	77	3563	4583	4758	15389	9201	7068
JPAS147	512	d__Bacteria;p__Bacteroidota;c__Bacteroidia;o__Bacteroidales;f__UBA932;g__Bact-11;s__	2292	2477	6189	11	10	6	0	0	0	51	17	103	10	8	9	1274	4782	1758	2390	0	0	3488	4591	2758	126	219	251
JPAS148	102	d__Bacteria;p__Omnitrophota;c__Omnitrophia;o__Omnitrophales;f__UBA2337;g__UBA1443;s__UBA1443 sp002329545	268	301	806	2	2	4	0	0	0	143	77	66	2	1	3	57	294	321	34	2	4	99	38	87	457	355	3206
JPAS149	514	d__Bacteria;p__Bacteroidota;c__Bacteroidia;o__Bacteroidales;f__Salinivirgaceae;g__;s__	7	12	16	0	8	2	32	86	22	7	0	12	2	1	2	1	5	2	2	0	0	3	2	0	1	1	2
JPAS150	515	d__Bacteria;p__Spirochaetota;c__UBA6919;o__GWB1-36-13;f__GWB1-36-13;g__;s__	9	12	10	0	0	0	0	0	0	0	0	7	0	0	0	4	6	0	1	0	0	2	4	2	0	0	0
JPAS153	516	d__Bacteria;p__Bacteroidota;c__Bacteroidia;o__Bacteroidales;f__vadinHA17;g__LD21;s__	3	8	9	0	5	3	1	5	0	52046	145067	144766	6	0	6	14	137	19	20	5	12	13	18	13	7	6	20
JPAS155	517	d__Bacteria;p__Proteobacteria;c__Gammaproteobacteria;o__Burkholderiales;f__Burkholderiaceae;g__Rhodoferax;s__	66	50	106	555	80	459	2	3	0	231	128	284	51	71	83	591	1521	1179	2365	3969	686	3082	4514	2106	442	264	344
JPAS156	78	d__Bacteria;p__Spirochaetota;c__Spirochaetia;o__Treponematales;f__Treponemataceae;g__Spiro-10;s__	54699	56204	42809	12	5	9	2	0	0	34447	5181	40637	1595	2023	950	654	3970	9114	63881	63	406	72112	116388	3966	5252	3646	10067
JPAS162	521	d__Bacteria;p__Latescibacterota;c__Latescibacteria;o__;f__;g__;s__	1838	1872	3246	17	6	38	34	24	2	6044	2378	3916	2801	3478	6322	604	611	1603	295	83	288	279	270	324	536	440	941
JPAS167	523	d__Bacteria;p__Desulfobacterota;c__Syntrophia;o__Syntrophales;f__UBA6109;g__UBA6109;s__	7885	7613	9153	0	1	2	0	0	0	1053	1087	180	3	22	7	51	147	116	181	13	18	45	31	77	57	106	134
JPAS169	524	d__Bacteria;p__Patescibacteria;c__UBA1384;o__UBA1384;f__;g__;s__	131	176	151	0	0	0	1	1	0	743	884	1929	17	28	13	161	442	1130	368	35	126	770	583	1305	134	208	1027
JPAS171	70	d__Bacteria;p__Sumerlaeota;c__Sumerlaeia;o__;f__;g__;s__	4053	3237	998	76	24	55	72	43	81	4180	3469	3567	18097	8976	8015	1858	1961	1819	143	36	90	285	191	414	1174	1533	1112
JPAS175	51	d__Bacteria;p__Bacteroidota;c__Bacteroidia;o__Bacteroidales;f__UBA932;g__DMER64;s__	26687	28949	38696	52	48	66	2	2	0	13093	5755	25497	67	104	104	5239	41546	18117	72208	7	9	104017	146317	57044	52280	65724	80215
JPAS185	532	d__Bacteria;p__Actinobacteriota;c__Actinobacteria;o__Actinomycetales;f__Dermatophilaceae;g__GCA-2748155;s__	375	302	144	0	0	0	19	23	5	62	41	115	57	39	306	406	36	110	3	0	2	14	6	4	69	205	187
JPAS186	23	d__Bacteria;p__Myxococcota;c__UBA9042;o__UBA9042;f__;g__;s__	69648	72469	153320	207	95	274	709	775	901	3391	4271	115428	79855	210697	195983	23534	9444	8234	2092	271	480	4901	4265	1214	11903	72390	503524
JPAS187	7	d__Archaea;p__Halobacterota;c__Methanomicrobia;o__Methanomicrobiales;f__Methanocullaceae;g__Methanoculleus;s__	335680	353063	76366	9	16	13	19	43	23	78	53	69	654	639	1181	31211	6591	98621	40061	28	90	64586	87473	32976	31568	49181	65611
JPAS188	4	d__Bacteria;p__Fermentibacterota;c__Fermentibacteria;o__Fermentibacterales;f__Fermentibacteraceae;g__Fermentibacter;s__	882779	827627	423000	327	535	919	6	10	76	13883	14511	70600	2145	2978	2831	7885	21327	6984	79133	109	146	184594	171637	324588	780515	1073559	72796
JPAS213	550	d__Bacteria;p__Patescibacteria;c__Microgenomatia;o__Shapirobacterales;f__UBA12405;g__UBA1435;s__	134	108	67	72	115	139	0	0	0	1056	410	678	0	0	0	154	123	93	342	140	128	381	553	963	1150	1486	324
JPAS215	13	d__Archaea;p__Euryarchaeota;c__Thermococci;o__Methanofastidiosales;f__Methanofastidiosaceae;g__Methanofastidiosum;s__	101514	125157	161020	1121	1978	585	423	476	315	222544	135047	212022	44478	61899	32402	169146	294130	65460	22394	14745	2536	52559	14486	83556	48849	56432	31800
JPAS217	553	d__Bacteria;p__Verrucomicrobiota;c__Verrucomicrobiae;o__Opitutales;f__;g__;s__	0	0	0	0	0	0	0	0	0	0	0	0	0	0	0	0	0	0	0	0	0	0	0	0	0	0	0
JPAS220	555	d__Bacteria;p__Caldisericota;c__Caldisericia;o__;f__;g__;s__	10443	10115	6601	375	647	268	3	2	4	114805	69514	88874	12	0	23	3190	10287	3450	2433	8334	2439	1732	1025	6242	17874	28410	18481
JPAS224	34	d__Bacteria;p__Bacteroidota;c__Bacteroidia;o__Bacteroidales;f__UBA1402;g__UBA1402;s__UBA1402 sp002305085	54451	57072	72031	439	315	319	890	897	609	43569	23209	52741	81046	95098	76219	28624	95672	171048	2588	54	86	7860	5246	14527	45760	53587	70963
JPAS225	558	d__Bacteria;p__Spirochaetota;c__Spirochaetia;o__Treponematales;f__Treponemataceae;g__;s__	42	60	145	0	0	0	2	0	0	22	14	170	117	128	145	15	112	79	7	0	0	17	12	37	35	46	93
JPAS229	419	d__Bacteria;p__Spirochaetota;c__Spirochaetia;o__Treponematales;f__UBA8932;g__UBA8932;s__	143143	173089	205430	1685	2032	1198	18854	16972	17533	387122	126336	306985	509507	737508	557287	47658	224573	293202	8219	614	1511	17866	14530	37282	251873	271967	238582
JPAS232	562	d__Bacteria;p__Synergistota;c__Synergistia;o__Synergistales;f__Synergistaceae;g__;s__	1623	1763	2221	273	234	422	737	1047	1198	6169	1881	5931	6062	5849	3449	1378	2273	1931	908	110	71	1236	1610	1167	3105	3945	3629
JPAS235	563	d__Bacteria;p__Spirochaetota;c__Spirochaetia;o__Sphaerochaetales;f__Sphaerochaetaceae;g__Sphaerochaeta;s__	1415	1616	5151	0	0	0	0	0	0	2	0	12	117	171	14	89	70	297	1053	0	1	1946	2207	3515	839	1496	2748
JPAS240	14	d__Bacteria;p__Firmicutes;c__Bacilli;o__RFN20;f__CAG-826;g__UBA1361;s__	19589	25104	53253	0	0	0	1	2	8	325	108	293	5509	22315	6214	221	1534	1439	136	2	0	1271	290	722	1267	1137	2061
JPAS245	567	d__Bacteria;p__Patescibacteria;c__Saccharimonadia;o__Saccharimonadales;f__;g__;s__	58	70	60	0	0	0	0	0	0	1127	232	322	0	0	0	934	3827	1444	87	0	0	172	177	290	378	330	203
JPAS247	568	d__Bacteria;p__Patescibacteria;c__UBA1384;o__UBA1384;f__UBA1384;g__UBA1384;s__	170	129	171	0	0	0	0	0	0	221	152	342	43	96	26	12	148	91	35	0	0	223	79	429	119	215	139
JPAS249	569	d__Bacteria;p__Patescibacteria;c__Paceibacteria;o__UBA6257;f__Colwellbacteraceae;g__;s__	1	3	3	0	0	0	0	0	0	4	46	10	0	0	0	4	22	10	1	0	0	24	0	9	60	39	31
JPASx003	528	d__Bacteria;p__Spirochaetota;c__UBA4802;o__;f__;g__;s__	9140	9099	10148	53	24	66	0	0	4	6912	984	8817	0	0	0	1196	6376	3099	370	17	20	614	639	637	6222	11794	13817
JPASx041	540	d__Bacteria;p__Chloroflexota;c__Anaerolineae;o__Anaerolineales;f__Anaerolineaceae;g__49-20;s__	18122	17742	31548	643	848	1543	2	6	13	15250	14869	21539	1594	1650	611	74712	33341	53784	6681	540	442	9724	13777	16902	12170	13305	13066
JPASx047	75	d__Bacteria;p__Myxococcota;c__Polyangia;o__Polyangiales;f__Polyangiaceae;g__;s__	64882	55511	51925	6	4	28	1	4	4	41060	24603	35977	0	2	4	1443	13929	6965	22	0	6	1923	55	1713	115306	145282	129642
JPASx053	107	d__Bacteria;p__Omnitrophota;c__Omnitrophia;o__Omnitrophales;f__UBA2337;g__UBA1443;s__	300	391	730	164	131	400	0	0	0	12	6	35	0	0	0	1550	543	1882	139	147	112	217	291	214	1025	977	279
JPASx058	598	d__Bacteria;p__Desulfobacterota;c__Syntrophia;o__Syntrophales;f__UBA8958;g__UBA8958;s__	59244	60514	51350	2	11	7	32	26	30	765	980	1743	241	261	151	15255	12188	24153	19341	356	835	31438	46815	73318	102691	97937	90237
JPASx085	16	d__Bacteria;p__Bacteroidota;c__Bacteroidia;o__Bacteroidales;f__ML635J-15;g__Bact-19;s__	80752	80647	150729	17	3	9	4156	4966	2405	699	453	8342	4055	7702	3691	625	3878	3195	227	0	6	2722	363	3480	52233	7712	11958
JPASx098	35	d__Archaea;p__Halobacterota;c__Methanosarcinia;o__Methanotrichales;f__Methanotrichaceae;g__Methanothrix;s__	238450	213876	87700	3736686	4352493	4609947	12498	18609	37378	1024693	1111349	644026	21886	12690	16432	3455165	691245	741158	472412	470415	197651	1344542	394231	1245743	2155450	955335	707878
JPASx107	504	d__Bacteria;p__Desulfobacterota;c__Syntrophia;o__Syntrophales;f__UBA4778;g__;s__	115	127	112	0	0	0	0	0	0	17	0	19	2	4	0	68	98	414	30	8	32	24	17	47	317	493	792
JPASx108	629	d__Bacteria;p__Bacteroidota;c__Bacteroidia;o__Bacteroidales;f__UBA932;g__DMER64;s__	952	1019	1642	0	2	0	0	0	2	19438	7284	17929	0	0	6	628	8330	4442	4516	2	0	7016	9784	4656	933	1166	2143
JPASx114	22	d__Bacteria;p__Bacteroidota;c__Bacteroidia;o__Bacteroidales;f__Paludibacteraceae;g__;s__	24759	27886	43242	560	132	589	116	126	158	3346	1001	2848	17408	17736	11258	474	510	1487	606	2	1	5362	1198	4032	1086	595	4353
JPASx132	5	d__Bacteria;p__Verrucomicrobiota;c__Verrucomicrobiae;o__Pedosphaerales;f__;g__;s__	407820	374502	400320	303	421	441	6	9	2	190501	265333	63772	68	51	171	36744	234955	147834	2979	2683	2714	6188	4815	21840	2508	768	453
JPHG018	646	d__Bacteria;p__OLB16;c__OLB16;o__;f__;g__;s__	320	375	510	0	0	1	313	210	173	3026	2113	3153	6334	13102	7750	419	2233	3862	17	0	0	247	70	305	5387	6370	5337
JPHG026	647	d__Bacteria;p__Verrucomicrobiota;c__Verrucomicrobiae;o__Pedosphaerales;f__Pedosphaeraceae;g__UBA6082;s__	35	58	67	0	0	0	1	90	12	28	14	23	3541	3382	14717	0	13	1	0	3	2	1	1	2	4	30	87
JPHG028	648	d__Bacteria;p__Bacteroidota;c__Bacteroidia;o__AKYH767-A;f__OLB10;g__OLB10;s__OLB10 sp002455375	591	498	786	415	90	192	1443	1045	1043	553	194	615	1000	1441	1272	170	586	605	129	17	40	147	191	98	613	983	833
JPHG035	650	d__Bacteria;p__Desulfobacterota;c__Desulfomonilia;o__UBA1062;f__UBA1062;g__;s__	3	3	1	0	2	0	98	64	49	873	1025	1961	34	25	58	0	7	3	0	0	2	0	2	1	0	1	2
JPHG038	651	d__Bacteria;p__Bacteroidota;c__Bacteroidia;o__Flavobacteriales;f__PHOS-HE28;g__PHOS-HE28;s__	34	17	28	6	0	3	4	25	0	0	0	1	33	13	14	43	7	27	4	3	3	25	11	9	0	0	1
JPHG043	652	d__Bacteria;p__Verrucomicrobiota;c__Kiritimatiellae;o__RFP12;f__UBA1067;g__;s__	1	4	3	147	112	446	0	0	0	18	15	3	23	33	42	11	5	4	0	1	1	5	1	8	88	31	19
JPHG053	658	d__Bacteria;p__Bacteroidota;c__Kapabacteria;o__Kapabacteriales;f__UBA2268;g__UBA2268;s__	67	59	257	2	2	0	28	37	40	15990	11770	10737	519	1323	364	14	274	28	0	0	0	0	2	9	143	207	40
JPHG057	661	d__Bacteria;p__Firmicutes_A;c__Clostridia;o__Acetivibrionales;f__Acetivibrionaceae;g__Ruminiclostridium;s__	362	426	325	0	0	0	9635	7669	18110	420	182	914	5759	25935	9766	226	1431	224	45	16	6	48	8	172	86	164	124
JPHG061	664	d__Bacteria;p__Planctomycetota;c__Brocadiae;o__SM23-32;f__;g__;s__	30	24	30	5	6	14	0	0	0	40	101	93	730	375	521	178	58	134	19	13	17	21	32	93	6	26	13
JPHG070	668	d__Bacteria;p__Desulfobacterota;c__Syntrophia;o__Syntrophales;f__UBA2207;g__UBA2207;s__	53	49	51	12	4	4	180	89	86	147	124	364	7337	6739	5103	2	17	4	7	2	5	11	12	26	84	79	86
JPHG071	669	d__Bacteria;p__Proteobacteria;c__Alphaproteobacteria;o__Caulobacterales;f__Hyphomonadaceae;g__SWB02;s__	12	4	4	2	0	3	279	360	162	0	0	1	410	538	989	11	12	5	0	0	0	0	1	0	0	0	0
JPHG073	671	d__Bacteria;p__Planctomycetota;c__Phycisphaerae;o__SG8-4;f__SG8-4;g__UBA12454;s__	36	51	39	0	0	0	810	1147	910	75	34	73	1194	1059	1810	8	51	16	9	0	5	19	18	4	34	37	18
JPHG075	672	d__Bacteria;p__Verrucomicrobiota;c__Kiritimatiellae;o__LD1-PB3;f__Lenti-01;g__Lenti-01;s__	1	5	10	20	6	9	0	0	0	14	8	7	6	0	2	2	10	5	0	2	0	2	0	0	1	1	0
JPHG079	41	d__Bacteria;p__Cloacimonadota;c__Cloacimonadia;o__Cloacimonadales;f__Cloacimonadaceae;g__;s__	242234	334824	110745	281	392	392	307	373	547	41819	33423	50013	6386	3813	4591	3285947	668511	1792038	625072	504	673	2612274	1189068	901752	657776	789027	754674
JPHG080	675	d__Bacteria;p__Planctomycetota;c__Phycisphaerae;o__UBA1845;f__;g__;s__	278	290	361	4	14	28	81	86	50	197	160	199	423	503	475	131	171	162	116	86	159	265	86	185	332	243	228
JPHG085	677	d__Bacteria;p__Planctomycetota;c__Brocadiae;o__;f__;g__;s__	0	0	0	0	0	0	0	0	0	0	0	0	0	0	0	0	0	0	0	0	0	0	0	0	0	0	0
JPHG092	681	d__Bacteria;p__Marinisomatota;c__UBA2242;o__UBA2242;f__UBA2242;g__;s__	1949	2294	2233	0	2	2	35	73	26	10632	1895	13644	31691	62876	76022	102	536	994	47	0	1	869	93	721	6999	4473	6966
JPHG093	21	d__Bacteria;p__Acidobacteriota;c__Thermoanaerobaculia;o__UBA5704;f__;g__;s__	47349	31933	54582	0	0	0	0	6	2	1131	3137	9555	10700	16587	19830	25735	29871	15158	21	2	0	71	32	17	12	12	15
JPHG095	683	d__Bacteria;p__Bacteroidota;c__Bacteroidia;o__Bacteroidales;f__vadinHA17;g__UBA8202;s__	35	32	614	8	7	20	230	246	104	7268	2312	6528	3085	3918	2354	1469	17924	11954	1	0	2	3	1	1	1	2	0
JPHG097	684	d__Bacteria;p__Planctomycetota;c__Phycisphaerae;o__SG8-4;f__SG8-4;g__PLanc-01;s__	58	51	67	1	2	4	18	13	8	48	28	80	57	126	58	1104	72	102	503	35	120	1107	945	626	3973	1561	1057
JPHG098	483	d__Bacteria;p__Verrucomicrobiota;c__Kiritimatiellae;o__RFP12;f__UBA1067;g__;s__	623	706	723	14	8	28	85	81	66	307	179	328	6387	7747	12214	98	405	197	55	9	39	73	78	160	401	414	418
JPHG102	687	d__Archaea;p__Halobacterota;c__Methanomicrobia;o__Methanomicrobiales;f__Methanoregulaceae;g__Methanolinea;s__	1108	1242	491	0	0	0	107	72	36	535	285	593	942	1437	738	294	296	797	173	45	67	73	84	124	419	2357	551
JPHG104	688	d__Bacteria;p__Desulfobacterota;c__Syntrophia;o__Syntrophales;f__UBA5619;g__;s__	38	40	24	0	3	2	0	0	0	2709	638	635	1330	2285	916	0	15	6	1	6	9	1	4	10	22	60	28
JPHG106	689	d__Bacteria;p__Desulfobacterota;c__Syntrophia;o__Syntrophales;f__;g__;s__	3085	3071	3107	156	105	98	303	194	179	158	137	584	2421	2471	3756	1124	4393	5089	654	14	19	970	1344	1936	1356	1670	2000
JPHG107	690	d__Bacteria;p__Desulfobacterota;c__BSN033;o__UBA8473;f__;g__;s__	4	2	2	3	0	4	2	1	3	86	40	58	83	184	106	0	3	8	0	0	0	2	2	8	28	30	8
JPHG117	695	d__Bacteria;p__Acidobacteriota;c__Thermoanaerobaculia;o__Thermoanaerobaculales;f__Thermoanaerobaculaceae;g__;s__	1	1	0	53	115	211	0	0	0	11	5	9	0	1	0	222	147	1552	12	2	6	0	0	0	0	0	0
JPHG120	697	#N/A	2052	3164	3852	0	2	1	13304	13444	8542	7363	3334	7626	28511	38922	29876	787	5099	1422	223	129	33	457	175	1221	2817	3129	2809
JPHG122	698	d__Bacteria;p__Goldbacteria;c__PGYV01;o__PGYV01;f__Palsa-1178;g__;s__	0	0	0	0	0	0	0	0	0	454	245	163	545	239	291	0	0	0	0	0	0	0	0	0	0	0	0
JPHG129	165	d__Bacteria;p__Bacteroidota;c__Bacteroidia;o__Bacteroidales;f__Dysgonomonadaceae;g__UBA4179;s__	14375	15084	84550	0	2	0	523	633	350	89082	13330	131958	121042	228983	153817	56	395	156	23	0	3	92	29	120	111	102	123
JPHG133	705	d__Bacteria;p__Spirochaetota;c__;o__;f__;g__;s__	194	402	699	16	6	4	1020	831	594	197	110	79	92	137	125	651	219	290	30	8	13	210	42	95	144	130	46
JPHG135	706	d__Bacteria;p__Bacteroidota;c__Bacteroidia;o__Bacteroidales;f__ML635J-15;g__Bact-19;s__Bact-19 sp001603595	33	37	75	0	1	0	141977	178789	87030	35	8	29	7223	4089	19318	3	17	14	10	0	2	30	9	8	97	57	64
JPHG136	510	d__Bacteria;p__Spirochaetota;c__Spirochaetia;o__Treponematales;f__UBA12059;g__;s__	802	856	980	719	17	348	4563	6652	3425	35037	8474	14046	7712	6870	7498	1027	2263	1394	438	6	33	522	882	466	2609	5764	7027
JPHG151	711	d__Bacteria;p__Spirochaetota;c__Spirochaetia;o__Treponematales;f__Treponemataceae_B;g__Treponema_G;s__	4566	4689	5080	0	0	1	9696	9537	5756	2144	607	2924	22940	27137	36624	169	1424	2469	38	4	4	244	126	106	596	780	641
JPHG155	713	d__Bacteria;p__Bacteroidota;c__Bacteroidia;o__;f__;g__;s__	1	0	2	3	1	3	0	5	3	10	1	10	0	0	0	5	71	141	0	0	0	1	3	2	1	0	0
JPHG156	714	d__Bacteria;p__Desulfobacterota;c__Desulfomonilia;o__UBA1062;f__UBA1062;g__UBA1062;s__	1004	943	947	0	0	0	171	90	119	75	29	104	25994	40765	28771	126	1062	458	7	0	1	16	14	47	638	1374	925
JPHG159	715	d__Bacteria;p__Desulfobacterota;c__Syntrophia;o__Syntrophales;f__Smithellaceae;g__UBA4810;s__	70	65	53	0	0	0	0	0	0	490	333	1260	3679	3845	5615	3	63	44	6	0	0	21	20	36	35	75	135
JPHG161	717	d__Bacteria;p__Planctomycetota;c__UBA8742;o__;f__;g__;s__	6	2	22	8	6	2	15	30	10	1	2	1	189832	26328	8517	4	11	4	23	0	0	32	80	29	15	10	19
JPHG164	6	d__Bacteria;p__Bacteroidota;c__Bacteroidia;o__Bacteroidales;f__BBW3;g__;s__	482346	482186	600444	11	23	10	3701	6391	2341	255261	154344	313897	731360	740861	1001975	348689	1206973	2659837	2900	24	62	9342	5579	33825	1688	986	956
JPHG171	722	d__Bacteria;p__Desulfobacterota;c__Syntrophia;o__Syntrophales;f__Smithellaceae;g__UBA8904;s__	2130	2135	2155	0	1	3	115	90	80	1947	970	1050	281	765	288	243	616	848	385	43	101	669	839	875	3964	5959	8246
JPHG174	725	d__Bacteria;p__Bacteroidota;c__Ignavibacteria;o__Ignavibacteriales;f__;g__;s__	623	650	1476	39	7	28	36664	61738	27806	2329	666	2426	26312	28319	19795	193	1081	732	125	6	38	329	258	139	1325	1161	1915
JPHG176	727	d__Bacteria;p__Bipolaricaulota;c__Bipolaricaulia;o__Bipolaricaulales;f__Bipolaricaulaceae;g__Bipolaricaulis;s__	0	0	0	0	0	0	0	0	0	2	3	26	0	0	0	2	0	0	417	95	197	448	55	616	1138	2077	428
JPHG177	561	d__Bacteria;p__Cloacimonadota;c__Cloacimonadia;o__Cloacimonadales;f__Cloacimonadaceae;g__UBA4175;s__	9904	10785	11209	528	702	950	21	8	44	7784	5008	9302	1610	2135	962	25479	228213	139342	2189	149	126	4653	4350	16429	86121	95617	35568
JPHG178	729	d__Bacteria;p__Desulfobacterota;c__Syntrophia;o__Syntrophales;f__UBA2192;g__;s__	12263	10295	12913	1	4	0	2	12	3	1028	1121	2078	13562	18859	11633	720	3508	4769	132	6	12	543	283	1176	730	1095	2194
JPHG182	731	d__Archaea;p__Crenarchaeota;c__Methanomethylicia;o__Methanomethyliales;f__Methanomethyliaceae;g__Methanomethylicus;s__	10	14	20	0	0	0	58	40	33	50	15	32	22	29	61	1	15	8	253	17	37	78	107	48	4	5	7
JPHG186	733	d__Archaea;p__Halobacterota;c__Methanomicrobia;o__Methanomicrobiales;f__Methanoregulaceae;g__Methanolinea;s__	199	324	81	3841	4759	5886	24234	19156	23062	346072	151591	259023	94767	40775	39991	6979	1837	3114	1542	1222	709	2450	1874	2460	1799	1281	1012
JPHG188	735	d__Bacteria;p__Bacteroidota;c__Bacteroidia;o__Bacteroidales;f__Paludibacteraceae;g__;s__	21	7	27	292	19	263	0	8	1	2073	91	34	13	7	8	42	11	185	76	0	2	137	180	6	17	31	52
JPHG189	736	d__Bacteria;p__Desulfobacterota;c__Syntrophia;o__Syntrophales;f__UBA8958;g__;s__	28	36	31	4	12	18	433179	416845	243835	793	627	618	295048	280709	433013	126	272	298	33	8	5	100	77	82	277	306	429
JPHG203	742	d__Bacteria;p__Synergistota;c__Synergistia;o__Synergistales;f__Thermovirgaceae;g__58-81;s__	940	1147	1107	2	2	0	630	736	438	31322	35632	71362	289796	389253	187289	320	814	239	79	0	0	643	145	423	2049	3047	1409
JPHG208	744	d__Bacteria;p__Firmicutes_A;c__Clostridia;o__4C28d-15;f__;g__;s__	0	3	1	7	2	1	1883	1744	1205	255	181	266	2237	2990	3462	2	0	7	0	0	0	1	0	1	8	15	44
JPHG211	745	d__Bacteria;p__Firmicutes_A;c__Clostridia;o__Oscillospirales;f__Ruminococcaceae;g__Ruminococcus;s__Ruminococcus sp001604035	1835	1491	2287	0	0	0	13	29	11	159	41	126	93	126	109	260	344	757	98	0	0	218	199	103	6083	2797	3547
JPHGx019	490	d__Bacteria;p__Spirochaetota;c__UBA4802;o__UBA4802;f__UBA5550;g__RBG-16-49-21;s__	422	351	447	14	6	7	234	202	140	116951	62647	71590	1920	3050	2233	307	929	939	69	28	29	70	73	58	338	562	317
JPHGx028	692	d__Bacteria;p__Planctomycetota;c__Phycisphaerae;o__SG8-4;f__SG8-4;g__;s__	12	2	2	0	0	0	0	0	0	0	0	2	30	10	73	0	1	1	5	0	0	0	0	0	3	1	0
JPHGx065	784	d__Bacteria;p__Firmicutes_A;c__Clostridia;o__Oscillospirales;f__Ruminococcaceae;g__Ruminococcus;s__	5381	5675	13021	150	3	102	3	4	2	210	55	144	2019	6707	8938	28	65	16	568	0	0	857	1067	264	14332	9240	8642
JPHGx075	790	d__Bacteria;p__Verrucomicrobiota;c__Kiritimatiellae;o__RFP12;f__UBA1067;g__;s__	384	428	424	80	23	37	3	12	0	12	26	33	5481	4443	3232	15	67	25	21	5	9	30	20	40	76	194	104
JPHGx102	696	d__Bacteria;p__Planctomycetota;c__Phycisphaerae;o__SG8-4;f__SG8-4;g__4572-13;s__	457	427	647	51	72	42	27645	30522	19667	1470	474	1471	20554	22628	32137	224	481	518	89	22	59	104	124	187	426	437	372
JPHGx107	371	d__Archaea;p__Halobacterota;c__Methanosarcinia;o__Methanotrichales;f__Methanotrichaceae;g__Methanothrix;s__	3098	4256	3035	475	258	216	10	5	8	4397	4707	60046	101	242	176	438	491	143	36	36	35	21	7	57	18635	21761	52357
JPHGx108	739	d__Archaea;p__Halobacterota;c__Methanomicrobia;o__Methanomicrobiales;f__Methanoregulaceae;g__UBA9949;s__	68	104	78	5830	6089	9116	1900	1769	1539	9964	5289	11337	1967660	1381841	1775792	48150	27944	35227	979	618	543	1741	1116	1001	827	810	552
JPMR014	816	d__Bacteria;p__Proteobacteria;c__Gammaproteobacteria;o__Burkholderiales;f__Burkholderiaceae;g__Rubrivivax;s__	0	0	1	2	0	5	20	54	4	0	0	0	44	50	40	2	0	2	14	26	31	1	8	0	0	0	0
JPMR020	817	d__Bacteria;p__Bacteroidota;c__Bacteroidia;o__Chitinophagales;f__Saprospiraceae;g__UBA3362;s__	19	16	6	0	0	0	89	157	132	6	0	0	253	86	125	928	294	944	0	0	0	0	0	0	0	0	0
JPMR023	818	d__Bacteria;p__Planctomycetota;c__Planctomycetes;o__Pirellulales;f__Thermoguttaceae;g__;s__	0	1	0	1	0	0	9012	7646	7569	0	0	0	23	14	16	0	0	0	0	0	0	3	0	0	0	0	1
JPMR024	819	d__Bacteria;p__Verrucomicrobiota;c__Verrucomicrobiae;o__Pedosphaerales;f__;g__;s__	6	0	2	13	11	5	15005	2795	15209	27	1	0	80	28	91	55	15	69	279	45	37	1	0	1	1	3	3
JPMR026	820	d__Bacteria;p__Acidobacteriota;c__Acidobacteriae;o__Bryobacterales;f__Bryobacteraceae;g__;s__	135	114	171	257	86	138	4073	5340	2541	4	4	1	672	624	1758	42	15	19	15	29	57	4	9	0	2	6	5
JPMR031	822	d__Bacteria;p__OLB16;c__OLB16;o__;f__;g__;s__	1599	1888	2809	2	2	2	111336	77416	64609	2840	2351	3472	65351	62928	93588	578	2045	606	58	5	9	249	161	323	14674	16537	6186
JPMR032	823	d__Bacteria;p__Armatimonadota;c__UBA5829;o__UBA5829;f__;g__;s__	48	48	91	244	27	85	46988	34129	34335	1947	518	1473	1914	1893	1870	31	56	50	5	1	0	24	8	13	102	97	43
JPMR037	826	d__Bacteria;p__Caldisericota;c__Caldisericia;o__UBA6126;f__;g__;s__	11575	12681	15221	20	3	6	327266	195913	204694	80512	43197	51971	168060	217444	81086	4454	36912	4817	3410	1159	812	4582	2995	17062	7823	7916	4703
JPMR039	827	d__Bacteria;p__Firmicutes_A;c__Clostridia;o__Acetivibrionales;f__Ruminiclostridiaceae_A;g__DTU059;s__	12	2	1	2	0	0	20682	20663	14977	0	0	0	324	329	284	4	29	2	1	0	2	0	2	0	8	6	5
JPMR046	828	d__Bacteria;p__Proteobacteria;c__Gammaproteobacteria;o__Burkholderiales;f__Palsa-1005;g__PALSA-1003;s__	0	0	3	4	4	0	0	8	0	2	4	1	4	6	7	2	4	3	3	6	13	0	1	1	0	0	0
JPMR048	829	d__Bacteria;p__Firmicutes_A;c__Clostridia;o__Acetivibrionales;f__;g__;s__	0	0	0	0	0	0	28152	33211	18117	24	19	21	154	434	158	2	39	4	0	0	2	0	0	2	0	0	0
JPMR049	830	d__Bacteria;p__Firmicutes_A;c__Clostridia;o__Acetivibrionales;f__Acetivibrionaceae;g__DTU013;s__	44	32	23	0	4	1	200412	186038	291632	4	1	7	133	139	83	8	12	7	4	9	0	15	0	4	6	6	11
JPMR050	831	d__Bacteria;p__Armatimonadota;c__;o__;f__;g__;s__	0	0	0	2	0	0	19394	11968	12011	0	0	0	0	4	4	4	10	4	0	0	0	0	0	0	0	0	0
JPMR051	832	d__Bacteria;p__Firmicutes_A;c__Clostridia;o__Acetivibrionales;f__Acetivibrionaceae;g__Ruminiclostridium;s__	8	0	2	0	0	0	92083	142057	512958	4	0	0	377	1774	475	4	19	0	2	8	2	31	0	0	2	1	0
JPMR053	833	d__Bacteria;p__Acidobacteriota;c__Acidobacteriae;o__Bryobacterales;f__Bryobacteraceae;g__;s__	13	7	7	0	0	0	23323	23273	13725	1	0	0	70	95	124	45	5	24	0	0	4	2	0	2	4	2	2
JPMR054	834	d__Bacteria;p__Planctomycetota;c__Phycisphaerae;o__Phycisphaerales;f__SM1A02;g__UBA4658;s__	0	0	0	8	2	5	50	3954	56	0	0	0	6	4	15	0	0	1	2	0	7	0	0	0	0	0	0
JPMR057	170	d__Bacteria;p__Bacteroidota;c__Bacteroidia;o__Bacteroidales;f__Paludibacteraceae;g__;s__	6003	6098	7743	146	95	82	59212	67549	36859	11664	4316	11196	39988	40516	34570	4425	5605	9638	482	10	17	1552	899	1493	3016	5457	6170
JPMR058	836	d__Bacteria;p__Firmicutes_G;c__SHA-98;o__DTUO25;f__DTU025;g__UBA10085;s__	677	741	951	217	115	120	134727	119649	163203	978	468	949	72382	58585	56864	746	1419	1168	354	133	82	331	407	405	7020	5338	2505
JPMR060	837	d__Bacteria;p__Chloroflexota;c__Anaerolineae;o__Anaerolineales;f__Anaerolineaceae;g__UBA3924;s__	13	13	32	0	1	1	5816	7205	3652	16	5	8	310	193	306	6	8	18	0	4	2	16	0	5	0	4	0
JPMR061	838	d__Bacteria;p__Proteobacteria;c__Gammaproteobacteria;o__Burkholderiales;f__Hydrogenophilaceae;g__UBA3361;s__	55	71	40	885	339	449	331	259	110	30	20	39	20	49	64	77	98	194	254	266	219	125	176	128	157	90	108
JPMR067	842	d__Bacteria;p__Planctomycetota;c__Phycisphaerae;o__UBA1845;f__UBA1845;g__;s__	84	77	95	415	150	405	40557	65538	22593	11	13	104	19637	16962	50306	81	89	82	24	22	52	32	16	19	15	22	76
JPMR072	844	d__Bacteria;p__Spirochaetota;c__GWE2-31-10;o__GWE2-31-10;f__GWE2-31-10;g__;s__	34	35	68	0	0	0	166391	167570	125645	1550	862	1319	9035	19711	23798	58	395	60	27	4	2	33	17	78	56	52	8
JPMR073	845	d__Bacteria;p__Verrucomicrobiota;c__Lentisphaeria;o__Victivallales;f__GWF2-50-93;g__;s__	52	87	95	161	22	64	10759	10678	7823	396	148	460	1042	1938	1199	38	48	42	199	7	6	346	419	69	279	240	382
JPMR077	847	d__Bacteria;p__Planctomycetota;c__Phycisphaerae;o__UBA1845;f__UBA1845;g__;s__	397	375	355	42	36	123	86701	128130	61195	23	23	34	9532	1529	85302	245	85	155	16	49	102	69	27	21	67	143	86
JPMR079	656	d__Bacteria;p__Acidobacteriota;c__Acidobacteriae;o__Bryobacterales;f__;g__;s__	46	18	40	289	186	119	25527	15976	6468	202	33	102	993	1525	2559	5479	12275	4353	49	35	12	4	9	11	20	20	19
JPMR081	850	d__Bacteria;p__Firmicutes_A;c__Clostridia;o__Oscillospirales;f__CAG-272;g__;s__	9	8	12	1	0	4	12812	14799	7715	5	21	7	292	282	206	3	7	0	0	2	0	1	0	0	5	3	6
JPMR084	852	d__Bacteria;p__Bacteroidota;c__Bacteroidia;o__Bacteroidales;f__Dysgonomonadaceae;g__UBA4179;s__	9	9	12	0	0	0	15670	13100	5658	65	10	51	1118	781	563	4	1	9	0	0	0	2	0	0	4	6	0
JPMR087	855	d__Bacteria;p__UBP7;c__;o__;f__;g__;s__	5	4	2	0	0	0	10150	16076	11552	0	0	0	722	792	371	0	2	2	2	0	0	0	0	0	0	0	0
JPMR088	856	d__Bacteria;p__Desulfobacterota;c__Syntrophorhabdia;o__Syntrophorhabdales;f__;g__;s__	0	0	0	0	0	0	18320	16148	10727	77	82	90	630	594	1236	0	2	0	0	0	0	1	0	0	0	1	0
JPMR090	857	d__Bacteria;p__UBP7;c__;o__;f__;g__;s__	1	1	5	0	0	0	64350	43949	32399	1	2	3	52	68	48	0	1	0	0	0	0	0	0	0	2	6	2
JPMR091	686	d__Bacteria;p__Ratteibacteria;c__UBA8468;o__;f__;g__;s__	41	40	30	0	0	0	8848	5604	4840	19	4	13	959	1407	2051	0	7	5	3	0	2	1	0	0	33	24	10
JPMR095	676	d__Bacteria;p__Dictyoglomota;c__;o__;f__;g__;s__	387	375	182	2	3	3	742525	419529	461281	77075	33625	53909	49245	120583	57376	53	376	117	51	1	5	265	65	810	18405	22610	3846
JPMR096	861	d__Bacteria;p__Firmicutes_D;c__Dethiobacteria;o__DTU022;f__DTU022;g__;s__	21	18	16	10	3	7	16286	10909	7992	483	296	350	2157	933	19649	5	65	50	14	25	5	27	17	14	143	134	80
JPMR099	863	d__Bacteria;p__Firmicutes_E;c__DTU015;o__D8A-2;f__D2;g__DTU015;s__	299	173	269	106	134	84	110917	94949	107026	3004	2864	2249	40549	18714	15473	1798	1177	1376	1505	879	684	1885	2017	6280	4663	4308	2147
JPMR100	864	d__Bacteria;p__Spirochaetota;c__Spirochaetia;o__Treponematales;f__Treponemataceae_B;g__;s__	0	0	4	0	0	3	918222	830340	535439	8	1	3	62	54	85	4	2	0	3	5	0	38	0	0	8	4	3
JPMR101	865	d__Bacteria;p__Ratteibacteria;c__UBA8468;o__UBA8468;f__;g__;s__	0	0	0	0	0	0	3619	2517	2660	0	0	0	0	0	0	0	0	0	0	0	0	0	0	0	0	0	0
[truncated: 522 more rows]

## Sheet: TableS6
Table S6. Presence/absence of hydrogenases, formate dehydrogenases, inracellular electron transfer, and aerobic respiration in individual species clusters.
[truncated: 194 more rows]
[truncated: 12 more columns]

## Sheet: TableS7
Table S7. Activity of individual species (or clusters defined in Table S4) across all anaerobic digesters. For proteases, glycosylhydrolases and lipases, the number of protein families expressed across all digesters is shown for each species. For the remaining catabolic activities, the number of digesters in which the metabolism is highly expressed (normalized RPKM of all genes ≥ 1).
[truncated: 192 more rows]
[truncated: 1 more columns]

[truncated: 14 more sheets: TableS8, TableS9, TableS10, TableS11, TableS12, TableS13, TableS14, TableS15, TableS16, TableS17, TableS18, TableS19, TableS20, TableS21]
